# Supplementary material for: A megatransposon drives the adaptation of Thermoanaerobacter kivui to carbon monoxide
Source: Nat Commun. 2025 May 6;16:4217. doi: 10.1038/s41467-025-59103-8 (PMC12056078; doi:10.1038/s41467-025-59103-8)
Supplement: Supplementary file 4 — Supplementary Data 1 [file 41467_2025_59103_MOESM4_ESM.xlsx]

## Sheet: S1
A megatransposon drives the adaptation of Thermoanaerobacter kivui to carbon monoxide.
Rémi Hocq, Josef Horvath, Maja Stumptner, Mykolas Malevičius, Gerhard G. Thallinger and Stefan Pflügl
Supplementary Data 1. SNV / indel analysis of the CO-1, CO-2 and CO-3 genomes. Positions refer to wild type T. kivui (GCA_963971585.1).
Position	Strain	Type	Locus tag	Effect	Annotation
136300	CO-1	Substitution	TKV_RS00680	G22A (GGC → GCC)	carbamoyltransferase HypF
303329	CO-3	Substitution	TKV_RS01450	Y57F (TAT → TTT)	LysR substrate-binding domain-containing protein
322779	CO-3	Deletion	TKV_RS01555	W127Wfs*10 (TGGG → TGG)	ECF transporter S component
486030	CO-3	Substitution	TKV_RS02415	A116S (GCC → TCC)	flagellar export chaperone FliS
557201	CO-2	Substitution	Intergenic	Intergenic (C → T)
578611	CO-2	Substitution	TKV_RS07660	None (CCC → CCT)	aminopeptidase
625773	CO-1, CO-2, CO-3	Substitution	TKV_RS07415	D215N (GAT → AAT)	phosphate signaling complex protein PhoU
639119	CO-3	Substitution	TKV_RS07345	None (GAG → GAA)	acyl-CoA dehydratase activase
639122	CO-3	Substitution	TKV_RS07345	None (GGC → GGT)	acyl-CoA dehydratase activase
845757	CO-1, CO-3	Substitution	TKV_RS06280	None (ATG → ATT)	YlzJ-like family protein
939327	CO-1	Substitution	TKV_RS05745	S269T (AGC → ACC)	TIM barrel protein
959982	CO-2, CO-3	Substitution	TKV_RS05625	M45I (ATG → ATA)	ribonuclease J
1027204	CO-1, CO-2, CO-3	Substitution	Intergenic	Intergenic (T → A)
1027549	CO-3	Substitution	TKV_RS05270	K279E (AAA → GAA)	IS200/IS605 family accessory protein TnpB-related protein
1030293	CO-2	Substitution	TKV_RS05260	T193M (ACG → ATG)	PIG-L family deacetylase
1181991	CO-2	Substitution	TKV_RS04565	G383* (GGA → TGA)	class I adenylate-forming enzyme family protein
1211894	CO-1	Insertion	TKV_RS04390	M576Nfs*3 (ATG → AATG)	penicillin-binding protein 2
1266481	CO-1, CO-2, CO-3	Substitution	TKV_RS04105	A93P (GCT → CCT)	4-hydroxy-tetrahydrodipicolinate synthase DapA
1576813	CO-1	Substitution	TKV_RS08050	E349D (GAG → GAC)	stalk domain-containing protein
1902057	CO-1	Substitution	TKV_RS09640	G411A (GGT → GCT)	corrinoid activation/regeneration protein AcsV
1963781	CO-1, CO-2, CO-3	Substitution	TKV_RS10045	D187E (GAT → GAA)	elongation factor Tu
1968524	CO-1, CO-2, CO-3	Substitution	TKV_RS10070	A944D (GCT → GAT)	DNA-directed RNA polymerase subunit beta'
