# Supplementary material for: A megatransposon drives the adaptation of Thermoanaerobacter kivui to carbon monoxide
Source: Nat Commun. 2025 May 6;16:4217. doi: 10.1038/s41467-025-59103-8 (PMC12056078; doi:10.1038/s41467-025-59103-8)
Supplement: Supplementary file 5 — Supplementary Data 2 [file 41467_2025_59103_MOESM5_ESM.xlsx]

## Sheet: S2
A megatransposon drives the adaptation of Thermoanaerobacter kivui to carbon monoxide.
Rémi Hocq, Josef Horvath, Maja Stumptner, Mykolas Malevičius, Gerhard G. Thallinger and Stefan Pflügl
Supplementary Data 2. Steady-state transcriptomics data and analysis of G-1 and CO-1 under H2/CO2 (G-1, CO-1), syngas (G-1, CO-1) and CO (CO-1) in bioreactors.
For differential expression analysis, log2(Fold Change) and adjusted p-values (two-sided Wald test, Benjamini and Hochberg correction) are shown.
Locus tag	Annotation	Gene name	Expression values																									Differential Expression Analysis
			G-1 on H2/CO2					G-1 on Syngas					CO-1 on H2/CO2					CO-1 on Syngas					CO-1 on CO					CO-1 (H2CO2) vs G-1 (H2CO2)		CO-1 (Syngas) vs G-1 (Syngas)		CO-1 (CO) vs CO-1 (H2CO2)		CO-1 (CO) vs G-1 (H2CO2)
			TPM Rep 1	TPM Rep 2	TPM Rep 3	AVG	SD	TPM Rep 1	TPM Rep 2	TPM Rep 3	AVG	SD	TPM Rep 1	TPM Rep 2	TPM Rep 3	AVG	SD	TPM Rep 1	TPM Rep 2	TPM Rep 3	AVG	SD	TPM Rep 1	TPM Rep 2	TPM Rep 3	AVG	SD	Log2(FC)	adj. p-value	Log2(FC)	adj. p-value	Log2(FC)	adj. p-value	Log2(FC)	adj. p-value
TKV_RS00005	chromosomal replication initiator protein DnaA	dnaA	402.84	374.36	385.64	387.613	14.3422	449.91	372.45	392.48	404.947	40.2067	431	398.89	382.69	404.193	24.5878	526.69	423.64	371.91	440.747	78.7952	496.94	523.64	432.79	484.457	46.6937	-0.117805	0.307936	0.214474	0.447346	0.136185	0.496609	0.0560412	0.765111
TKV_RS00010	DNA polymerase III subunit beta	dnaN	237.75	202.36	200.94	213.683	20.8544	268	252.34	256.83	259.057	8.06396	280.02	230.38	239.14	249.847	26.4954	361.8	306.55	305.74	324.697	32.135	321.5	333.48	261.88	305.62	38.3506	0.0497992	0.775907	0.413123	0.076885	0.163159	0.492181	0.249531	0.167764
TKV_RS00015	S4 domain-containing protein YaaA	yaaA	169.63	147.28	165.3	160.737	11.8532	256.24	212.47	204.87	224.527	27.7262	320.4	274.12	248.72	281.08	36.3433	406.18	361.3	386.1	384.527	22.4813	316.3	374.32	233.61	308.077	70.7145	0.620725	2.62779e-05	0.867037	2.48115e-05	0.0126947	0.977137	0.652748	0.00319616
TKV_RS00020	DNA replication/repair protein RecF	recF	232.72	209.14	239.5	227.12	15.9359	302.24	277.94	290.43	290.203	12.1516	342.82	282.2	259.04	294.687	43.2633	425.13	360.36	402.27	395.92	32.8486	357.87	378.35	289.71	341.977	46.4081	0.193082	0.25165	0.53461	0.0220784	0.091569	0.744753	0.320003	0.0765882
TKV_RS00025	extracellular matrix/biofilm biosynthesis regulator RemA family protein		154.23	112.77	132.55	133.183	20.7373	157.2	152.23	179.5	162.977	14.5238	218.26	185.79	142.41	182.153	38.0555	256.34	241.86	268.92	255.707	13.5411	187.15	173.84	146.47	169.153	20.741	0.26989	0.220809	0.717873	0.00961622	-0.214947	0.43321	0.0840568	0.709768
TKV_RS00030	glutamine amidotransferase		89.03	74.79	86.58	83.4667	7.61341	104.33	77.71	62.12	81.3867	21.3438	98.52	102.8	98.21	99.8433	2.56524	95.82	85.19	89.25	90.0867	5.36416	108.86	86.82	96.81	97.4967	11.036	0.0827159	0.532017	0.260068	0.38204	-0.155408	0.432466	-0.0394965	0.840146
TKV_RS00035	Mur ligase family protein		102.83	97.22	99.12	99.7233	2.85325	134.75	88.01	87.98	103.58	26.994	73.23	82.43	82.28	79.3133	5.26886	82.42	69.66	78.07	76.7167	6.48676	134.89	118.97	132.14	128.667	8.50939	-0.5019	0.000387394	-0.30472	0.301166	0.558465	0.000730572	0.0988601	0.516616
TKV_RS00040	tRNA-binding protein		54.72	47.09	54.49	52.1	4.34031	77.29	51.2	60.28	62.9233	13.2443	54.04	67.09	67.1	62.7433	7.53731	65.54	65.18	53.19	61.3033	7.02866	87.36	80.63	72.55	80.18	7.41525	0.0921864	0.682177	0.068554	0.860563	0.218597	0.375337	0.349601	0.0554343
TKV_RS00045	DNA topoisomerase (ATP-hydrolyzing) subunit B	gyrB	95.28	86.01	86.32	89.2033	5.26483	130.25	102.68	111.47	114.8	14.0834	116.38	118.16	100.59	111.71	9.67124	94.43	104.53	87.93	95.63	8.36481	96.32	97.64	140.44	111.467	25.1003	0.144585	0.220809	-0.157483	0.557614	-0.119585	0.687161	0.0515259	0.831164
TKV_RS00050	DNA gyrase subunit A	gyrA	103.53	90.51	90.35	94.7967	7.56371	130.02	121.31	125.4	125.577	4.35769	133.53	129.22	114.39	125.713	10.0403	104.35	111.94	88.28	101.523	12.0806	96.68	95	128.54	106.74	18.898	0.228098	0.0404256	-0.207674	0.435214	-0.345562	0.115994	-0.0935728	0.65201
TKV_RS00055	biotin/lipoyl-containing protein		349.98	324.05	285.43	319.82	32.4822	254.16	440.98	383.86	359.667	95.731	354.42	397.12	268.37	339.97	65.58	371.26	275.91	412.28	353.15	69.9655	302.39	261.92	256.64	273.65	25.0292	-0.0944972	0.671974	0.0502877	0.927599	-0.415447	0.0618772	-0.481987	0.00215802
TKV_RS00060	biotin carboxylase N-terminal domain-containing protein		318.46	288.67	270.7	292.61	24.1225	249.86	399.37	356.73	335.32	77.0201	263.95	291.47	207.97	254.463	42.5507	332.44	241.61	395.13	323.06	77.1886	284.55	235.99	241.6	254.047	26.5652	-0.378782	0.0259362	0.0285564	0.962043	-0.118359	0.641476	-0.46167	0.0022986
TKV_RS00065	acetolactate synthase small subunit	ilvN	1152.09	977.69	1121.29	1083.69	93.0815	613.22	944.92	885.6	814.58	176.887	491.65	379.39	732.06	534.367	180.174	1735.8	447.12	1098.72	1093.88	644.354	799.42	786.62	570.72	718.92	128.504	-1.12569	0.00016046	0.438339	0.459563	0.265614	0.493029	-0.830305	6.77399e-06
TKV_RS00070	ketol-acid reductoisomerase	ilvC	237.19	213.55	266.44	239.06	26.4945	143.2	207.78	198.4	183.127	34.8941	231.3	180.04	305.08	238.807	62.8571	737.28	124.03	338.9	400.07	311.168	160.46	169.28	121.5	150.413	25.4251	-0.161442	0.604881	1.01205	0.0924845	-0.734845	0.0155016	-0.904638	2.02256e-06
TKV_RS00075	2-isopropylmalate synthase		769.12	652.37	775.89	732.46	69.4425	369.85	545.54	564.94	493.443	107.474	429.81	351.75	586.52	456.027	119.561	1202.56	167.09	416.32	595.323	540.445	392.38	387.83	324.27	368.16	38.0779	-0.817602	0.00183448	0.269857	0.730328	-0.410254	0.176872	-1.232	6.54497e-17
TKV_RS00080	3-isopropylmalate dehydratase large subunit	leuC	315.11	289.93	331.89	312.31	21.1197	178.91	251.33	240.61	223.617	39.0864	192.92	163.28	267.96	208.053	53.9559	562.68	75.39	190.16	276.077	254.753	171.42	163.38	158.64	164.48	6.46062	-0.726397	0.00580153	0.301398	0.697722	-0.44122	0.127704	-1.17543	3.7434e-21
TKV_RS00085	3-isopropylmalate dehydratase small subunit	leuD	456.67	419.34	525.85	467.287	54.0429	282.31	386.85	405.85	358.337	66.5229	225.91	192.82	315.4	244.71	63.4156	685.55	107.01	253.84	348.8	300.733	306.92	284.38	243.8	278.367	31.9868	-1.05945	7.07023e-05	0.0184211	0.983434	0.0504164	0.899966	-0.989283	4.18707e-09
TKV_RS00090	3-isopropylmalate dehydrogenase	leuB	727.65	576.87	659.5	654.673	75.5058	331.92	530.55	502.41	454.96	107.481	325.11	268.93	429.63	341.223	81.5528	966.9	148.21	350.27	488.46	426.481	312.32	308.91	292.56	304.597	10.5626	-1.06779	1.34347e-05	0.133362	0.868344	-0.277626	0.345135	-1.34796	6.2332e-29
TKV_RS00095	dihydroxy-acid dehydratase	ilvD	658.76	566.76	614.64	613.387	46.0128	317.36	470.54	475.26	421.053	89.8321	313.14	266.55	407.04	328.91	71.5603	859.06	138.55	390.19	462.6	365.672	325.7	330.7	289.01	315.137	22.7641	-1.03537	7.10828e-06	0.167315	0.827309	-0.181385	0.557473	-1.2068	4.8996e-21
TKV_RS00100	biosynthetic-type acetolactate synthase large subunit	ilvB	1261	1096.43	1142.36	1166.6	84.9199	508.04	837.61	793.96	713.203	179.012	386.04	359.54	543.21	429.597	99.2802	1154.11	230.12	784.14	722.79	465.04	563.59	522.55	477.13	521.09	43.2485	-1.55924	2.24069e-11	0.076735	0.922991	0.138047	0.675445	-1.40609	1.33606e-27
TKV_RS00105	bifunctional diaminohydroxyphosphoribosylaminopyrimidine deaminase/5-amino-6-(5-phosphoribosylamino)uracil reductase RibD	ribD	98.3	74.06	95.84	89.4	13.3416	111.31	76.18	93.17	93.5533	17.5681	119.59	179.65	113.17	137.47	36.6697	141.98	55.09	83.61	93.56	44.2913	132.02	150.86	108.73	130.537	21.1041	0.431744	0.0749281	0.0926682	0.870712	-0.18077	0.591121	0.280225	0.184279
TKV_RS00110	riboflavin synthase		38.31	25.12	35.32	32.9167	6.91564	42.95	29.73	35.21	35.9633	6.64212	84.18	132.27	75.16	97.2033	30.7017	77.33	41.55	29.8	49.56	24.7567	63.87	58.7	36.52	53.03	14.5299	1.33334	8.74554e-07	0.514351	0.276613	-0.894981	0.00681721	0.410792	0.148772
TKV_RS00115	bifunctional 3,4-dihydroxy-2-butanone-4-phosphate synthase/GTP cyclohydrolase II		61.38	47.8	54.59	54.59	6.79	76.04	62.92	53.83	64.2633	11.1658	107.36	155.69	101.64	121.563	29.6926	96.56	72.27	57.67	75.5	19.6452	94.79	89.61	74.07	86.1567	10.783	0.955439	5.7122e-06	0.326194	0.324141	-0.583127	0.0245085	0.389695	0.0268649
TKV_RS00120	6,7-dimethyl-8-ribityllumazine synthase	ribE	123.3	98.59	107.78	109.89	12.4894	137.81	93.8	89.55	107.053	26.7207	179.14	256.18	176.63	203.983	45.2211	170.3	160.4	204.19	178.297	22.9641	136.28	149.94	132.37	139.53	9.22486	0.701079	0.00053257	0.829007	0.00335696	-0.637805	0.00630204	0.0821173	0.652914
TKV_RS00125	sporulation integral membrane protein YtvI	ytvI	148.11	131.26	123.86	134.41	12.4281	161.15	124.38	124.59	136.707	21.1688	89.88	113.36	92.49	98.5767	12.8691	110.13	103.36	115.45	109.647	6.05947	154.49	144.65	153.34	150.827	5.37997	-0.616508	9.84903e-05	-0.202863	0.435832	0.476769	0.00775894	-0.0975897	0.529579
TKV_RS00130	signal peptidase I	lepB	90.49	74.34	96.42	87.0833	11.4274	185.73	168.09	142.04	165.287	21.9795	94.91	104.4	121.88	107.063	13.6808	163.15	207.61	203.25	191.337	24.5075	172.71	153.72	173.01	166.48	11.0515	0.125414	0.5876	0.312895	0.276333	0.490723	0.0199497	0.65871	1.41304e-05
TKV_RS00135	serine--tRNA ligase	serS	591.25	731.15	594.33	638.91	79.897	423.26	537.92	387.37	449.517	78.6345	355.06	367.86	361.55	361.49	6.40021	384.9	390.97	375.62	383.83	7.73074	365.92	303.75	401.16	356.943	49.3215	-0.98925	2.53398e-07	-0.126934	0.711453	-0.139977	0.526679	-1.08528	1.14856e-08
TKV_RS00150	LCP family protein		138.64	146.94	156.2	147.26	8.78437	118.94	127.89	87.95	111.593	20.959	200.12	128.92	255.94	194.993	63.665	81.29	99.15	69.39	83.2767	14.9791	143.78	134.33	111.61	129.907	16.5349	0.223445	0.526441	-0.307967	0.339563	-0.653124	0.0481039	-0.439162	0.0160244
TKV_RS00155	UPF0182 family protein		180.05	151.36	174.39	168.6	15.1961	200.72	162.6	174.95	179.423	19.4497	125.7	124.27	106.95	118.973	10.437	126.04	133.46	135.58	131.693	5.00936	192.33	172.01	198.41	187.583	13.8253	-0.676125	2.13153e-10	-0.334469	0.159118	0.524314	0.000443149	-0.10917	0.462172
TKV_RS00170	enoyl-CoA hydratase		2432.66	2201.51	2477.37	2370.51	148.059	2094.77	1609.02	1878.7	1860.83	243.368	1233.62	1271.32	1435.95	1313.63	107.596	1541.33	1405.66	2007.55	1651.51	315.711	2083.64	2186.83	2214.23	2161.57	68.863	-1.01197	2.75928e-11	-0.060407	0.885132	0.576544	0.000848491	-0.394351	0.00116824
TKV_RS00175	hypothetical protein		211.81	200.55	214.61	208.99	7.44212	252.73	230.68	222.34	235.25	15.702	228.07	226.09	181.48	211.88	26.3458	279.97	235.65	220.57	245.397	30.8762	255.2	258	248.28	253.827	5.00341	-0.159846	0.301731	0.157128	0.564076	0.135854	0.488553	0.0134262	0.937882
TKV_RS00180	histone deacetylase		300.32	251.92	259.81	270.683	25.9675	343.39	323.07	337.05	334.503	10.3966	258.17	243.17	218.39	239.91	20.0894	297.43	292.91	269.04	286.46	15.2545	365.82	346.59	334.7	349.037	15.7036	-0.348488	0.00148572	-0.12598	0.636177	0.411912	0.0040251	0.10271	0.48726
TKV_RS00185	hydantoinase/oxoprolinase family protein		226.6	209.39	198.29	211.427	14.2645	282.64	232.26	298.73	271.21	34.6778	260.84	284.43	221.78	255.683	31.6417	342.89	335.9	322.26	333.683	10.4921	282.32	304.03	267.69	284.68	18.2846	0.0919291	0.560852	0.381889	0.166921	0.0341399	0.89238	0.161738	0.311492
TKV_RS00190	alkaline phosphatase		98.22	81.02	92.3	90.5133	8.73809	116.42	28.86	23.52	56.2667	52.1627	74.5	43.87	81.12	66.4967	19.8729	27.23	96.58	43.76	55.8567	36.223	53.58	67.46	140.64	87.2267	46.775	-0.584167	0.0501681	0.140932	0.865602	0.218886	0.670253	-0.297637	0.409497
TKV_RS00195	tRNA adenosine(34) deaminase TadA	tadA	329.59	353.88	423.44	368.97	48.7107	447.68	434.65	391.59	424.64	29.3543	337.35	329.07	331.91	332.777	4.20749	558.92	592.23	921.76	690.97	200.563	348.67	356.14	411.04	371.95	34.0584	-0.325602	0.0879667	0.776225	0.0244221	0.0356611	0.876152	-0.254003	0.193297
TKV_RS00210	transposase		67.55	54.96	72.93	65.1467	9.22292	84.36	97	19.46	66.94	41.6017	69.25	77.85	88.88	78.66	9.84004	72.47	92.35	120.32	95.0467	24.0387	86.68	57.35	69.29	71.1067	14.7492	0.0972882	0.705583	0.556956	0.378339	-0.258005	0.383853	-0.133091	0.622163
TKV_RS00215	transposase		55	40.87	48.32	48.0633	7.0685	45.47	45.15	23.87	38.1633	12.3794	35.08	45.19	34.81	38.36	5.91649	36.61	48.44	63.62	49.5567	13.5396	55.79	47.16	44.98	49.31	5.71672	-0.489175	0.00610986	0.472844	0.282545	0.228993	0.337349	-0.2176	0.247188
TKV_RS00220	MFS transporter		24.91	29.47	26.88	27.0867	2.28701	33.24	47.11	17.01	32.4533	15.0654	27.14	37.85	27.33	30.7733	6.12931	36.81	36.32	40.94	38.0233	2.53776	47.67	26.67	33.31	35.8833	10.7339	-0.0033856	0.990512	0.316576	0.538317	0.0873622	0.834709	0.122547	0.703496
TKV_RS00225	ISLre2 family transposase		171.76	184.7	191.76	36.548	13.0821	265.98	283.95	265.98	54.394	12.6009	473.47	511.7	390.55	91.7147	21.7837	441.9	321.55	264.61	68.5373	21.9062	221.53	200.52	228	43.3367	10.5498	5.86572	0.00860956	2.03675	1.39147	-5.89023	7.674e-07	0.0650332	2.57338
TKV_RS00230	HD domain-containing phosphohydrolase		5.08	9.17	10.76	8.33667	2.93026	3.55	9.93	3.88	5.78667	3.59202	4.75	11.48	5.2	7.14333	3.7624	5.79	6.17	7.86	6.60667	1.10192	4.5	5.56	2.95	4.33667	1.31264	-0.382525	0.438013	0.246155	0.712235	-0.702622	0.104962	-1.10253	0.00145065
TKV_RS00235	DNA polymerase III subunit gamma/tau	dnaX	163.48	161.63	156.77	160.627	3.46569	223.12	248.96	202.11	224.73	23.4665	234.72	243.94	232.4	237.02	6.10413	261.58	281.17	317.23	286.66	28.2283	233.27	193.65	215.78	214.233	19.8552	0.378744	0.00168143	0.441477	0.112246	-0.265313	0.104962	0.144063	0.383132
TKV_RS00240	YbaB/EbfC family nucleoid-associated protein		248.96	244.83	229.07	240.953	10.4964	355.89	335.37	288.83	326.697	34.361	491.04	503.14	447.34	480.507	29.3534	391.61	482.9	490.12	454.877	54.9093	336.32	321.88	361.87	340.023	20.2506	0.80861	2.5966e-11	0.570558	0.0281097	-0.61143	8.12658e-06	0.22466	0.136802
TKV_RS00245	recombination mediator RecR	recR	249.13	224.35	224.13	232.537	14.3707	332.87	356.2	265.5	318.19	47.0983	391.06	399.95	343.96	378.323	30.0896	309.81	397.05	432.57	379.81	63.1698	313.79	288.09	339.87	313.917	25.8902	0.520432	7.6983e-07	0.352653	0.278669	-0.383971	0.0155758	0.164066	0.268084
TKV_RS00250	fluoride efflux transporter CrcB	crcB	12.59	19.72	20.04	17.45	4.21192	29.6	32.43	15.19	25.74	9.24549	21.72	18.89	19.92	20.1767	1.43235	20	32.01	34.2	28.7367	7.645	25.1	17.77	31.54	24.8033	6.88979	0.0149814	0.969474	0.254902	0.641583	0.16093	0.658653	0.20632	0.575944
TKV_RS00255	fluoride efflux transporter CrcB	crcB	9.63	5.82	11.17	8.87333	2.75409	11.51	15.11	8.82	11.8133	3.15595	15.71	10.33	11.87	12.6367	2.77073	11.14	26.2	20.87	19.4033	7.63638	11.96	5.07	13.04	10.0233	4.32357	0.321435	0.402594	0.722976	0.171826	-0.389364	0.387933	-0.0711603	0.886672
TKV_RS00260	HD-GYP domain-containing protein		168.65	159.79	171.26	166.567	6.01211	216.74	169.63	184.92	190.43	24.0335	264.14	327.66	174.6	255.467	76.8977	201.81	264.03	312.23	259.357	55.3581	192.22	211.69	205.87	203.26	9.99396	0.414495	0.111195	0.536354	0.101537	-0.416627	0.151745	0.0202623	0.904584
TKV_RS00265	DUF2508 family protein		323.51	339.48	450.05	371.013	68.9119	512.55	435.85	491.31	479.903	39.6019	709.06	970.93	495.38	725.123	238.182	478.13	618.4	716.28	604.27	119.702	451.37	507.82	505.54	488.243	31.9536	0.740016	0.0125109	0.420942	0.207713	-0.637576	0.0286227	0.122616	0.597269
TKV_RS00270	pro-sigmaK processing inhibitor BofA family protein		38.22	24.41	27.68	30.1033	7.21689	51.42	26.3	21.64	33.12	16.0186	41.49	50.93	39.44	43.9533	6.1283	20.66	26.06	22.18	22.9667	2.78462	72.62	62.3	48.98	61.3	11.8517	0.37181	0.12667	-0.359891	0.468969	0.334392	0.232715	0.736369	0.00319616
TKV_RS00275	DUF1657 domain-containing protein		318.99	152.65	290.68	254.107	88.9969	563.87	1067.75	475.82	702.48	319.382	164.82	213.85	319.68	232.783	79.1471	52.74	85.65	86.61	75	19.2837	541.02	697.14	580.07	606.077	81.2442	-0.252108	0.542885	-2.85319	6.34097e-13	1.1314	0.000324593	0.955676	0.000182559
TKV_RS00305	SDR family oxidoreductase		91.45	70	91.6	84.35	12.4277	55.48	80.13	47.45	61.02	17.0298	47.12	51.2	40.31	46.21	5.50174	47.53	67.04	74.77	63.1133	14.0381	60.64	58.53	55.62	58.2633	2.5206	-1.02774	8.40912e-11	0.143907	0.774636	0.205559	0.285334	-0.77934	4.65245e-07
TKV_RS00310	pseudouridine synthase		49.07	33.69	48.28	43.68	8.66061	33.06	38.34	19.5	30.3	9.71852	28.27	23.02	36.02	29.1033	6.53994	30.67	27.04	37.26	31.6567	5.18095	52.08	31.15	34.48	39.2367	11.2466	-0.719968	0.00863759	0.169931	0.725412	0.272974	0.458672	-0.393905	0.142719
TKV_RS00315	LacI family DNA-binding transcriptional regulator		224.03	271.5	317.3	270.943	46.6375	39.84	108.81	112.46	87.0367	40.9142	21.42	42.36	36.32	33.3667	10.7779	123.72	48.64	92.46	88.2733	37.7147	63.31	60.69	41.82	55.2733	11.7243	-3.0322	6.36221e-23	0.0620101	0.935992	0.539161	0.133988	-2.45126	1.33606e-27
TKV_RS00320	extracellular solute-binding protein		1807.76	2086.75	2214.93	2036.48	208.188	212.36	593.38	691.67	499.137	253.172	86.34	129.75	136.95	117.68	27.3789	563.91	272.05	519.44	451.8	157.248	253.49	260.6	214.12	242.737	25.0364	-4.13631	3.93571e-61	-0.0821082	0.916179	0.857119	0.00138581	#N/A	#N/A
TKV_RS00325	sugar ABC transporter permease		323.13	365.99	363.68	350.933	24.1061	47.73	119.1	151.99	106.273	53.3004	28.44	48.99	36.88	38.1033	10.3295	120.27	40.52	63.82	74.87	41.0072	62.15	52.67	48.53	54.45	6.98229	-3.27083	1.97207e-40	-0.398302	0.554019	0.362544	0.238729	-2.88557	1.07361e-65
TKV_RS00330	carbohydrate ABC transporter permease		301.2	342.67	342.17	328.68	23.7997	51.19	113.06	144.32	102.857	47.396	27.4	49.22	27.12	34.58	12.6794	100.16	45.63	48.24	64.6767	30.7572	54.05	52.93	41.82	49.6	6.76091	-3.29106	4.27426e-33	-0.550043	0.354656	0.365064	0.291563	-2.91665	2.06639e-61
TKV_RS00335	beta-galactosidase trimerization domain-containing protein, GH5 family		283.79	303.41	329.95	305.717	23.1663	56.51	124.17	154.13	111.603	50.0086	33.99	59.85	34.58	42.8067	14.7629	105.13	31.88	47.88	61.63	38.5122	57.36	61.35	53.57	57.4267	3.89043	-2.90684	1.7467e-28	-0.699649	0.254207	0.281483	0.394798	-2.62831	4.40849e-68
TKV_RS00340	glycosidase, GH130 family		163.95	188.6	184.69	179.08	13.248	36.93	87.62	112.2	78.9167	38.3823	31.25	56.3	31.61	39.72	14.3598	96.97	35.18	46.53	59.56	32.8913	40.2	48.21	36.89	41.7667	5.82035	-2.26154	4.87311e-16	-0.316007	0.645225	-0.0429764	0.924352	-2.30342	3.62192e-37
TKV_RS00345	glycosidase, GH130 family		188.35	211.39	208.09	202.61	12.4593	47.29	104.27	117.52	89.6933	37.3152	48.21	80.5	50.19	59.6333	18.0982	126.27	53.65	68.34	82.7533	38.3956	51.76	52.92	43.26	49.3133	5.27433	-1.88531	6.48148e-14	-0.0606044	0.934045	-0.368165	0.232715	-2.25295	3.42579e-41
TKV_RS00350	NDP-sugar synthase		1446.3	1145.64	1317.61	1303.18	150.848	633.21	1079.66	990.55	901.14	236.273	217.56	166.42	390.15	258.043	117.23	704.64	575.71	714.55	664.967	77.4572	690.21	978.26	601.47	756.647	196.985	-2.32403	1.43412e-11	-0.341533	0.417433	1.22188	0.00116883	-1.00281	3.30013e-06
TKV_RS00355	glycosyltransferase family 4 protein, GT4 family		2424.42	1883.71	2124.32	2144.15	270.9	887.47	1565.31	1385.49	1279.42	351.147	290.82	206.35	529.58	342.25	167.64	1009.58	895.04	853.8	919.473	80.713	1064.08	1572.88	774.08	1137.01	404.363	-2.59121	6.81214e-13	-0.382277	0.352394	1.33361	0.000985781	-1.10725	1.70351e-05
TKV_RS00360	beta-L-arabinofuranosidase domain-containing protein		783.59	631.22	761.48	725.43	82.3338	321.37	584.4	546.94	484.237	142.285	134.82	90.93	264.57	163.44	90.2887	510.58	411.95	394.07	438.867	62.7457	408.77	617.37	308.84	444.993	157.422	-2.10055	8.74426e-08	-0.0703849	0.897046	1.07128	0.0132793	-0.910303	0.000449502
TKV_RS00365	SDR family oxidoreductase		78.38	64.62	100.3	81.1	17.9948	52.99	74.5	62.99	63.4933	10.7638	52.08	36.31	94.03	60.8067	29.8331	151.49	129.5	112.09	131.027	19.7443	109.8	144.12	57.61	103.843	43.5615	-0.522428	0.219936	1.08101	0.00032783	0.518282	0.277884	0.0922844	0.819376
TKV_RS00370	TetR/AcrR family transcriptional regulator		75.3	60.38	81.09	72.2567	10.6852	60.49	65.39	63.8	63.2267	2.49981	53.39	49.29	79.46	60.7133	16.364	128.96	136.66	117.81	127.81	9.47747	71.03	94.72	60.09	75.28	17.7019	-0.397465	0.185022	1.07787	5.16962e-06	0.164274	0.685338	-0.191442	0.471487
TKV_RS00375	YhgE/Pip domain-containing protein		19.12	13.75	17.52	16.7967	2.75711	14.85	14.66	8.72	12.7433	3.4856	7.22	7.42	8.56	7.73333	0.722865	11.39	12.06	8.33	10.5933	1.98853	17.69	17.89	14.3	16.6267	2.01743	-1.26492	1.26039e-11	-0.14762	0.732218	0.940711	8.77932e-06	-0.264448	0.199264
TKV_RS00380	ATP-binding protein		119.68	110.78	109.47	113.31	5.55533	102.55	152.26	118.26	124.357	25.4096	60.43	68.33	52.33	60.3633	8.00021	65.96	65.59	77.95	69.8333	7.03167	92.08	72.16	110.01	91.4167	18.9337	-1.0771	9.00989e-15	-0.708667	0.0361357	0.452135	0.0708832	-0.563621	0.00303288
TKV_RS00385	fumarate hydratase subunit alpha	fumA	57.22	56.76	46.54	53.5067	6.03769	79.49	53.22	64.73	65.8133	13.1685	81.25	58.31	64.31	67.9567	11.8968	76.48	96.53	81.58	84.8633	10.4205	59.31	66.95	79.09	68.45	9.97495	0.159832	0.511923	0.459562	0.123264	-0.105807	0.729946	0.0833712	0.72259
TKV_RS00390	fumarate hydratase subunit beta	fumB	20.78	17.15	22.62	20.1833	2.78339	31.77	22.3	27.87	27.3133	4.75948	48.07	50.18	43.84	47.3633	3.22853	46.21	60.68	53.05	53.3133	7.23859	28.78	27.41	28.11	28.1	0.685055	1.03719	2.6372e-10	1.02796	0.000476476	-0.856611	2.50493e-08	0.206571	0.329303
TKV_RS00395	uracil-DNA glycosylase		30.15	29.73	32.28	30.72	1.36722	51.23	38.55	39.65	43.1433	7.02482	52.48	45.58	46.87	48.31	3.66847	58.88	78.36	66.15	67.7967	9.84384	45.56	40.53	48.8	44.9633	4.16716	0.464912	0.00464389	0.736389	0.00766754	-0.220314	0.275391	0.273204	0.140338
TKV_RS00415	sulfurtransferase TusA family protein		333.78	416.87	358.15	369.6	42.712	341.9	367.96	402.58	370.813	30.4405	325.37	565.65	297.13	396.05	147.555	791.08	458.83	494.56	581.49	182.387	395.68	332.89	282.96	337.177	56.4821	-0.091686	0.805673	0.694024	0.0525871	-0.320568	0.369049	-0.392824	0.0829533
TKV_RS00420	LysR substrate-binding domain-containing protein		401.44	470.63	413.73	428.6	36.9141	403.28	384.44	466.48	418.067	42.9724	310.19	492.28	278.7	360.39	115.3	619.82	411.29	490.55	507.22	105.26	395.55	304.15	357.84	352.513	45.9322	-0.427158	0.135605	0.350927	0.307786	-0.141686	0.69541	-0.54292	0.00327231
TKV_RS00425	sulfurtransferase TusA family protein		344.15	93.34	71.43	169.64	151.527	101.86	40.07	99.16	80.3633	34.9212	136.22	146.04	109.88	130.713	18.6984	173.79	243.16	282.84	233.263	55.1945	11.51	24.71	85.77	40.6633	39.6171	-0.438672	0.42821	1.49303	0.000838142	-1.28143	0.011712	-1.1931	0.0506598
TKV_RS00430	YeeE/YedE family protein		1288.39	281.77	256.35	608.837	588.648	278.69	142.23	307.86	242.927	88.4171	187.69	189.85	152.7	176.747	20.853	191.39	220.46	240.04	217.297	24.4788	65.48	65.14	259.84	130.153	112.312	-1.62437	0.00142535	-0.0581847	0.918061	-0.436722	0.414614	-1.34813	0
TKV_RS00435	DsrE family protein		1150.4	138.59	133.7	474.23	585.586	140.94	74.33	159.66	124.977	44.8489	60.67	91.38	75.59	75.88	15.3571	69.73	67.69	58.81	65.41	5.80607	20.53	32.03	124.99	59.1833	57.2796	-2.10758	0	-0.786377	0.0576892	-0.349729	0.563027	-1.35571	0
TKV_RS00445	sulfurtransferase complex subunit TusB	tusB	179.51	21.67	13.5	71.56	93.5766	25.19	7.94	24.54	19.2233	9.77706	16.55	32.49	22.88	23.9733	8.02605	14.46	12.02	7.65	11.3767	3.45028	5.2	3.52	15.45	8.05667	6.45768	-1.21357	0.0671507	-0.554206	0.386881	-1.26082	0.00932217	-1.39724	0
TKV_RS00450	dihydrolipoyl dehydrogenase	lpdA	730.4	76.42	67.42	291.413	380.2	96.03	31.56	71.42	66.3367	32.5342	51.23	97.01	67.37	71.87	23.2194	36.31	34.16	39.23	36.5667	2.54473	19.3	23.5	80.78	41.1933	34.3473	-1.25229	0	-0.676717	0.14947	-0.707168	0.166727	-1.2919	0
TKV_RS00455	glycine cleavage system protein GcvH	gcvH	790.86	82.82	78.43	317.37	410.06	123.39	36.57	81.72	80.56	43.4216	86.47	133.68	107.5	109.217	23.6518	53.52	41.65	57.84	51.0033	8.38327	39.47	38.99	95.58	58.0133	32.5346	-1.03051	0	-0.47713	0.373764	-0.885255	0.0284689	-1.26575	0
TKV_RS00460	ROK family protein		54.43	29.13	30.8	38.12	14.1495	37.96	30.34	27.79	32.03	5.29144	83.38	86.25	123.1	97.5767	22.1504	67.72	62.89	76.5	69.0367	6.89987	50.42	49.19	33.03	44.2133	9.70456	1.14799	0.000203524	1.18901	5.37462e-07	-1.17078	5.23392e-05	-0.0291702	0.933869
TKV_RS00465	DNA-3-methyladenine glycosylase I		155.34	92.59	103.89	117.273	33.4474	106.45	95.67	68.75	90.29	19.4173	116.75	112.17	154.08	127.667	22.989	93.09	75.79	98.74	89.2067	11.9577	137.39	140.77	99.03	125.73	23.1846	-0.0309606	0.926249	0.0969434	0.798683	-0.140895	0.683195	-0.142772	0.612176
TKV_RS00470	sigma factor G inhibitor Gin		21.94	9.84	14.15	15.31	6.13284	12.46	13.95	4.61	10.34	5.01794	31.67	28.06	31.6	30.4433	2.06432	14.27	19.99	24.39	19.55	5.07433	20.96	23.34	15.54	19.9467	3.99752	0.78359	0.0164145	0.896443	0.125763	-0.679249	0.016398	0.120786	0.776016
TKV_RS00475	aminotransferase class I/II-fold pyridoxal phosphate-dependent enzyme		62.1	61.09	55.01	59.4	3.83524	75.86	60.03	52.35	62.7467	11.9881	65.87	69.11	71.39	68.79	2.77388	68.19	50.24	63.16	60.53	9.2595	81.2	66.76	76.37	74.7767	7.35068	0.0331771	0.862425	0.0611587	0.865147	-0.00561016	0.983824	0.0616931	0.75516
TKV_RS00480	dTMP kinase	tmk	35.93	37.73	40.78	38.1467	2.4517	53.94	50.83	42.16	48.9767	6.10477	85.93	80.68	87.68	84.7633	3.64292	87.98	70.96	80.99	79.9767	8.55513	63.32	64.94	49.73	59.33	8.35321	0.956731	9.95803e-09	0.793847	0.000938002	-0.615487	0.0029439	0.35764	0.090446
TKV_RS00485	cyclic-di-AMP receptor		195.58	181.03	189.78	188.797	7.32467	217.77	193.67	200.25	203.897	12.457	214.18	234.4	191.81	213.463	21.304	270.12	170.63	198.24	212.997	51.3603	270.05	273.28	206.44	249.923	37.6923	-0.00211476	0.988765	0.155063	0.676074	0.10216	0.71056	0.137106	0.51592
TKV_RS00490	YaaR family protein		220.67	210.5	226.31	219.16	8.01243	253.31	217.45	224.32	231.693	19.0331	232.54	217.36	201.12	217.007	15.713	221.43	162.82	185.08	189.777	29.5859	316.8	284.38	237.65	279.61	39.79	-0.193216	0.13492	-0.181913	0.544809	0.235819	0.274876	0.083723	0.693803
TKV_RS00495	DNA polymerase III subunit delta'	holB	263.56	237.72	251.49	250.923	12.9293	243.08	257.19	227.16	242.477	15.0241	218.7	221.2	210.48	216.793	5.60858	238.94	164.99	195.66	199.863	37.1538	307.75	270.3	240.57	272.873	33.6638	-0.386458	3.52986e-05	-0.177061	0.587382	0.202651	0.299826	-0.141078	0.43397
TKV_RS00500	stage 0 sporulation family protein		431.56	405.38	478.33	438.423	36.9561	381.36	455.22	315.49	384.023	69.9031	328.19	307.06	325.02	320.09	11.3951	367.01	321.81	379.49	356.103	30.3474	474	370.89	372.05	405.647	59.1986	-0.624531	1.08249e-05	-0.00487066	0.992581	0.209556	0.322929	-0.370616	0.0373001
TKV_RS00505	DUF1634 domain-containing protein		584.93	500.12	578.42	554.49	47.1982	478.71	548.38	386.8	471.297	81.0447	317.72	299.52	289.86	302.367	14.1465	313.25	274.88	289.7	292.61	19.3498	558.86	430.58	461.22	483.553	66.9927	-1.04467	1.03298e-23	-0.568972	0.0310982	0.53778	0.00282659	-0.453121	0.00497809
TKV_RS00510	sulfite exporter TauE/SafE family protein		432.06	426.4	504.59	454.35	43.6011	462.07	542.19	358.67	454.31	92.0058	273.79	263.28	273.41	270.16	5.96128	288	292.46	310.26	296.907	11.7774	512.82	391.72	485.45	463.33	63.5081	-0.917718	1.26848e-09	-0.491733	0.0860809	0.63351	0.000443149	-0.236315	0.212933
TKV_RS00515	hypothetical protein		51.01	46.99	57.03	51.6767	5.05309	40.14	69.43	37.35	48.9733	17.7708	32.03	31.07	27.45	30.1833	2.41531	33.07	22.93	29.36	28.4533	5.13044	43.4	37.86	37.25	39.5033	3.38837	-0.945879	1.0163e-11	-0.646248	0.115516	0.259689	0.135869	-0.641544	3.6111e-05
TKV_RS00520	arginine deiminase	arcA	137.22	117	105.73	119.983	15.9556	115.21	106.36	76.04	99.2033	20.5423	66.8	64.28	53.07	61.3833	7.30898	46.38	71.89	60.28	59.5167	12.7721	95.14	65.47	111.93	90.8467	23.5257	-1.13047	1.19124e-13	-0.596003	0.0699828	0.415973	0.140434	-0.643845	0.00388226
TKV_RS00525	tRNA1(Val) (adenine(37)-N6)-methyltransferase		9.93	9.78	5.77	8.49333	2.35967	10.8	9.93	8.34	9.69	1.24744	7.3	7.57	4.78	6.55	1.5388	5.18	7.72	5.54	6.14667	1.37438	5.85	7.25	6.6	6.56667	0.700595	-0.522282	0.138593	-0.520505	0.20131	-0.115563	0.760655	-0.593063	0.0573742
TKV_RS00530	16S rRNA (cytidine(1402)-2'-O)-methyltransferase	rsmI	23.53	18.99	20.81	21.11	2.28482	23.27	22.52	12.96	19.5833	5.74822	12.76	14.39	10.87	12.6733	1.7616	8.5	9.2	12.77	10.1567	2.29012	15	13.95	20.25	16.4	3.37528	-0.891893	1.81229e-07	-0.769889	0.0595027	0.23125	0.434819	-0.608363	0.00393319
TKV_RS00535	cation diffusion facilitator family transporter		79.48	99.91	104.81	94.7333	13.4351	85.85	86.16	56.24	76.0833	17.1855	71.34	73.91	68.05	71.1	2.93736	83.19	115.81	132.92	110.64	25.2649	70.45	58.04	78.1	68.8633	10.1237	-0.589786	0.00463158	0.628137	0.0810058	-0.165479	0.458963	-0.713489	0.000610224
TKV_RS00540	AbrB/MazE/SpoVT family DNA-binding domain-containing protein		728.33	563.51	598.8	630.213	86.7843	546.14	740.19	1136.9	807.743	301.118	1448.37	1373.39	1529.77	1450.51	78.212	2032.87	3737.94	5252.65	3674.49	1610.83	394.22	469.85	522.39	462.153	64.4307	1.02268	9.40084e-13	2.00936	1.99481e-05	-1.71315	1.04249e-20	-0.693622	2.83995e-05
TKV_RS00545	nucleoside recognition domain-containing protein		15.4	8.43	12.27	12.0333	3.49102	15.63	14.66	6.04	12.11	5.2791	11.19	14.29	15.33	13.6033	2.15373	4.28	7.34	8.86	6.82667	2.33275	24.57	30.61	19.6	24.9267	5.51366	0.0158236	0.96625	-0.606906	0.298577	0.692111	0.0203593	0.751541	0.00754864
TKV_RS00550	nucleoside recognition domain-containing protein		14.52	4.11	7.22	8.61667	5.34369	18.09	8.44	3.98	10.17	7.21233	8.66	12.07	16.74	12.49	4.05634	2.66	4.78	4.51	3.98333	1.15396	22.88	22.12	19.41	21.47	1.82403	0.357962	0.499	-0.983736	0.122332	0.591415	0.0815942	0.967146	0.00845648
TKV_RS00555	HD domain-containing protein		20.94	18.07	22.65	20.5533	2.31435	38.92	30.53	24.59	31.3467	7.19982	47.04	53.03	45.19	48.42	4.09813	38.87	41.07	31.86	37.2667	4.80979	35.82	38.86	31.34	35.34	3.78291	1.0463	9.18037e-13	0.353772	0.217299	-0.558905	0.00295973	0.506271	0.00492738
TKV_RS00560	methionine--tRNA ligase	metG	175.29	129.73	136.34	147.12	24.6188	180.17	141.28	251.92	191.123	56.1274	198.29	151.31	249.6	199.733	49.1609	143.44	180.3	128.56	150.767	26.6368	214.64	236.38	174.22	208.413	31.5443	0.271685	0.346523	-0.249598	0.575236	-0.0633946	0.876152	0.239538	0.248524
TKV_RS00565	TatD family hydrolase		112.64	86.97	93.66	97.7567	13.3163	119.85	78.15	143.16	113.72	32.9357	131.87	93.34	149.83	125.013	28.8624	79.76	96.42	61.31	79.1633	17.5626	125.45	129.08	106.97	120.5	11.8571	0.184919	0.518258	-0.412009	0.335896	-0.169638	0.610348	0.0420696	0.838126
TKV_RS00570	ubiquitin-like domain-containing protein		408.26	338	355.24	367.167	36.6169	468	447.85	443.21	453.02	13.1789	368.43	320.24	480.05	389.573	81.9762	423.81	561.65	607.11	530.857	95.451	461.2	396.57	451.7	436.49	34.8965	-0.0769075	0.785047	0.322003	0.320683	0.0307207	0.93425	-0.0140121	0.933869
TKV_RS00575	16S rRNA (adenine(1518)-N(6)/adenine(1519)-N(6))- dimethyltransferase RsmA	rsmA	98.64	74.26	76.09	82.9967	13.5784	94.61	97.1	81.11	90.94	8.60359	77.56	67.57	77.11	74.08	5.64231	62.72	113.82	74.5	83.68	26.7583	76.08	58.74	94.04	76.2867	17.6509	-0.328321	0.0616157	-0.0183644	0.972195	-0.0798096	0.816479	-0.371844	0.0965421
TKV_RS00580	hypothetical protein		108.57	73.79	81.46	87.94	18.2731	128.86	89.11	79.98	99.3167	25.9893	103.53	104.86	131.14	113.177	15.5709	67.36	130.28	86.49	94.71	32.2554	98.8	106.72	118.83	108.117	10.0878	0.19822	0.413137	0.0498746	0.922991	-0.18616	0.469517	0.0397081	0.855857
TKV_RS00585	S-layer homology domain-containing protein		719.57	665.12	641.76	675.483	39.9268	441.02	286.18	389.86	372.353	78.8906	259.15	299.15	295.76	284.687	22.1803	287.58	210.67	278.32	258.857	41.9869	503.16	469.99	408.83	460.66	47.8521	-1.40691	9.36355e-24	-0.402246	0.232638	0.551532	0.00360433	-0.803021	5.87699e-08
TKV_RS00590	anti-sigma factor domain-containing protein		158.33	167.48	172.48	166.097	7.17571	99.32	79.23	98.72	92.4233	11.4297	95.81	125.49	95.06	105.453	17.3563	107.4	70.98	77.74	85.3733	19.3728	107.25	93.4	96.97	99.2067	7.1908	-0.825649	6.31654e-06	-0.0196001	0.965956	-0.204183	0.369049	-0.996501	1.138e-11
TKV_RS00595	RNA polymerase sigma factor SigI	sigI	152.5	221.84	236.04	203.46	44.7001	214.17	133.69	133.35	160.403	46.5636	165.87	131.28	242.96	180.037	57.1719	260.37	305.03	292.02	285.807	22.9692	237.35	202.41	201.19	213.65	20.5339	-0.333626	0.380797	0.926098	0.00061122	0.103644	0.799963	-0.200281	0.455147
TKV_RS00600	Mrp/NBP35 family ATP-binding protein		435.17	391.19	363.54	396.633	36.1239	734	600.27	583.79	639.353	82.3796	664.95	886.77	591.87	714.53	153.575	670	712.56	794.47	725.677	63.2632	648.18	674.15	723.39	681.907	38.2003	0.654265	0.000836003	0.287567	0.264847	-0.179546	0.489355	0.509016	0.000141597
TKV_RS00605	hypothetical protein		93.07	84.29	104.87	94.0767	10.3269	84.5	105.74	77	89.08	14.9074	40.27	41.97	37.69	39.9767	2.15503	74.95	69.25	87.03	77.0767	9.07877	94.25	66.34	68.94	76.51	15.4182	-1.39624	9.05346e-21	-0.103337	0.796211	0.776563	0.000422113	-0.547082	0.00800845
TKV_RS00610	AAA family ATPase		136.05	124.98	159.5	140.177	17.6261	78.16	132.8	105.21	105.39	27.3204	62.91	60.07	67.05	63.3433	3.51012	96.23	100.19	136.92	111.113	22.4368	94.72	79.72	76.59	83.6767	9.69101	-1.30148	1.07845e-14	0.154546	0.755343	0.267513	0.188821	-0.987381	4.46589e-09
TKV_RS00615	CO-oxidizing Ech-type membrane-associated [NiFe]-hydrogenase, Ech1A subunit	ech1A	1687.1	1538.95	1592.77	1606.27	74.9924	1616.73	1426.68	1883.38	1642.26	229.418	1556.72	2761.76	907.41	1741.96	940.952	900.65	985.27	835.46	907.127	75.1147	1814.07	1804.4	1697.36	1771.94	64.7718	-0.0721322	0.875991	-0.744254	0.00729035	-0.0751916	0.889117	-0.122263	0.379444
TKV_RS00620	CO-oxidizing Ech-type membrane-associated [NiFe]-hydrogenase, Ech1B subunit	ech1B	1461.32	1326.85	1387.68	1391.95	67.3366	1397.33	1276.41	1721.8	1465.18	230.317	1771.98	3150.32	1009.81	1977.37	1084.94	1062.74	996.45	829.8	962.997	120.019	1580.05	1630.77	1439.3	1550.04	99.2	0.288567	0.496475	-0.504753	0.109061	-0.399053	0.353488	-0.107938	0.484353
TKV_RS00625	CO-oxidizing Ech-type membrane-associated [NiFe]-hydrogenase, Ech1C subunit	ech1C	2611.73	2516.99	2440.88	2523.2	85.5941	2265.88	2197.09	2709.1	2390.69	277.888	2534	4658.04	1543.97	2912	1591.08	1701.46	1556.8	1268.35	1508.87	220.497	2677.71	2803.37	2514.75	2665.28	144.711	0.00980427	0.982768	-0.562223	0.0583439	-0.207251	0.661085	-0.184915	0.216664
TKV_RS00630	CO-oxidizing Ech-type membrane-associated [NiFe]-hydrogenase, Ech1F subunit	ech1F	1051.56	1079.5	1088.49	1073.18	19.2583	1200.34	1018.49	1344.43	1187.75	163.334	1935.75	3517.72	1150.5	2201.32	1205.75	1306.11	1140.3	1002	1149.47	152.262	1315.25	1464.89	1199.96	1326.7	132.836	0.775855	0.0442101	0.0382268	0.922991	-0.72636	0.0674653	0.0374393	0.851818
TKV_RS00635	CO-oxidizing Ech-type membrane-associated [NiFe]-hydrogenase, HycB1 subunit	hycB1	1519.19	1441.46	1374.92	1445.19	72.2073	1629.56	1473.09	1837.91	1646.85	183.024	1715.83	3003.64	1122.25	1947.24	961.806	1202.99	991.69	808.59	1001.09	197.368	1838.89	1939.09	1806.82	1861.6	68.9974	0.221764	0.569693	-0.611949	0.0441391	-0.157069	0.732601	0.0976485	0.52596
TKV_RS00640	hypothetical protein		913.88	859.47	936.11	903.153	39.4299	1152.79	1056.69	1355.1	1188.19	152.323	1755.39	3133.03	1155.23	2014.55	1014.05	1266.65	987.66	846.86	1033.72	213.652	1273.66	1409.41	1181.73	1288.27	114.541	0.902732	0.0102719	-0.114555	0.774935	-0.666357	0.077471	0.243039	0.127972
TKV_RS00645	hypothetical protein		999.85	941.06	925.13	955.347	39.3554	1066.22	1071.42	1382.9	1173.51	181.353	2486.33	4397.01	1515.03	2799.46	1466.28	1687.98	1426.15	1213.39	1442.51	237.717	1400.64	1380.86	1076.99	1286.16	181.419	1.26372	0.000426094	0.360582	0.296694	-1.07117	0.00415687	0.160601	0.415674
TKV_RS00650	CO-oxidizing Ech-type membrane-associated [NiFe]-hydrogenase, Ech1D subunit	ech1D	1019.24	1075.25	1014.08	1036.19	33.9252	1266.63	1183.27	1455.99	1301.96	139.751	2540.53	4597.87	1546.13	2894.84	1556.42	1800.94	1445.28	1128.5	1458.24	336.407	1573.87	1544.24	1248.12	1455.41	180.129	1.19052	0.00126396	0.235298	0.517162	-0.955603	0.0125438	0.216462	0.259622
TKV_RS00655	CO-oxidizing Ech-type membrane-associated [NiFe]-hydrogenase, Ech1E subunit	ech1E	1928.76	1874.75	1888.48	1897.33	28.0715	2317.39	2040.2	2406.7	2254.76	191.108	2458.16	4169.13	1545.06	2724.12	1332.1	1717.01	1407.92	1212.69	1445.87	254.293	2761.97	2875.26	2304.02	2647.08	302.453	0.306656	0.425803	-0.536174	0.0538931	-0.135059	0.77373	0.210397	0.231205
TKV_RS00660	HypC/HybG/HupF family hydrogenase formation chaperone		741.94	830.97	897.64	823.517	78.1171	891.01	925.14	1120.32	978.823	123.722	1794.13	3481.68	1033.54	2103.12	1252.98	1207.74	976.71	940.7	1041.72	144.903	1000.85	995.71	918.17	971.577	46.3229	1.05044	0.00974927	0.164971	0.654547	-1.042	0.00870276	-0.0321936	0.879474
TKV_RS00665	hydrogenase maturation nickel metallochaperone HypA	hypA	303.42	361.97	324.74	330.043	29.6331	345.43	336.97	394.76	359.053	31.2109	980.97	1813.37	573.23	1122.52	632.072	712.69	505.76	434.53	550.993	144.491	384.44	370.24	323.28	359.32	32.0089	1.43546	0.000206218	0.670301	0.041053	-1.50716	4.83297e-05	-0.146594	0.491289
TKV_RS00670	hydrogenase nickel incorporation protein HypB	hypB	593.46	642.14	605.7	613.767	25.3227	576.4	633.78	692.19	634.123	57.8958	1134.23	2045.96	661.51	1280.57	703.73	729.57	495.75	420.77	548.697	161.065	640.96	630.44	565.61	612.337	40.8069	0.795205	0.0411439	-0.125087	0.774935	-1.0161	0.00762131	-0.26857	0.109072
TKV_RS00675	amidohydrolase family protein		1115.24	1219.97	1154.47	1163.23	52.9113	1052.29	1023.19	951.39	1008.96	51.934	1062.25	1933.04	892.57	1295.95	558.218	878.67	701.58	718.34	766.197	97.7646	1265.96	1102.6	1124.76	1164.44	88.6143	-0.0367313	0.926249	-0.29337	0.236356	-0.246099	0.526679	-0.265323	0.110786
TKV_RS00680	carbamoyltransferase HypF	hypF	311.61	269.59	299.66	293.62	21.6514	561.11	333.89	287.19	394.063	146.539	554.19	674.71	553.4	594.1	69.8114	653.39	546.68	591.52	597.197	53.581	723.14	722.73	582.58	676.15	81.0343	0.831836	2.5609e-10	0.702037	0.0247095	0.0623481	0.821814	0.923278	1.60349e-09
TKV_RS00685	HypC/HybG/HupF family hydrogenase formation chaperone		178.09	168.19	169.33	171.87	5.41675	361.84	197.01	189.06	249.303	97.5406	570.68	617.33	547.12	578.377	35.7322	596.91	525.35	481.43	534.563	58.2887	419.24	504.21	361.46	428.303	71.8053	1.56053	1.50042e-44	1.17633	0.000104484	-0.533148	0.0139795	1.02465	2.20519e-08
TKV_RS00690	hydrogenase formation protein HypD	hypD	152.06	121.1	129.87	134.343	15.9574	283.72	187.73	183.98	218.477	56.5335	458.67	520.36	440.38	473.137	41.9066	520.58	459.61	430.2	470.13	46.0992	390.76	378.76	284.39	351.303	58.2584	1.62974	5.49146e-44	1.19052	2.95388e-07	-0.529942	0.0155215	1.09846	7.84135e-10
TKV_RS00695	hydrogenase expression/formation protein HypE	hypE	99.34	82.52	89.31	90.39	8.46185	182.29	125.88	110.53	139.567	37.7871	368.9	442.63	374.36	395.297	41.0827	510.51	514.23	524.99	516.577	7.51982	263.33	261.66	207	243.997	32.0509	1.93636	2.16307e-53	1.95772	1.24622e-18	-0.789927	5.66469e-05	1.147	1.0072e-12
TKV_RS00700	GNAT family protein		51.07	35.65	46.85	44.5233	7.96895	80.01	57.92	42.18	60.0367	19.0036	139.11	115.98	138.95	131.347	13.3082	159.42	140.27	132.18	143.957	13.9892	105.52	91.65	74.56	90.5767	15.5079	1.36671	2.77126e-13	1.33633	9.26439e-07	-0.631375	0.00628434	0.741735	0.000326529
TKV_RS00705	response regulator		91.5	67.55	92.86	83.97	14.2364	142.39	86.17	63.16	97.24	40.7585	197.4	167.83	198.19	187.807	17.3048	195.43	213.42	184.27	197.707	14.7078	150.42	153.94	146.15	150.17	3.90101	0.973369	2.26672e-07	1.10184	0.000827552	-0.434887	0.0177597	0.565697	0.000766198
TKV_RS00710	class II fructose-1,6-bisphosphate aldolase		256.17	221.28	223.67	233.707	19.4905	387.78	332.95	264.36	328.363	61.8377	377.23	294.34	382.16	351.243	49.3413	339.7	401.47	427.47	389.547	45.0835	387.23	336.67	387.28	370.393	29.2053	0.409428	0.0323065	0.354201	0.213704	-0.0487656	0.869704	0.394098	0.0029528
TKV_RS00715	transcription termination factor Rho	rho	360.42	313.27	318.87	330.853	25.7581	289.06	337.63	276.23	300.973	32.3873	245.99	223.82	224.11	231.307	12.717	223.14	231.53	232.57	229.08	5.17041	314.08	316.63	278.66	303.123	21.2242	-0.688128	7.73872e-11	-0.289133	0.291238	0.261954	0.114965	-0.383953	0.00567095
TKV_RS00720	50S ribosomal protein L31	rpmE	240.28	188.1	244.31	224.23	31.3543	272.5	313.34	257.96	281.267	28.712	257.05	221.96	242.13	240.38	17.6103	241.35	344.65	296.59	294.197	51.6916	285.82	300.04	278.81	288.223	10.8171	-0.0720519	0.712454	0.156473	0.680803	0.135976	0.491169	0.098696	0.59772
TKV_RS00725	thymidine kinase		45.62	38.66	37.73	40.67	4.31197	60.09	50.53	41.23	50.6167	9.4303	51.06	47.13	41.09	46.4267	5.02207	39.94	63.87	46.4	50.07	12.3799	46.58	39.83	60.7	49.0367	10.6497	0.0148604	0.93779	0.0913856	0.83254	-0.0425989	0.900227	0.00266802	0.992675
TKV_RS00730	DUF1385 domain-containing protein		40.5	26.95	31.25	32.9	6.92405	52.52	46.31	41.75	46.86	5.40602	37.1	38.06	17.81	30.99	11.4243	21.67	42.74	20.91	28.44	12.39	33.04	30.67	48.39	37.3667	9.61975	-0.251381	0.481721	-0.57869	0.167348	0.137095	0.764262	-0.0733086	0.801625
TKV_RS00735	peptide chain release factor N(5)-glutamine methyltransferase	prmC	25.79	16.76	14.79	19.1133	5.86546	28.95	22.7	23.92	25.19	3.3129	33.89	33.25	17.48	28.2067	9.29508	17.8	27.21	13.95	19.6533	6.82151	17.26	18.58	27.67	21.17	5.66772	0.364352	0.305607	-0.243927	0.575236	-0.475689	0.1924	-0.104455	0.7588
TKV_RS00740	peptide chain release factor 1	prfA	44.06	36.75	44.17	41.66	4.25254	63.3	56.94	52.43	57.5567	5.46118	77.67	54.72	59.05	63.8133	12.194	45.65	88.23	52.87	62.25	22.7871	41.02	38.54	60.57	46.71	12.067	0.429781	0.0353148	0.204618	0.645232	-0.534311	0.0649271	-0.0986245	0.709768
TKV_RS00745	ZIP family metal transporter		33.94	24.08	31.78	29.9333	5.18291	35.55	59.32	37.84	44.2367	13.1126	20.01	15.45	21.48	18.98	3.14419	15.35	26.69	20.78	20.94	5.67169	28.69	33.36	35.78	32.61	3.60401	-0.802352	0.00067011	-0.918133	0.0296946	0.622498	0.0134466	-0.132823	0.553805
TKV_RS00750	L-threonylcarbamoyladenylate synthase		243.57	228.38	231.8	234.583	7.96833	287.81	256.83	241	261.88	23.8101	223.66	221.29	241.14	228.697	10.8412	213.32	204.3	199.62	205.747	6.96363	286.21	277.21	298.44	287.287	10.6559	-0.210395	0.147396	-0.240507	0.258511	0.199108	0.246728	0.0248485	0.869037
TKV_RS00755	low molecular weight protein arginine phosphatase		304.78	209.5	225.96	246.747	50.9277	306.14	262.8	263.44	277.46	24.8397	244.48	245.34	209.24	233.02	20.5986	180.31	190.73	171.43	180.823	9.66023	291.68	253.15	338.49	294.44	42.7369	-0.248865	0.158797	-0.505969	0.0162905	0.207947	0.336302	-0.00393545	0.986029
TKV_RS00760	ribose 5-phosphate isomerase B	rpiB	347.65	314.72	291.76	318.043	28.0928	429.06	332.65	330.34	364.017	56.341	397.87	410.01	308.34	372.073	55.5275	271.63	318.89	238.04	276.187	40.6172	351.32	343.22	446.64	380.393	57.5141	0.0443063	0.822473	-0.284989	0.290773	-0.0851592	0.763591	-0.00914194	0.963883
TKV_RS00765	uracil phosphoribosyltransferase	upp	283.19	251.59	230.92	255.233	26.3248	343.62	283.5	257.52	294.88	44.1637	327.28	319.19	243.5	296.657	46.2124	211.49	282.42	197.48	230.463	45.5378	282.28	242.34	337.47	287.363	47.7683	0.0351669	0.864752	-0.241064	0.42807	-0.159646	0.556349	-0.0943304	0.656374
TKV_RS00770	dCMP deaminase family protein		285.4	240.68	246.57	257.55	24.2979	324.78	276.84	251.75	284.457	37.106	382.44	391.12	298.52	357.36	51.1414	240.73	344.26	260.94	281.977	54.8773	279.57	252.35	360.35	297.423	56.1699	0.290608	0.0531333	0.0920127	0.796988	-0.368897	0.131628	-0.0571807	0.799697
TKV_RS00775	MraY family glycosyltransferase		612.57	468.81	517.32	532.9	73.1354	611.68	476.15	503.92	530.583	71.5912	423.52	414.84	316.68	385.013	59.3373	292.59	427.17	344.84	354.867	67.848	511.13	472.1	653.91	545.713	95.7117	-0.637484	4.38886e-05	-0.457426	0.122319	0.366461	0.128281	-0.223451	0.243265
TKV_RS00780	UDP-N-acetylglucosamine 2-epimerase (non-hydrolyzing)	wecB	319.48	234.83	291.64	281.983	43.1433	313.6	266.76	217.62	265.993	47.9946	237.96	226.22	176.12	213.433	32.8431	161.72	219.93	205.06	195.57	30.2431	278.63	241.3	321.18	280.37	39.9684	-0.569051	0.000653301	-0.317621	0.295623	0.262654	0.261076	-0.264071	0.144825
TKV_RS00785	hypothetical protein		103.1	80.44	100.21	94.5833	12.3334	73.18	66.23	47.76	62.39	13.1379	64.87	60.58	52.28	59.2433	6.40055	52.03	51.91	46.93	50.29	2.91046	77.47	78.82	67.63	74.64	6.10825	-0.837671	7.66825e-08	-0.191316	0.571712	0.204173	0.345714	-0.588103	0.000701111
TKV_RS00790	YwmB family TATA-box binding protein		17.3	10.79	14.32	14.1367	3.25887	25.83	19.96	15.39	20.3933	5.23347	17.74	21.34	20.97	20.0167	1.98031	16.24	12.16	11.63	13.3433	2.52255	26.9	24.98	25.12	25.6667	1.07039	0.327913	0.17811	-0.467015	0.190575	0.225937	0.30666	0.584887	0.00465169
TKV_RS00795	UDP-N-acetylglucosamine 1-carboxyvinyltransferase	murA	62.57	50.6	54.52	55.8967	6.10259	94.81	54.64	53.59	67.68	23.5011	81.18	94.92	83.45	86.5167	7.36548	65.07	59.95	63.4	62.8067	2.61106	101.74	104.96	105.33	104.01	1.97456	0.452722	0.000658813	0.0188419	0.966678	0.139111	0.450993	0.625975	6.42756e-07
TKV_RS00800	OPT/YSL family transporter		13.4	9.62	9.75	10.9233	2.14584	25.18	12.38	10.14	15.9	8.11438	12.5	14.49	12.15	13.0467	1.26215	8.42	18.47	3.72	10.2033	7.53497	18.95	19.31	19.16	19.14	0.180831	0.0837406	0.783368	-0.421168	0.560989	0.40886	0.0905707	0.525924	0.0377499
TKV_RS00805	PqqD family protein		3.08	0.73	3.89	2.56667	1.64135	4.22	3.39	2.53	3.38	0.845044	9.25	7.69	7.38	8.10667	1.00221	5.18	2.03	3.18	3.46333	1.594	5.07	3.3	4.76	4.37667	0.945216	1.26693	0.0129011	0.157022	0.850308	-0.911675	0.00671759	0.386837	0.49492
TKV_RS00810	alanine dehydrogenase	ald	23.25	18.42	18.26	19.9767	2.83592	62.37	18.27	27.11	35.9167	23.3317	93.22	149.86	80.95	108.01	36.7587	66.79	107.84	91.52	88.7167	20.6681	38.33	39.16	70.15	49.2133	18.1364	2.17019	8.4643e-17	1.31269	0.00501075	-1.11118	0.00139837	0.979327	0.000158539
TKV_RS00815	PEP/pyruvate-binding domain-containing protein		92.33	79.66	86.97	86.32	6.35996	83.23	68.34	62.24	71.27	10.7974	44.59	49.33	52.24	48.72	3.86131	49.53	53.03	53.82	52.1267	2.28321	86.71	75.3	75.45	79.1533	6.5447	-0.987056	8.81156e-12	-0.333475	0.161462	0.557235	0.00234533	-0.38368	0.00567456
TKV_RS00820	IPT/TIG domain-containing protein		17.17	16.65	19.02	17.6133	1.24565	19.31	16.06	12.64	16.0033	3.33536	12.77	12.44	17.94	14.3833	3.08458	21.44	11.4	16.43	16.4233	5.02	29.73	29.88	19.45	26.3533	5.97893	-0.448982	0.0758143	0.143596	0.74698	0.685493	0.0248478	0.305327	0.206188
TKV_RS00825	S-layer homology domain-containing protein		14.95	14.39	14.5	14.6133	0.296704	15.89	14.86	14.36	15.0367	0.78015	13.09	14.15	15.02	14.0867	0.966557	24.69	16.18	20.17	20.3467	4.25775	23.03	24.07	15.63	20.91	4.60209	-0.227814	0.183232	0.517818	0.0872825	0.419054	0.128952	0.242712	0.32563
TKV_RS00830	S-layer homology domain-containing protein		24.16	17.11	21.85	21.04	3.59412	18.27	22.35	18.44	19.6867	2.30808	20.29	18.38	20.91	19.86	1.31867	31.18	20.89	30.09	27.3867	5.65261	30.53	32.21	24.25	28.9967	4.19568	-0.248317	0.199542	0.546413	0.117982	0.40572	0.0761615	0.200074	0.378368
TKV_RS00835	stage II sporulation protein D	spoIID	6.98	1.56	5.22	4.58667	2.76495	15.77	2.16	0.84	6.25667	8.26518	18.26	17.67	33.35	23.0933	8.88743	2.32	2.02	2.23	2.19	0.153948	16.48	15.89	15.13	15.8333	0.676782	1.90992	7.32328e-05	-0.89452	0.268635	-0.610038	0.0811755	1.36568	0.000300835
TKV_RS00840	M23 family metallopeptidase		6.2	3.16	6.66	5.34	1.90189	13.55	5.6	3.25	7.46667	5.39776	6.61	9.73	24.34	13.56	9.46519	0.77	0.59	1.77	1.04333	0.635715	14.1	17.4	15.1	15.5333	1.69214	1.02627	0.0512564	-2.12335	0.00059656	0.0431714	0.949195	1.20122	2.30179e-05
TKV_RS00845	sporulation transcriptional regulator SpoIIID	spoIIID	0.72	0.35	0.32	0.463333	0.222785	0.5	0.33	0	0.276667	0.254231	3.2	3.23	3.22	3.21667	0.0152753	0.23	0	0	0.0766667	0.132791	0.63	1.44	0.46	0.843333	0.523673	2.02459	0.000664094	-0.180744	0.799299	-1.42738	0.00500278	0.290882	0.682719
TKV_RS00850	rod shape-determining protein		13.82	7.99	9.43	10.4133	3.03685	20.63	4.71	10.72	12.02	8.03922	46.68	56.09	55.33	52.7	5.2273	44.26	29.47	24.54	32.7567	10.2626	23.61	23.39	22.39	23.13	0.650231	2.11639	1.00372e-20	1.38417	0.0074161	-1.27387	2.8053e-13	0.864643	6.78537e-05
TKV_RS00855	flagellar basal-body rod protein FlgF	flgF	35.46	26.35	29.65	30.4867	4.61227	78.2	18.11	32.2	42.8367	31.4254	124.09	116.75	117.39	119.41	4.06561	94.54	67.88	64.53	75.65	16.4447	82.61	83.32	74.29	80.0733	5.02108	1.78057	1.71499e-41	0.857627	0.1111	-0.685157	3.96428e-06	1.11131	1.10502e-12
TKV_RS00860	flagellar basal-body rod protein FlgG	flgG	101.69	63.73	82.03	82.4833	18.9841	181.7	43.58	68.15	97.81	73.6822	181.97	176.81	168.59	175.79	6.74807	149.68	133.24	144.96	142.627	8.46473	193.38	204.86	188.51	195.583	8.39474	0.911335	1.77446e-07	0.627208	0.248033	0.0307795	0.878788	0.967607	2.73303e-08
TKV_RS00865	rod-binding protein		96.94	52.49	82.44	77.29	22.6681	164.2	42.54	77.03	94.59	62.7021	206.4	204.39	192.09	200.96	7.74711	170.38	144.65	204.82	173.283	30.1899	192.45	184.13	180.6	185.727	6.08421	1.18368	1.41257e-07	0.917071	0.0715313	-0.232867	0.112864	0.977406	4.12582e-06
TKV_RS00870	3-hydroxyacyl-ACP dehydratase FabZ	fabZ	245.49	257.45	262.18	255.04	8.60204	387.25	357.93	252.08	332.42	71.1042	223.03	248.21	294.89	255.377	36.4621	333.12	293.58	385.6	337.433	46.1614	485.32	371.76	372.58	409.887	65.3285	-0.170364	0.464702	0.13532	0.712579	0.525854	0.0319801	0.404175	0.0302337
TKV_RS00875	murein biosynthesis integral membrane protein MurJ	murJ	197.91	166.82	183.51	182.747	15.559	200.21	232.77	177.44	203.473	27.809	148.65	151.98	152.73	151.12	2.1717	160.13	140.06	177.61	159.267	18.7899	282.56	224.23	206.8	237.863	39.6774	-0.445217	3.52986e-05	-0.242841	0.442591	0.510846	0.012098	0.114763	0.576709
TKV_RS00880	DUF362 domain-containing protein		255.17	210.47	221.64	229.093	23.2634	217.93	287.39	236.86	247.393	35.908	175.57	181.58	174.5	177.217	3.81644	169.27	163.71	224.2	185.727	33.4347	280.1	230.39	229.89	246.793	28.8455	-0.54117	1.27804e-07	-0.303088	0.41111	0.34458	0.0497323	-0.152615	0.379444
TKV_RS00885	peptidoglycan editing factor PgeF	pgeF	638.59	597.7	566.93	601.073	35.9489	528.69	538.9	696.95	588.18	94.3358	541.88	840.05	342.34	574.757	250.478	488.31	403.93	532.35	474.863	65.2574	535.81	512.74	515.8	521.45	12.5299	-0.24352	0.502201	-0.21312	0.583768	-0.228869	0.568724	-0.465944	0.000202571
TKV_RS00890	type II toxin-antitoxin system prevent-host-death family antitoxin		683.49	612.12	583.58	626.397	51.4623	577.92	551.38	682.99	604.097	69.6004	602.41	940.86	367.24	636.837	288.355	683.48	593.27	767.6	681.45	87.1827	557.34	508.14	510.87	525.45	27.6513	-0.157917	0.683616	0.255586	0.466219	-0.349757	0.367648	-0.511578	0.000150359
TKV_RS00895	putative toxin-antitoxin system toxin component,PIN family		566.9	510.28	539.58	538.92	28.3158	555.04	549.82	658.37	587.743	61.2201	472.16	760.19	290.57	507.64	236.812	603.28	533.51	645.8	594.197	56.6934	478.11	444.94	495.84	472.963	25.8373	-0.262073	0.487634	0.102338	0.786243	-0.192147	0.658674	-0.44962	0.000165868
TKV_RS00900	transposase		66.05	51.6	52.53	56.7267	8.08762	47.59	41.01	30.93	39.8433	8.39105	37.7	53.24	33.34	41.4267	10.4603	39.56	50.46	58.22	49.4133	9.37393	53.23	51.05	50.94	51.74	1.29155	-0.614089	0.0062648	0.413512	0.231365	0.189753	0.507127	-0.387033	0.00899339
TKV_RS00905	TrkH family potassium uptake protein		198.86	155.44	190.5	181.6	23.0376	284.85	241.94	186.15	237.647	49.4899	269.69	231.81	275.13	258.877	23.5977	220.38	302.26	247.95	256.863	41.6614	362.78	294.83	287.43	315.013	41.5323	0.337541	0.0473891	0.221538	0.490172	0.151139	0.536576	0.522695	0.00148887
TKV_RS00910	TrkA family potassium uptake protein		273.02	219.57	276.46	256.35	31.8988	386.1	360.51	242.22	329.61	76.7559	375.69	341.44	324.79	347.307	25.9522	258.97	369.27	278.38	302.207	58.8838	451.09	416.08	413.73	426.967	20.9244	0.260728	0.0619212	-0.0094477	0.983434	0.1723	0.277884	0.466605	0.000958901
TKV_RS00915	hypothetical protein		186.89	144.6	165.88	165.79	21.1451	232.69	224.6	137.47	198.253	52.7951	224.67	209.14	184.47	206.093	20.2724	149.53	182.1	147.72	159.783	19.348	276.46	205.61	227.65	236.573	36.2581	0.138319	0.33291	-0.18751	0.602833	0.0736385	0.775247	0.245701	0.191166
TKV_RS00920	Uma2 family endonuclease		164.24	160.61	149.13	157.993	7.88754	183.98	162.08	129.06	158.373	27.647	160	160.31	162.8	161.037	1.53494	164.6	136.09	157.2	152.63	14.7942	167.16	148.32	182.53	166.003	17.1343	-0.149698	0.316903	0.0582702	0.860489	-0.0795674	0.717271	-0.194701	0.248663
TKV_RS00925	ribose ABC transporter permease		7.55	3.97	8.47	6.66333	2.37742	6.17	11.46	4.16	7.26333	3.77081	7.26	11.09	5.54	7.96333	2.84106	5.62	7.63	3.18	5.47667	2.22846	5.07	5.99	7.08	6.04667	1.0062	0.0825573	0.86416	-0.265812	0.710971	-0.466048	0.211951	-0.360228	0.325798
TKV_RS00930	ribose ABC transporter substrate-binding proteinRbsB	rbsB	1.92	2.77	3.2	2.63	0.651383	2.29	8.1	2.51	4.3	3.29273	3.1	2.08	2.64	2.60667	0.510816	4.04	3.23	4.43	3.9	0.612127	3.56	2.94	1.55	2.68333	1.02929	-0.192699	0.662194	-0.0406514	0.965926	-0.0627995	0.911787	-0.209398	0.668804
TKV_RS00935	hypothetical protein		21.09	20.29	18.77	20.05	1.17847	14.26	20.2	7.93	14.13	6.13603	5.9	9.96	16.02	10.6267	5.09283	13.13	7.99	8.39	9.83667	2.85911	15.34	12.06	15.25	14.2167	1.86827	-0.992464	0.0125385	-0.365598	0.508033	0.24263	0.615565	-0.741956	0.000161447
TKV_RS00940	4Fe-4S binding protein		14.13	13.37	15.64	14.38	1.15547	4.17	11.53	6.89	7.53	3.72151	2.86	6.63	4.98	4.82333	1.88988	7	3.31	3.95	4.75333	1.97181	9.07	8.84	6.91	8.27333	1.18627	-1.638	1.51558e-06	-0.49348	0.442562	0.565952	0.150626	-1.02336	2.87722e-06
TKV_RS00945	N-acetylglucosamine-6-phosphate deacetylase	nagA	78.44	74.83	85.14	79.47	5.23161	74.48	94.98	86.76	85.4067	10.3168	100.31	127.05	91.69	106.35	18.4376	114.4	89.53	102.49	102.14	12.4387	65.27	71.68	69.6	68.85	3.27015	0.233883	0.225	0.332865	0.31472	-0.722306	0.000241836	-0.466508	0.00126077
TKV_RS00950	aminotransferase class I/II-fold pyridoxal phosphate-dependent enzyme		631.88	523.78	518.06	557.907	64.1266	355.15	433.67	292.6	360.473	70.6855	143.36	127.62	202.33	157.77	39.3844	105.21	70.74	81.85	85.9333	17.594	275.8	216	321.93	271.243	53.1118	-1.91965	5.39729e-15	-1.89177	5.75035e-12	0.598891	0.0487373	-1.27308	4.59074e-13
TKV_RS00955	Lrp/AsnC family transcriptional regulator		707.71	622.14	583.25	637.7	63.6723	394.76	471.65	325.87	397.427	72.9266	181.3	154.43	273.31	203.013	62.3435	142.53	104.19	119.98	122.233	19.2691	356.47	244.65	361.76	320.96	66.1393	-1.73791	4.04958e-10	-1.54387	5.22607e-09	0.476917	0.167283	-1.22227	5.44148e-11
TKV_RS00960	FeoA family protein		363.6	215.23	340.64	306.49	79.8629	347.11	160.83	728.17	412.037	289.189	266.05	212.66	118.36	199.023	74.7834	243.73	163.4	326.03	244.387	81.317	315.23	702.21	376.75	464.73	207.951	-0.755057	0.0242928	-0.581184	0.370192	0.950391	0.0180487	0.325867	0.3568
TKV_RS00965	ferrous iron transport protein B	feoB	257.41	177.6	242.76	225.923	42.4855	216.82	191.02	449.67	285.837	142.469	207.37	187.68	109.45	168.167	51.7944	214.53	145.78	233.02	197.777	45.9697	264.2	470.74	219.7	318.213	133.953	-0.583517	0.0358726	-0.421234	0.4373	0.707941	0.0668755	0.227519	0.498612
TKV_RS00970	ABC transporter ATP-binding protein		198.08	149.62	167.14	171.613	24.5377	165.45	238.03	216.15	206.543	37.2314	192.44	208.02	216.93	205.797	12.3955	233.08	247.98	221.72	234.26	13.1697	222.14	178.46	169.19	189.93	28.2771	0.0926007	0.592499	0.252479	0.490415	-0.234091	0.300108	-0.11067	0.596242
TKV_RS00975	cobalt ECF transporter T component CbiQ	cbiQ	168.71	121.79	123.27	137.923	26.6723	120.33	190.31	162.97	157.87	35.2677	139.67	158.09	153.68	150.48	9.61791	156.35	163.06	158.9	159.437	3.38704	166.63	123.1	115.89	135.207	27.4511	-0.0411486	0.849016	0.090816	0.839576	-0.268574	0.285941	-0.277325	0.223752
TKV_RS00980	PDGLE domain-containing protein		655.22	461.77	484.27	533.753	105.793	413.33	653.22	598.32	554.957	125.686	528.72	596.19	639.13	588.013	55.6573	570.37	705.95	801.65	692.657	116.212	495.83	428.25	464.01	462.697	33.8091	-0.0240929	0.921434	0.380503	0.363523	-0.459368	0.0161772	-0.454637	0.00644154
TKV_RS00985	cobalt transporter CbiM	cbiM	411.89	291.41	273.43	325.577	75.2882	247.57	404.78	407.21	353.187	91.4748	408.23	454.8	519.8	460.943	56.0381	424.54	547.98	613.79	528.77	96.0763	330.81	272.91	272.64	292.12	33.5068	0.331121	0.160348	0.618258	0.139237	-0.756391	0.000290813	-0.40201	0.0441387
TKV_RS00990	nickel-responsive transcriptional regulator NikR	nikR	396.53	338.76	333.23	356.173	35.0591	325.37	424.73	373.18	374.427	49.6917	543.89	557.86	647.99	583.247	56.5028	550.71	618.21	713.15	627.357	81.6054	431.47	379.45	366.58	392.5	34.357	0.533537	0.0016619	0.804328	0.00922846	-0.67673	0.000397574	-0.121247	0.477743
TKV_RS00995	PepSY domain-containing protein		2.79	4	4.24	3.67667	0.777196	1.89	3.39	2.08	2.45333	0.816721	7.54	2.69	21.38	10.5367	9.69866	7.03	13.34	11.77	10.7133	3.28503	3.08	2.2	1.67	2.31667	0.712203	1.04693	0.0957251	1.93832	8.41581e-05	-1.5196	0.00371631	-0.814282	0.052422
TKV_RS01000	sodium ion-translocating decarboxylase subunit beta		0.74	0	0.66	0.466667	0.40612	1.48	1.36	0.52	1.12	0.523068	0.21	2.31	1.84	1.45333	1.1021	0.49	0.43	0	0.306667	0.26727	1.51	2.1	2.52	2.04333	0.507379	0.766465	0.329234	-0.836317	0.35213	0.214451	0.764262	1.12973	0.059289
TKV_RS01005	tRNA (uridine(34)/cytosine(34)/5- carboxymethylaminomethyluridine(34)-2'-O)- methyltransferase TrmL	trmL	77.13	67.97	70.44	71.8467	4.73924	134.22	89.68	73.82	99.24	31.3143	124.24	175.36	166.43	155.343	27.3038	173.25	165.47	260.5	199.74	52.7633	163.02	120.32	159.91	147.75	23.8059	0.918738	7.10828e-06	1.08171	0.00207848	-0.189859	0.534098	0.755119	1.21601e-05
TKV_RS01010	DNA polymerase IV		42.41	34.54	42.96	39.97	4.71055	75.34	52.62	38.25	55.4033	18.701	92.07	123.47	102.64	106.06	15.9769	92.44	87.48	110.11	96.6767	11.895	101.23	89	81.66	90.63	9.8863	1.21258	6.58612e-12	0.896011	0.00456906	-0.337683	0.140456	0.899559	2.10348e-08
TKV_RS01015	MATE family efflux transporter		32.84	35.25	41.23	36.44	4.31973	71.87	44.68	31.75	49.4333	20.478	58.15	90.8	74.64	74.53	16.3253	60.68	50.09	43.55	51.44	8.64443	117.13	109.53	71.39	99.35	24.5104	0.821617	0.00147474	0.179677	0.70612	0.265519	0.455622	1.12045	6.01694e-06
TKV_RS01020	efflux RND transporter periplasmic adaptor subunit		99.61	91.1	100.48	97.0633	5.18269	162.22	128.66	91.83	127.57	35.2077	296.34	585.94	466.04	449.44	145.512	97.55	87.37	86.36	90.4267	6.18962	270.57	251.44	167.19	229.733	55.0022	1.95121	1.30858e-12	-0.364418	0.211601	-0.982168	0.00331667	0.944506	1.02421e-05
TKV_RS01025	ABC transporter ATP-binding protein		66.7	63.85	68	66.1833	2.12269	106.97	89.49	66.97	87.81	20.0529	289.89	617.71	434.96	447.52	164.271	87.67	90.99	79.19	85.95	6.08513	157.41	175.74	102.98	145.377	37.8432	2.45646	2.97539e-17	0.0820758	0.804749	-1.54472	4.64878e-06	0.835188	0.000329317
TKV_RS01030	ABC transporter permease		65.05	55.98	58.94	59.99	4.62527	99.85	82.81	63.53	82.0633	18.1715	254.61	591.66	396.66	414.31	169.217	89.63	90.06	94.78	91.49	2.85732	167.79	171.14	106.94	148.623	36.1377	2.47263	1.07815e-15	0.268049	0.336907	-1.40722	5.54751e-05	1.00875	3.71805e-06
TKV_RS01035	bacteriohemerythrin		53.35	47.47	53.94	51.5867	3.57732	65.82	62.07	29.98	52.6233	19.6991	135.94	162.97	166.71	155.207	16.7899	183.95	234.28	306.52	241.583	61.6105	83.3	62.29	55.27	66.9533	14.5853	1.39257	5.95396e-16	2.16851	4.78693e-09	-1.26749	9.77274e-08	0.107618	0.681632
TKV_RS01040	fumarylacetoacetate hydrolase family protein		578.82	606.82	620.04	601.893	21.047	565.86	682.32	454.63	567.603	113.855	496.6	565.56	483.74	515.3	43.9988	485.6	409.64	477.73	457.657	41.7694	701.68	551.9	578.26	610.613	79.9598	-0.40302	0.00673521	-0.20002	0.551474	0.117286	0.607679	-0.244602	0.17884
TKV_RS01045	DUF1646 family protein		578.04	554.77	597.27	576.693	21.282	658.97	652.07	457.53	589.523	114.362	410.57	431.71	413.12	418.467	11.5397	508.1	383.08	409.24	433.473	65.9389	825.58	590.76	668.97	695.103	119.571	-0.637004	2.93703e-08	-0.325623	0.266204	0.585926	0.00314968	0.000940629	0.996456
TKV_RS01050	sodium:calcium antiporter		237.31	205.69	235.97	226.323	17.8815	256.88	302.72	233.19	264.263	35.3481	154.88	141.41	157	151.097	8.4556	172.79	194.27	187.51	184.857	10.9831	241.59	203.35	253.65	232.863	26.261	-0.749907	2.03681e-08	-0.404746	0.141707	0.484135	0.00795553	-0.22143	0.159958
TKV_RS01055	helicase-exonuclease AddAB subunit AddB	addB	67.58	63.27	63.58	64.81	2.40389	89.72	87.18	95.2	90.7	4.09883	80.25	70.6	70.85	73.9	5.50068	97.93	78.96	73.3	83.3967	12.9005	84.43	87.81	84.65	85.63	1.89114	0.0104664	0.945827	-0.0315604	0.931418	0.088525	0.627619	0.134073	0.338183
TKV_RS01060	helicase-exonuclease AddAB subunit AddA	addA	57.78	51.18	57.99	55.65	3.87256	98.58	87.91	95.96	94.15	5.56051	91.17	81.97	83.59	85.5767	4.91123	90.95	59.05	34.93	61.6433	28.0999	92.11	99.15	96.21	95.8233	3.53589	0.441149	0.000193046	-0.493716	0.261754	0.0396521	0.848612	0.5131	3.8149e-05
TKV_RS01065	exonuclease SbcCD subunit D		51.95	49.25	48.68	49.96	1.7468	88.8	77.64	79.6	82.0133	5.95857	75.14	67.27	70.6	71.0033	3.95047	79.12	48.68	35.15	54.3167	22.5204	68.22	83.14	91.38	80.9133	11.7395	0.325488	0.0162827	-0.475428	0.241501	0.0632029	0.821814	0.418283	0.0163262
TKV_RS01070	AAA family ATPase		33.95	33.62	34.67	34.08	0.536936	51.61	47.2	40.19	46.3333	5.75912	57.08	54.92	55.27	55.7567	1.15932	62.75	42.55	35.3	46.8667	14.225	47.19	45.23	49.28	47.2333	2.02535	0.526153	2.15059e-05	0.11028	0.784916	-0.357775	0.00876307	0.199172	0.163458
TKV_RS01075	low-specificity L-threonine aldolase	ltaE	179.73	174.68	181.29	178.567	3.45515	232.59	221.06	187.97	213.873	23.1619	178.68	183.94	192.06	184.893	6.74075	180.61	188.5	194.4	187.837	6.91889	215.06	199.21	236.5	216.923	18.7147	-0.126199	0.407783	-0.0789182	0.778585	0.102195	0.620475	0.0113898	0.947495
TKV_RS01080	MalY/PatB family protein		345.38	313.33	441.48	366.73	66.6894	392.75	386.14	296.68	358.523	53.6598	287.16	270.68	281.19	279.677	8.34357	300.48	385.98	377.9	354.787	47.2042	361.17	334.09	376.59	357.283	21.5149	-0.557166	0.00365514	0.0935308	0.788517	0.224572	0.148836	-0.297267	0.117698
TKV_RS01085	peroxiredoxin		41315.4	52652.2	53217.3	49061.6	6714.36	7306.94	8607.18	7471.65	7795.26	707.953	6743.75	7499.31	6329.34	6857.47	593.217	4115.65	5160.39	4855.39	4710.48	537.234	10413.8	9713.06	7637.43	9254.77	1443.82	-2.96482	9.94741e-53	-0.611416	0.0285606	0.299396	0.179285	-2.58699	1.88249e-38
TKV_RS01090	Fur family transcriptional regulator		35624.4	42344.1	43638.3	40535.6	4302.14	9623.86	9633.55	8640.42	9299.28	570.607	6147.93	6152.9	5609.76	5970.2	312.157	5031.14	6233.83	5720.97	5661.98	603.511	12955.5	11251.8	8997.96	11068.4	1985.15	-2.90307	5.32264e-66	-0.599337	0.0123341	0.739162	0.000320311	-2.07354	4.73716e-26
TKV_RS01095	MarR family transcriptional regulator		38387.5	47937.1	48716.1	45013.6	5751.56	12995.5	11680	11179	11951.5	938.2	8107.65	7601.53	7413.78	7707.65	358.902	8209.57	10158.5	9369.9	9245.99	980.351	16901.3	14649.8	11736.7	14429.3	2589.37	-2.68098	4.05669e-47	-0.259331	0.319697	0.751916	0.00025825	-1.84662	1.96551e-19
TKV_RS01100	galactose-1-phosphate uridylyltransferase	galT	63.32	71.8	71.4	68.84	4.78464	59.05	42.37	45.75	49.0567	8.81794	36.58	27.05	37.8	33.81	5.88603	52.19	50.47	42.39	48.35	5.23267	61.08	74.39	56.65	64.04	9.23299	-1.17346	3.59433e-07	0.0848946	0.794766	0.753425	0.0029439	-0.363582	0.0795722
TKV_RS01105	hypothetical protein		41.44	41.79	44.84	42.69	1.87016	42.66	35.09	31.4	36.3833	5.74033	39.89	23.55	34.23	32.5567	8.29753	48.55	47.26	35.03	43.6133	7.46132	44	54.34	38.09	45.4767	8.22502	-0.550523	0.0381556	0.357886	0.19166	0.332899	0.307829	-0.169686	0.460496
TKV_RS01110	glycogen synthase	glgA	34.1	43.39	45.53	41.0067	6.0763	40.52	31.76	33.27	35.1833	4.68295	40.06	33.51	37.08	36.8833	3.27943	57.04	61.91	56.62	58.5233	2.94045	52.33	62.24	40.74	51.77	10.7609	-0.331669	0.17249	0.822499	0.000143856	0.347737	0.196124	0.0607684	0.841458
TKV_RS01115	DedA family protein		116.51	106.78	122.27	115.187	7.82933	118.22	136.73	160.38	138.443	21.1322	81.73	84.89	75.9	80.84	4.5606	110.56	144.2	170.92	141.893	30.246	76.44	79.77	126.37	94.1933	27.9155	-0.684185	1.51425e-08	0.117246	0.804749	0.0908409	0.80321	-0.538234	0.0203951
TKV_RS01120	GNAT family N-acetyltransferase		137.6	119.3	161.28	139.393	21.0474	83.88	145.17	142.58	123.877	34.6623	5.88	5.5	5.36	5.58	0.269072	6.87	5.67	7.38	6.64	0.877895	7.08	5.97	68.57	27.2067	35.826	-4.73354	1.05764e-159	-3.86251	3.51697e-29	0.925111	0	-1.27157	0.0357159
TKV_RS01125	DUF881 domain-containing protein		271.9	243.1	316.69	277.23	37.0834	104.33	207.71	147.34	153.127	51.9324	0	0	0	0	0	0	0	0	0	0	0	0	83.64	27.88	48.2896	-10.7115	2.14802e-128	-8.7163	1.15035e-65	0.185518	0	-0.262471	0.521299
TKV_RS01130	hypothetical protein		4.54	3.48	6.58	4.86667	1.57561	6.74	10.4	1.69	6.27667	4.37345	15.92	19.64	18.46	18.0067	1.90098	19.39	15.11	28.87	21.1233	7.04186	16.45	13.91	18.54	16.3	2.31864	1.6252	8.25199e-08	1.55025	0.0102328	-0.253544	0.350924	1.37281	2.58419e-06
TKV_RS01135	L-lactate dehydrogenase	ldhA	3.47	4.17	3.36	3.66667	0.439356	33.22	7.23	2.38	14.2767	16.5837	47.8	65.05	44.68	52.51	10.9714	64.63	54.39	88.55	69.19	17.5306	70.58	72.08	37.53	60.0633	19.5288	3.5269	4.05178e-50	1.92699	0.00305916	0.0667639	0.886894	3.48969	5.00189e-36
TKV_RS01140	hypothetical protein		10.09	6.76	10.07	8.97333	1.91683	15.13	25.66	8.29	16.36	8.75008	6.11	9.82	12.46	9.46333	3.18999	8.49	6.68	9.01	8.06	1.22307	25.89	22.38	21.04	23.1033	2.5046	-0.0774661	0.866396	-0.787822	0.157805	1.04132	0.00163779	1.05352	1.31713e-05
TKV_RS01145	FAD-dependent oxidoreductase		14	10.49	14.37	12.9533	2.14132	23.85	24.09	16.9	21.6133	4.08363	10.34	14.29	12.28	12.3033	1.9751	10.63	8.54	12.14	10.4367	1.80777	28.74	29.47	23.21	27.14	3.423	-0.238876	0.338718	-0.895265	0.00545658	0.964842	3.45655e-05	0.781766	0.000107417
TKV_RS01150	NAD(P)/FAD-dependent oxidoreductase		14.99	12.72	16.48	14.73	1.89344	23.42	22.67	15.67	20.5867	4.27444	15.09	17.94	13.81	15.6133	2.11415	14.35	12.27	14.4	13.6733	1.21558	29.07	31.67	25.07	28.6033	3.32466	-0.0898349	0.690231	-0.460127	0.148751	0.719682	0.000737943	0.674907	0.000488427
TKV_RS01155	DNA-binding protein		29.8	15.38	26.52	23.9	7.5586	44.24	45.86	28.92	39.6733	9.34782	26.24	37.3	27.95	30.4967	5.95357	17.32	14.54	16.78	16.2133	1.47409	57.32	58.42	52.54	56.0933	3.12604	0.177451	0.645389	-1.08319	0.0111435	0.70545	0.00791158	0.916716	0.00113093
TKV_RS01160	nucleotidyltransferase domain-containing protein		156.71	91.72	138.15	128.86	33.4762	194.68	170.37	138.84	167.963	27.9977	96.24	107.99	109.51	104.58	7.26253	163.73	222.98	287.97	224.893	62.1421	194.51	147.72	198.42	180.217	28.2108	-0.45138	0.0543511	0.514598	0.167953	0.632631	0.00311418	0.219792	0.383637
TKV_RS01165	HEPN domain-containing protein		72.95	55.72	73.22	67.2967	10.0266	85.27	80.34	69.4	78.3367	8.12245	61.17	66.77	64.35	64.0967	2.80858	97.19	120.09	147.6	121.627	25.2401	83.47	66.4	83.23	77.7	9.78682	-0.240182	0.175911	0.715654	0.0247567	0.147951	0.526241	-0.0542577	0.8138
TKV_RS01170	sodium-translocating pyrophosphatase		162.59	125.31	140.23	142.71	18.7633	105.73	146.03	126.55	126.103	20.1537	73.41	66.03	81.48	73.64	7.72757	82.46	90.06	89.44	87.32	4.22028	107.91	107.19	113.68	109.593	3.55742	-1.1049	5.0864e-11	-0.426282	0.190575	0.433911	0.0227648	-0.633885	4.43485e-07
TKV_RS01175	fructose-1,6-bisphosphate aldolase/phosphatase	fbp	577.79	371.1	605.45	518.113	128.066	450.46	633.02	812.4	631.96	180.972	473.01	292.01	377.08	380.7	90.5543	504.62	753.08	794.02	683.907	156.61	595.29	683.14	449.88	576.103	117.808	-0.58755	0.0356852	0.175628	0.743513	0.442124	0.151255	-0.0951326	0.748381
TKV_RS01180	aminomethyl-transferring glycine dehydrogenase subunit GcvPB	gcvPB	153.96	93.06	173.2	140.073	41.8358	93.64	187.31	149.04	143.33	47.0953	106.05	82.01	70.17	86.0767	18.2824	105.44	88.81	74.57	89.6067	15.4504	153.28	156.58	99.53	136.463	32.0277	-0.839908	0.00235629	-0.568753	0.185651	0.509622	0.085817	-0.273041	0.367928
TKV_RS01185	aminomethyl-transferring glycine dehydrogenase subunit GcvPA	gcvPA	33.96	22.56	31.98	29.5	6.09121	17.65	34.5	20.54	24.23	9.0107	18.01	18.5	18.31	18.2733	0.247049	18.91	9.95	8.72	12.5267	5.56223	33.27	38.77	17.55	29.8633	11.0125	-0.844672	4.83784e-06	-0.788654	0.111552	0.52856	0.139608	-0.217266	0.532923
TKV_RS01190	glycine cleavage system protein GcvH	gcvH	13.81	10.84	12.62	12.4233	1.49474	11.88	11.57	5.51	9.65333	3.59158	7.94	5.92	8.38	7.41333	1.31184	5.3	3.97	3.66	4.31	0.871263	17.47	14	11.78	14.4167	2.86779	-0.898562	0.00159594	-0.903855	0.0952462	0.772618	0.0156782	-0.048735	0.886672
TKV_RS01195	glycine cleavage system aminomethyltransferase GcvT	gcvT	5.79	3.71	5.41	4.97	1.10761	6.08	10.33	2.37	6.26	3.98305	4.05	5.02	6.11	5.06	1.03058	5.11	4.51	10.9	6.84	3.52884	10.31	8.84	7.16	8.77	1.57617	-0.132063	0.7106	0.215322	0.785092	0.616734	0.0448127	0.534426	0.0521235
TKV_RS01205	lipoate--protein ligase		68.58	57.27	62.29	62.7133	5.66687	69.41	69.77	68.22	69.1333	0.811193	47.11	42.47	51.42	47	4.47601	57.06	46.35	58.43	53.9467	6.61447	33.01	35.48	61.81	43.4333	15.9625	-0.580402	0.000455824	-0.25195	0.403409	-0.220144	0.561794	-0.758155	0.00287587
TKV_RS01210	NAD-binding protein		245.11	242.63	373.92	287.22	75.0946	98.76	72.57	66.43	79.2533	17.17	404.65	146.15	197.74	249.513	136.806	166.7	127.68	222.85	172.41	47.8413	158.92	129.36	113.18	133.82	23.1939	-0.355749	0.428392	1.18162	0.000460656	-0.87515	0.0257067	-1.30792	2.3242e-08
TKV_RS01215	carboxymuconolactone decarboxylase family protein		373.16	423.01	376.58	390.917	27.8462	133.12	226.33	272.66	210.703	71.0704	1171.68	529.75	445.44	715.623	397.2	292.19	344.56	378.13	338.293	43.3114	200.85	232.69	163.36	198.967	34.7033	0.625485	0.111195	0.694159	0.120952	-1.69015	3.00762e-06	-1.20433	1.38708e-09
TKV_RS01220	OsmC family protein		1363.78	1816.69	1626.69	1602.39	227.431	578.03	670.76	672.71	640.5	54.1094	2739.02	1229.68	857.4	1608.7	996.426	699.39	762.37	853.53	771.763	77.4981	594.41	760.77	577.1	644.093	101.415	-0.181848	0.709786	0.348683	0.276298	-1.20614	0.00248406	-1.53244	1.8568e-13
TKV_RS01225	aminotransferase class I/II-fold pyridoxal phosphate-dependent enzyme		240.48	243.09	222.65	235.407	11.1244	125.56	81.16	76.02	94.2467	27.2397	214.14	162.06	161.52	179.24	30.2255	119.29	118.47	142.23	126.663	13.4874	154.07	142.18	127.5	141.25	13.3094	-0.56674	0.00203326	0.534178	0.078421	-0.44792	0.0355065	-0.986148	9.84222e-11
TKV_RS01235	hypothetical protein		52.37	33.62	45.88	43.9567	9.52182	23.36	12.38	8.8	14.8467	7.58694	10.63	16.51	9.67	12.27	3.70319	10.77	9.91	8.91	9.86333	0.930878	21.19	9.83	12.87	14.63	5.88095	-1.90883	2.47765e-11	-0.398387	0.494341	0.103648	0.85192	-1.70098	1.90596e-08
TKV_RS01240	hypothetical protein		17.6	11.18	19.97	16.25	4.54785	7.84	9.12	3.74	6.9	2.81048	7.94	8.96	7.04	7.98	0.960625	6.18	5.78	7.04	6.33333	0.643843	8.04	6.55	10.54	8.37667	2.01619	-1.11924	0.00115053	-0.0101821	0.992825	-0.0524075	0.9218	-1.0926	0.00213784
TKV_RS01245	hypothetical protein		9.26	4.34	6.29	6.63	2.47756	7.72	7.17	3	5.96333	2.58101	4.9	8.66	6.06	6.54	1.92541	8.33	9.43	13.98	10.58	2.99541	4.13	7.43	7.12	6.22667	1.82237	-0.157887	0.746308	0.814234	0.163763	-0.173071	0.737453	-0.298563	0.513289
TKV_RS01250	hypothetical protein		7.9	7.32	4.25	6.49	1.96145	5.48	5.64	2.37	4.49667	1.84348	5.72	3.7	4.96	4.79333	1.02026	1.97	4.77	2.36	3.03333	1.51659	5.19	4.18	5.71	5.02667	0.777967	-0.551191	0.240154	-0.358474	0.674864	-0.0434155	0.942668	-0.545263	0.223752
TKV_RS01255	YiiX/YebB-like N1pC/P60 family cysteine hydrolase		2.03	0	2.56	1.53	1.35126	2.03	1.25	0.72	1.33333	0.658964	0.29	0.87	1.68	0.946667	0.698164	0.44	0	1.89	0.776667	0.988956	0.3	1.52	0.58	0.8	0.639062	-0.410408	0.617108	-0.302036	0.774155	-0.160328	0.834313	-0.507596	0.447917
TKV_RS01260	transposase		245.87	191.52	205.14	214.177	28.2794	243.1	117.4	121.07	160.523	71.537	156.15	181.86	143.09	160.367	19.726	99.53	86.14	108.87	98.18	11.425	229.2	205.23	231.47	221.967	14.5387	-0.585871	3.52492e-05	-0.540066	0.158929	0.337948	0.0577263	-0.207267	0.159288
TKV_RS01270	hypothetical protein		49.08	28.41	25.71	34.4	12.7847	32.77	15.38	19.14	22.43	9.14992	25.37	36.69	27.88	29.98	5.94501	23.83	16.44	14.09	18.12	5.08269	39.03	26.46	38.37	34.62	7.07447	-0.338007	0.343267	-0.157476	0.800325	0.072814	0.862658	-0.225614	0.521299
TKV_RS01275	iron-containing alcohol dehydrogenase		226.45	169.17	184.01	193.21	29.7276	334.48	296.03	295.75	308.753	22.2804	220.04	259.85	252.82	244.237	21.2477	284.5	323.28	388.72	332.167	52.6752	353.18	323.26	334.96	337.133	15.0779	0.167622	0.346153	0.207269	0.519539	0.330873	0.0623868	0.535497	0.000114
TKV_RS01280	penicillin-binding protein 1A		253.56	219.87	232.75	235.393	16.9998	252	188.26	168.71	202.99	43.555	220.09	170.79	272.05	220.977	50.6358	148.04	164.25	142.13	151.473	11.4527	262.2	248.83	275.33	262.12	13.2502	-0.249576	0.350749	-0.300429	0.234249	0.1088	0.746138	-0.108738	0.417327
TKV_RS01285	WD40 repeat domain-containing protein		67.14	52.79	59.18	59.7033	7.1893	75.74	68.67	58.4	67.6033	8.71907	62.68	66.29	60.32	63.0967	3.00673	61.38	53.93	59.22	58.1767	3.83302	76.64	67.22	75.52	73.1267	5.14589	-0.0925052	0.460953	-0.106385	0.702939	0.0871269	0.631771	0.0301193	0.859588
TKV_RS01290	M28 family peptidase		56.22	42.01	53.37	50.5333	7.51771	66.67	59.31	60.73	62.2367	3.90448	89.25	91.73	73.57	84.85	9.84715	94.32	91.15	110.93	98.8	10.6238	66.73	58.13	67.28	64.0467	5.13136	0.566612	0.000197259	0.750802	0.00240869	-0.514815	0.00260176	0.0792554	0.677253
TKV_RS01295	TetR/AcrR family transcriptional regulator		12.28	10.38	8.11	10.2567	2.08773	14.23	16.5	9.97	13.5667	3.31515	19.94	21.35	15.68	18.99	2.95197	25.29	30.06	29.63	28.3267	2.6386	15.74	14.66	15.93	15.4433	0.685006	0.692403	0.00514479	1.10953	0.000838142	-0.406002	0.0736991	0.315172	0.226394
TKV_RS01300	acyl-CoA dehydratase activase-related protein		73.22	68.25	69.08	70.1833	2.66237	82.39	87.36	72.83	80.86	7.38484	62.85	58.67	59.58	60.3667	2.19823	64.68	60.84	58.78	61.4333	2.99442	91.69	69.26	79.57	80.1733	11.2272	-0.392884	0.00116227	-0.290808	0.246453	0.276028	0.172536	-0.0739186	0.716797
TKV_RS01305	2-hydroxyacyl-CoA dehydratase		30	34.23	33.08	32.4367	2.18715	36.64	40.66	34.89	37.3967	2.95848	46.05	43.03	39.3	42.7933	3.38122	45.28	43.57	34.63	41.16	5.71941	33.84	33.44	34.45	33.91	0.508626	0.210264	0.263503	0.225827	0.457248	-0.449821	0.00252581	-0.204254	0.281218
TKV_RS01310	acyl-CoA dehydratase activase		85.14	93.58	94.86	91.1933	5.28126	75.66	88.98	72.34	78.9933	8.80657	88.05	98.02	78.45	88.1733	9.78558	81.09	75.92	72.95	76.6533	4.11925	73.59	82.63	79.53	78.5833	4.59375	-0.23148	0.200908	0.0505957	0.885472	-0.280227	0.130653	-0.476223	0.00365115
TKV_RS01315	cation diffusion facilitator family transporter		274.16	256.65	259.97	263.593	9.30035	236.72	228.92	181.89	215.843	29.662	171.87	200.2	133.7	168.59	33.3711	165.4	167.73	152.37	161.833	8.27788	186.93	188.6	240.19	205.24	30.2791	-0.81559	4.19423e-06	-0.303798	0.188694	0.156559	0.585864	-0.617747	7.41503e-05
TKV_RS01320	ECF transporter S component		1843.24	1519.74	1631.5	1664.83	164.305	1441.62	1121.21	1476.06	1346.3	195.69	1031.61	1496.29	668.16	1065.35	415.095	1031.08	1404	1504.46	1313.18	249.416	751.72	734.52	1425.35	970.53	393.98	-0.794455	0.00717126	0.0637813	0.886156	-0.217047	0.645497	-0.991665	0.000119563
TKV_RS01325	phosphate ABC transporter ATP-binding protein		109.55	83.29	84.8	92.5467	14.7447	68.78	73.85	57.02	66.55	8.63377	66.38	68.92	50.29	61.8633	10.1029	49.6	61.05	65.63	58.76	8.25671	80.23	80.88	69.95	77.02	6.13142	-0.743368	2.50366e-05	-0.0718193	0.856504	0.188904	0.422315	-0.51248	0.00213939
TKV_RS01330	iron export ABC transporter permease subunit FetB	fetB	203.97	127.89	107.76	146.54	50.744	72.76	100.18	59.79	77.5767	20.6213	62.77	71.18	60.46	64.8033	5.64185	54.08	61.34	70.57	61.9967	8.26459	80.39	68.46	71.19	73.3467	6.25057	-1.29588	2.5248e-07	-0.208151	0.615099	0.0532251	0.821814	-1.19787	1.5481e-07
TKV_RS01335	PD40 domain-containing protein		970.26	329.68	166.35	488.763	424.91	205.72	109.84	110.85	142.137	55.0671	78.03	107.94	63.85	83.2733	22.5078	119.78	121.73	115.19	118.9	3.35763	218.01	194.93	210.76	207.9	11.8028	-2.30017	3.56746e-06	-0.122229	0.764295	1.1374	1.33391e-06	-1.03207	0.0651461
TKV_RS01340	RNA polymerase sigma factor		499.52	165.29	80.15	248.32	221.672	133.12	57.46	68.68	86.42	40.8306	40.75	56.74	40.48	45.99	9.31075	91.89	93.66	87.38	90.9767	3.23809	132.72	103.74	127.74	121.4	15.4954	-2.17723	1.6774e-05	0.196366	0.674864	1.21369	5.42213e-08	-0.871192	0.133822
TKV_RS01345	leucine--tRNA ligase	leuS	199.81	179.59	212.47	197.29	16.5842	159.54	232.73	186.01	192.76	37.059	127.82	102.08	166.5	132.133	32.4259	449.11	153.49	338.09	313.563	149.328	216.39	202.57	153.91	190.957	32.819	-0.720153	0.00516509	0.71398	0.146811	0.370686	0.246728	-0.302177	0.135752
TKV_RS01350	AzlC family ABC transporter permease		171.25	127.03	152.31	150.197	22.1856	88.76	157.73	114.06	120.183	34.8904	56.23	41.11	64.74	54.0267	11.9681	188.33	50.39	122.1	120.273	68.9881	83.29	91.54	88.89	87.9067	4.21199	-1.58869	3.27293e-11	0.0691726	0.924494	0.542545	0.0421659	-1.01494	1.10797e-12
TKV_RS01355	AzlD domain-containing protein		58.91	52.19	65.4	58.8333	6.60533	30.01	55.47	48.59	44.69	13.1704	32.13	25.14	42.91	33.3933	8.95211	92.46	36.47	65.87	64.9333	28.0067	35.29	33.9	27.1	32.0967	4.3827	-0.946871	0.000955763	0.547527	0.31472	-0.167982	0.663527	-1.10104	4.56786e-08
TKV_RS01360	PfkB family carbohydrate kinase		79.59	72.49	74.17	75.4167	3.71054	95.99	106.14	102.79	101.64	5.1718	50.63	37.7	65.25	51.1933	13.7836	109.11	94.45	101.51	101.69	7.33166	99.34	98.44	83.84	93.8733	8.70077	-0.699849	0.0101665	0.0901253	0.786899	0.691796	0.0173276	0.0506167	0.792518
TKV_RS01365	pseudouridine-5'-phosphate glycosidase		120.56	105.35	116.16	114.023	7.82688	114.81	145.99	124.66	128.487	15.9383	62.43	39.4	68.85	56.8933	15.486	124.03	124.53	164.46	137.673	23.1993	126.83	122.84	117.33	122.333	4.77022	-1.1274	2.76794e-05	0.188039	0.627675	0.908114	0.00113581	-0.160695	0.261776
TKV_RS01370	small acid-soluble spore protein Tlp	tlp	61.66	61.56	75.51	66.2433	8.02532	51.31	81.49	53.64	62.1467	16.7923	37.49	24.94	44.1	35.51	9.73225	60.43	43.74	57.74	53.97	8.96095	74.23	57.73	49.13	60.3633	12.7555	-1.027	0.000679379	-0.103707	0.839576	0.580727	0.0878819	-0.385282	0.125078
TKV_RS01375	inorganic phosphate transporter		23.49	16.79	17.36	19.2133	3.71465	20.57	17.56	12.17	16.7667	4.25582	8.27	7.18	10.69	8.71333	1.79651	11.92	11.95	15.26	13.0433	1.91975	19.05	12.84	16.84	16.2433	3.1477	-1.26406	7.43621e-07	-0.231604	0.564372	0.716279	0.0147434	-0.483457	0.0351039
TKV_RS01380	DUF47 family protein		28.57	26.31	26.7	27.1933	1.20807	21.77	23.56	19.61	21.6467	1.97789	17.06	18.16	17.18	17.4667	0.603435	20.45	19.41	26.91	22.2567	4.06332	20.91	21.6	21.35	21.2867	0.349333	-0.807695	1.10877e-07	0.135233	0.754086	0.157778	0.463567	-0.606101	0.000276294
TKV_RS01385	sigma 54-interacting transcriptional regulator		24.52	13.17	17.74	18.4767	5.71075	15.52	22.03	15.08	17.5433	3.89179	16.64	14.06	21.56	17.42	3.81035	18.3	22.51	32.79	24.5333	7.45389	16.39	15.26	17.46	16.37	1.10014	-0.229239	0.514547	0.540306	0.240642	-0.199013	0.546055	-0.406221	0.121298
TKV_RS01390	PTS mannitol transporter subunit IICB		138.26	147.94	131.07	139.09	8.46557	88.51	81.6	104.06	91.39	11.5036	60.24	65.88	53.6	59.9067	6.14678	71.99	92.54	99.2	87.91	14.1836	67	71.64	87.6	75.4133	10.8059	-1.38228	2.97329e-19	0.03584	0.937155	0.202976	0.371995	-1.12872	2.12605e-11
TKV_RS01395	BglG family transcription antiterminator		39.06	39.21	36.29	38.1867	1.64427	37.86	29.81	33.19	33.62	4.04219	26.25	30.8	23.78	26.9433	3.56099	30.36	31.92	30.48	30.92	0.868101	37.12	35.41	33.23	35.2533	1.94973	-0.676887	2.17094e-05	-0.0173393	0.962043	0.258078	0.188817	-0.377075	0.0138176
TKV_RS01400	PTS sugar transporter subunit IIA		23.6	25.56	21.05	23.4033	2.26142	29.48	16.43	28.02	24.6433	7.15032	24.1	27.23	20.99	24.1067	3.12001	26.89	25.04	25.68	25.87	0.939521	21.48	23.62	19.51	21.5367	2.05559	-0.134302	0.58021	0.161013	0.740939	-0.276628	0.262716	-0.374446	0.113436
TKV_RS01405	mannitol-1-phosphate 5-dehydrogenase		45.52	28.1	38.35	37.3233	8.75526	41.24	25.16	27.13	31.1767	8.77059	26.28	29.6	34.44	30.1067	4.10353	28.08	31.26	26.61	28.65	2.37683	33.17	34.78	36.06	34.67	1.44814	-0.457012	0.0596229	-0.0042225	0.99445	0.0735241	0.797746	-0.351864	0.077855
TKV_RS01410	5'-nucleotidase C-terminal domain-containing protein		363.47	314.36	329.87	335.9	25.1042	310.96	187.51	196.42	231.63	68.8461	198.09	158.13	195.64	183.953	22.3972	190.33	201.73	154.53	182.197	24.6287	360.89	388.54	339.96	363.13	24.3673	-1.02604	3.76611e-10	-0.221148	0.503807	0.827898	1.34852e-05	-0.148408	0.32686
TKV_RS01415	tRNA dihydrouridine synthase DusB	dusB	18.41	17.39	18.8	18.2	0.72808	21	29.76	27.66	26.14	4.57353	16.99	18.7	17.54	17.7433	0.872945	18.63	19.45	20.71	19.5967	1.04773	18.7	19.9	19.15	19.25	0.606218	-0.213383	0.199728	-0.316723	0.417034	-0.00587796	0.983486	-0.182365	0.32818
TKV_RS01420	hypothetical protein		64.64	56.45	69.21	63.4333	6.46502	57.84	81.93	67.69	69.1533	12.1115	37.86	35.39	32.21	35.1533	2.83243	38.43	41.6	32.77	37.6	4.47313	46.46	48.53	56.81	50.6	5.47671	-1.01709	7.51303e-13	-0.761896	0.018414	0.390467	0.0409704	-0.579772	0.00037129
TKV_RS01425	metal ABC transporter permease		194.06	183.18	213.82	197.02	15.533	116.65	137.98	124.16	126.263	10.8194	97.32	86.33	72.94	85.53	12.2097	76.5	63.88	70.73	70.37	6.3177	127.14	116.25	108.33	117.24	9.444	-1.36772	2.48947e-18	-0.728706	0.00639929	0.324445	0.103364	-0.997253	1.48179e-11
TKV_RS01430	metal ABC transporter ATP-binding protein		255.88	253.73	274.63	261.413	11.4963	133.09	157.22	141.91	144.073	12.2096	104.15	78.38	96.82	93.1167	13.2781	96.48	104.77	106.64	102.63	5.4075	150.76	149.2	122.19	140.717	16.0635	-1.63743	3.271e-19	-0.384531	0.186081	0.452204	0.0492041	-1.13613	1.0702e-12
TKV_RS01435	metal ABC transporter substrate-binding protein		132.45	136.29	143.92	137.553	5.83843	67.59	77.21	71.76	72.1867	4.82417	76.75	53.27	65.61	65.21	11.7451	76.7	76.54	86.42	79.8867	5.6586	77.64	85.24	65.55	76.1433	9.92996	-1.22975	1.7684e-09	0.233368	0.45655	0.0962831	0.763591	-1.09388	2.06405e-10
TKV_RS01440	Fur family transcriptional regulator		51.44	56.91	60.39	56.2467	4.51172	31.95	37.27	36.27	35.1633	2.82739	41.15	23.65	44.33	36.3767	11.1357	44.72	26.18	38.44	36.4467	9.42937	55.42	54.53	33.92	47.9567	12.1643	-0.765431	0.0172838	0.136952	0.774935	0.242144	0.568724	-0.474094	0.0753527
TKV_RS01445	LemA family protein		337.05	325.24	305.48	322.59	15.951	360.49	346.76	385.66	364.303	19.7284	250.49	253.04	270.92	258.15	11.1324	273.54	320.28	351.55	315.123	39.2598	378.71	340.07	343.92	354.233	21.2846	-0.493121	0.000660195	-0.10835	0.771207	0.323693	0.0509386	-0.130607	0.414624
TKV_RS01450	LysR substrate-binding domain-containing protein		329.04	350.14	371.04	350.073	21.0001	330.81	348.45	320.84	333.367	13.9814	216.92	256.99	234.94	236.283	20.0687	253.83	241.1	239.25	244.727	7.9378	323.23	301.08	357.1	327.137	28.2136	-0.738532	7.83833e-06	-0.34266	0.153278	0.335318	0.0694108	-0.362857	0.0234654
TKV_RS01455	anaerobic sulfite reductase subunit AsrA	asrA	291.65	333.77	317.6	314.34	21.2484	390.6	444.38	562.43	465.803	87.8954	347.89	353.29	281.86	327.68	39.773	457.85	395.62	409.05	420.84	32.7475	404.54	419.66	365.01	396.403	28.219	-0.127134	0.525016	-0.0665163	0.881762	0.150834	0.460739	0.0615549	0.770748
TKV_RS01460	anaerobic sulfite reductase subunit AsrB	asrB	305.91	331.25	297.43	311.53	17.5965	375.91	450.7	533.02	453.21	78.5851	385.1	381.83	319.39	362.107	37.0298	504.11	403.59	443.85	450.517	50.5905	390.61	394.35	357.01	380.657	20.5638	0.0303195	0.879152	0.0661971	0.883189	-0.0476515	0.827593	0.0183527	0.929179
TKV_RS01465	sulfite reductase subunit C	asrC	603.5	595.23	568.39	589.04	18.3552	621.09	796.25	935.05	784.13	157.331	550.81	556.57	445.18	517.52	62.7144	686.62	618.2	670.11	658.31	35.7037	650.39	625.86	609.51	628.587	20.5759	-0.367098	0.00997235	-0.167883	0.691649	0.156697	0.387933	-0.172006	0.236951
TKV_RS01470	transposase		621.85	619.16	545.14	595.383	43.5328	579.29	675	674.67	642.987	55.1632	613.22	642.08	548.04	601.113	48.1748	642.45	734.67	851.49	742.87	104.761	691.42	617.81	509.93	606.387	91.2827	-0.166518	0.287792	0.289986	0.4027	-0.105866	0.675445	-0.23452	0.251805
TKV_RS01475	TPM domain-containing protein		206.17	222.55	200.63	209.783	11.398	208.9	259.51	253.62	240.677	27.6765	383.95	443	329.89	385.613	56.5733	446.92	476.17	588.02	503.703	74.4706	215.46	209.46	201.9	208.94	6.79494	0.680411	9.2695e-05	1.10949	0.000229319	-0.977932	4.63875e-09	-0.271771	0.0937009
TKV_RS01480	bifunctional hydroxymethylpyrimidine kinase/phosphomethylpyrimidine kinase	thiD	85.54	87.03	85.24	85.9367	0.958662	92.78	112.89	100.66	102.11	10.1331	157.88	231.37	140.84	176.697	48.1089	119.7	89.91	75.82	95.1433	22.4032	89.8	85.47	85.69	86.9867	2.4389	0.829504	0.000326984	-0.0168681	0.972125	-1.08117	5.50307e-06	-0.24761	0.102314
TKV_RS01485	thiamine phosphate synthase	thiE	109.79	104.89	109.38	108.02	2.7184	120.2	134.71	120.22	125.043	8.37158	157.41	231.7	154.97	181.36	43.6128	112.01	83.76	63.64	86.47	24.2986	99.28	103.19	114.16	105.543	7.71409	0.551522	0.0104625	-0.425922	0.221996	-0.857367	0.000257643	-0.296909	0.0423317
TKV_RS01490	hydroxyethylthiazole kinase	thiM	128.39	129.02	131.19	129.533	1.46889	133.32	173.2	153.21	153.243	19.94	185.32	250.84	163.58	199.913	45.4236	132.77	72.95	63.24	89.6533	37.6544	123.06	122.53	127.73	124.44	2.86152	0.430678	0.0420527	-0.650914	0.118277	-0.769521	0.000464434	-0.322463	0.0194986
TKV_RS01495	energy coupling factor transporter S component ThiW	thiW	60.95	62.75	66.88	63.5267	3.04033	75.47	83.1	79.41	79.3267	3.81568	121.61	148.66	97.92	122.73	25.3885	92.45	42.8	38.15	57.8	30.0977	64.61	57.7	73.7	65.3367	8.02471	0.746713	0.000257025	-0.343783	0.49057	-0.981441	1.24057e-05	-0.22524	0.244235
TKV_RS01500	class I SAM-dependent RNA methyltransferase		102.02	95.62	111.58	103.073	8.03197	127.66	147.92	138.57	138.05	10.14	223.21	324.9	179.66	242.59	74.5342	139.56	103.85	68.27	103.893	35.645	115.29	129.91	112.43	119.21	9.37616	1.01318	6.54078e-05	-0.307492	0.470145	-1.06596	6.49929e-05	-0.0549685	0.800122
TKV_RS01505	cob(I)yrinic acid a,c-diamide adenosyltransferase		138.9	131.67	130.56	133.71	4.52881	174.93	148.82	150	157.917	14.7458	221.2	302.58	192.01	238.597	57.3011	156.53	120.21	110.57	129.103	24.2363	171.21	188.43	176.26	178.633	8.85193	0.636856	0.0023443	-0.185231	0.542243	-0.511112	0.035832	0.149465	0.341865
TKV_RS01510	hypothetical protein		234.62	223.71	259.61	239.313	18.4044	311.95	269.86	264.07	281.96	26.133	329.87	444.67	267.83	347.457	89.7222	236.95	173.46	150.33	186.913	44.8498	304.76	327.96	322.79	318.503	12.1796	0.342899	0.153759	-0.47872	0.104334	-0.231697	0.407152	0.142903	0.387496
TKV_RS01515	adenosylcobinamide amidohydrolase		107.38	108.69	105.31	107.127	1.70418	144.31	138.24	129.14	137.23	7.63527	209.92	281.18	193.76	228.287	46.5141	178	141.75	133.49	151.08	23.6764	152.85	166.1	137.71	152.22	14.2055	0.889213	3.16851e-06	0.230245	0.392696	-0.673718	0.00282659	0.234894	0.175087
TKV_RS01520	hypothetical protein		259.45	285.12	292.65	279.073	17.4064	380.92	331.57	372.44	361.643	26.3871	518.72	635.71	449.4	534.61	94.1659	480.14	368.43	353.72	400.763	69.1346	402.13	419.86	366.45	396.147	27.2031	0.735537	0.000161717	0.23563	0.438434	-0.532749	0.0108883	0.230004	0.216664
TKV_RS01525	ABC transporter substrate-binding protein		3268.3	3340.11	3921.04	3509.82	357.935	5726.7	5915.43	6984.47	6208.87	678.288	3515.79	1908.38	4420.66	3281.61	1272.41	7185.61	6727.4	9352.46	7755.16	1402.15	5900.4	6098.08	5532.38	5843.62	287.092	-0.247533	0.529568	0.396031	0.264847	0.624792	0.082151	0.458253	0.00418794
TKV_RS01530	iron chelate uptake ABC transporter family permease subunit		1528.6	1475.52	1714.28	1572.8	125.367	2464.18	2344.51	2712.81	2507.17	187.875	1775.63	1313.39	1353.61	1480.88	256.055	1807.3	1377.69	1385.02	1523.34	245.947	2529.36	2506.32	2409.44	2481.71	63.6362	-0.2635	0.19215	-0.612371	0.0275739	0.603942	0.00174085	0.385102	0.00635564
TKV_RS01535	ABC transporter ATP-binding protein		1407.56	1467.49	1605.42	1493.49	101.46	2205.14	2114.46	2530.23	2283.28	218.621	1985.93	1600.94	1400.97	1662.61	297.317	1855.41	1356.29	1175.87	1462.52	352.005	2216.2	2380.49	2087.73	2228.14	146.745	-0.0312132	0.894969	-0.539132	0.0970675	0.293458	0.178752	0.302771	0.0664058
TKV_RS01540	cobyrinate a,c-diamide synthase		983.07	947.89	1148.81	1026.59	107.297	1654.53	1489.26	1820.39	1654.73	165.565	1417.05	1178.01	964.49	1186.52	226.4	1231.33	854.98	711.14	932.483	268.616	1649.99	1757.97	1567.23	1658.4	95.6475	0.0232612	0.926061	-0.712915	0.0313331	0.352179	0.108237	0.41768	0.00818818
TKV_RS01545	cobyric acid synthase		586.57	614.05	767.72	656.113	97.6259	1138.81	963.88	1156.73	1086.47	106.546	1148.07	1004.12	756.01	969.4	198.323	957.99	626.83	473.44	686.087	247.65	1141.68	1242.93	1070.99	1151.87	86.4215	0.364575	0.125875	-0.549898	0.141471	0.126712	0.644023	0.529802	0.00387318
TKV_RS01550	adenosylcobinamide-phosphate synthase CbiB	cbiB	867.65	913.52	1091.37	957.513	118.17	1560.46	1346.46	1644.43	1517.12	153.641	1622.91	1346.16	1060.59	1343.22	281.172	1324.74	880.22	715.57	973.51	315.118	1683.83	1860.84	1552.72	1699.13	154.629	0.29226	0.216989	-0.530618	0.13857	0.212811	0.410245	0.545463	0.00236154
TKV_RS01555	ECF transporter S component		892	985.26	1084.23	987.163	96.1291	1552.29	1370.39	1746.74	1556.47	188.21	1231.34	1052.71	872.88	1052.31	179.23	1162.77	712.39	559.31	811.49	313.698	1714.52	1745.54	1581.8	1680.62	86.9747	-0.0947305	0.686353	-0.811523	0.0327198	0.539274	0.00521428	0.486526	0.00373917
TKV_RS01560	AIR synthase related protein		642.75	673.35	796.94	704.347	81.6348	1198.61	1037.19	1305.61	1180.47	135.126	1247.81	1086.41	877.29	1070.5	185.771	1340.88	756.15	571.33	889.453	401.72	1117.02	1288.84	1091.66	1165.84	107.273	0.407997	0.0488181	-0.308742	0.506983	0.00529709	0.987893	0.447831	0.0126011
TKV_RS01565	threonine-phosphate decarboxylase CobD	cobD	534.22	566.09	686.85	595.72	80.5136	1094.53	910.56	1131.29	1045.46	118.264	1220.68	1085.11	852.41	1052.73	186.258	1234.78	739.91	493.7	822.797	377.429	1170.01	1269.55	1037.62	1159.06	116.352	0.619168	0.00324526	-0.248103	0.608091	0.0204615	0.949195	0.673739	0.000245076
TKV_RS01570	bifunctional adenosylcobinamide kinase/adenosylcobinamide-phosphate guanylyltransferase	cobU	228.15	246.53	311.68	262.12	43.8931	515.69	403.71	492.08	470.493	59.0285	888.49	833.76	631.06	784.437	135.618	861.81	574.09	341.3	592.4	260.738	556.38	598.93	464.62	539.977	68.6411	1.35757	3.18202e-10	0.388516	0.386881	-0.628974	0.00435817	0.749137	0.000227864
TKV_RS01575	CbiX/SirB N-terminal domain-containing protein		275.02	299.52	399.49	324.677	65.9381	654.56	523.62	662.32	613.5	77.935	1210.37	1094.4	824.04	1042.94	198.24	1219.19	686.65	522.66	809.5	364.153	728.51	913.12	616.87	752.833	149.615	1.44884	8.89882e-10	0.450467	0.304673	-0.552694	0.0369168	0.90538	9.86825e-05
TKV_RS01580	precorrin-8X methylmutase		848.21	902.45	1065.79	938.817	113.257	1637.74	1387.09	1716.05	1580.29	171.839	1858.68	1753.71	1328.84	1647.08	280.554	2011.99	1153.92	925.95	1363.95	572.675	1718.18	1976.18	1504.27	1732.88	236.298	0.609675	0.00260982	-0.123485	0.803966	-0.041965	0.896509	0.598879	0.00194722
TKV_RS01585	cobalt-precorrin-5B (C(1))-methyltransferase CbiD	cbiD	398.89	454.27	522.85	458.67	62.097	870.76	647.32	853.94	790.673	124.432	1007.63	1024.44	744.82	925.63	156.811	1031.92	615.85	497.93	715.233	280.525	847.42	1011.98	843.88	901.093	96.047	0.803231	0.000153458	-0.055353	0.916557	-0.15002	0.560933	0.683927	0.000328699
TKV_RS01590	precorrin-6y C5,15-methyltransferase (decarboxylating) subunit CbiE	cbiE	911.09	1018.7	1200.14	1043.31	146.088	1803.49	1502.42	1926.45	1744.12	218.16	1651.26	1676.47	1104.69	1477.47	323.086	1760.27	993.21	677.94	1143.81	556.659	1903.93	2103.59	1651.38	1886.3	226.62	0.300896	0.236191	-0.49271	0.28242	0.224828	0.419406	0.567534	0.00414273
TKV_RS01595	precorrin-6Y C5,15-methyltransferase (decarboxylating) subunit CbiT	cbiT	374.08	432.24	508.8	438.373	67.5691	804.78	664.1	849.99	772.957	96.9449	1013.81	1043.34	697.37	918.173	191.79	1080.17	654.74	451.4	728.77	320.856	890.67	1003.87	773.01	889.183	115.437	0.848646	0.000344221	-0.00527008	0.994777	-0.154397	0.599987	0.725673	0.000380936
TKV_RS01600	precorrin-2 C(20)-methyltransferase	cobI	248.31	260.1	306.53	271.647	30.7796	504.83	460.92	544.9	503.55	42.0046	819.51	813.27	554.17	728.983	151.425	799.09	481.42	354.7	545.07	228.93	515.78	645.61	494.42	551.937	81.8235	1.20516	1.18584e-08	0.181374	0.711026	-0.490221	0.0539749	0.733657	0.000129709
TKV_RS01605	precorrin-4 C(11)-methyltransferase	cobM	340.59	382.16	442.31	388.353	51.142	694.96	622.92	765.03	694.303	71.0573	1029.03	1027.63	674.46	910.373	204.308	1017.15	595.19	389.17	667.17	320.118	785.29	961.11	688.56	811.653	138.174	1.00712	1.5607e-05	0.016492	0.978401	-0.263936	0.372042	0.767802	0.000219945
TKV_RS01610	cobalt-precorrin 5A hydrolase	cbiG	495.08	529.69	649.88	558.217	81.2471	1125.53	931.17	1046.43	1034.38	97.739	1209.32	1213.37	814.55	1079.08	229.099	1226.36	689.8	428.24	781.467	406.88	1224.4	1371.18	1032.11	1209.23	170.043	0.739866	0.00129977	-0.297603	0.555628	0.0460281	0.896509	0.821127	3.28185e-05
TKV_RS01615	precorrin-3B C(17)-methyltransferase	cobJ	281.64	314.76	394.21	330.203	57.8522	650.88	513.07	612.96	592.303	71.1893	928.8	928.57	644.48	833.95	164.086	810.88	484.6	312.56	536.013	253.107	692.36	814.21	619.91	708.827	98.1911	1.11263	1.82475e-06	-0.0559609	0.92267	-0.333863	0.193499	0.804412	0.00011653
TKV_RS01620	precorrin-6A reductase	cobK	147.6	188.92	220.22	185.58	36.425	391.07	292.17	352.91	345.383	49.8778	694	709.25	433.49	612.247	154.995	600.09	314.58	192.94	369.203	208.999	467.52	551.39	365.66	461.523	93.0101	1.46351	7.86408e-08	0.164388	0.777406	-0.484545	0.10985	0.994405	3.36019e-05
TKV_RS01625	glutamyl-tRNA reductase	hemA	410.49	470.31	540.19	473.663	64.915	946.78	748.55	926.36	873.897	109.032	1110.51	1123.35	723.04	985.633	227.503	983.05	556.98	308.55	616.193	341.126	1057.54	1198.2	902.4	1052.71	147.959	0.837805	0.000524495	-0.388706	0.449075	-0.0190154	0.963603	0.854306	1.86051e-05
TKV_RS01630	hydroxymethylbilane synthase	hemC	243.62	284.56	345.2	291.127	51.1074	584.1	437.31	552.2	524.537	77.206	1055.29	1081.38	706.56	947.743	209.278	842.74	504.73	311.37	552.947	268.946	610.23	758.73	536.51	635.157	113.188	1.46081	2.13901e-09	0.147647	0.785867	-0.651221	0.014332	0.822383	0.000220602
TKV_RS01635	uroporphyrinogen-III C-methyltransferase	cobA	307.77	327.27	386.21	340.417	40.8391	706.16	579.85	685.51	657.173	67.7553	970.47	960.77	616.6	849.28	201.565	858.06	456.37	317.04	543.823	280.912	801.99	856.62	644.14	767.583	110.339	1.09585	2.13694e-06	-0.177626	0.743513	-0.246067	0.406567	0.878695	4.53432e-06
TKV_RS01640	porphobilinogen synthase	hemB	488.92	533.87	604.15	542.313	58.0772	1003.35	813.33	930.25	915.643	95.8484	1251.55	1257.81	795.3	1101.55	265.242	1035.32	627.24	547.22	736.593	261.78	1243.74	1319.81	981.66	1181.74	177.397	0.806315	0.000620413	-0.213512	0.600452	-0.0128757	0.977137	0.829737	1.78925e-05
TKV_RS01645	bifunctional precorrin-2 dehydrogenase/sirohydrochlorin ferrochelatase		740.77	763.68	821.86	775.437	41.8038	1229.22	1065.59	1108.34	1134.38	84.8669	1306.17	1360.7	843.34	1170.07	284.267	1263.73	805.82	834.94	968.163	256.382	1517.56	1590.89	1211.26	1439.9	201.377	0.392706	0.0923045	-0.129017	0.731977	0.173349	0.585864	0.610274	0.000666268
TKV_RS01650	PIN domain-containing protein		606.17	610.67	649.57	622.137	23.8643	865.52	741.64	795.74	800.967	62.1052	992.95	1034.65	649.68	892.427	211.256	932.42	629.64	625.47	729.177	176.026	1220.39	1115.84	828.71	1054.98	202.808	0.323207	0.159841	-0.0395248	0.922636	0.116963	0.743648	0.480414	0.0183678
TKV_RS01655	AbrB/MazE/SpoVT family DNA-binding domain-containing protein		686.84	759.68	791.86	746.127	53.8059	986.68	920.66	893.14	933.493	48.0724	986.08	1013.63	622.91	874.207	218.065	941.73	576.92	629.17	715.94	197.277	1539.3	1316.73	1047.75	1301.26	246.14	0.0344307	0.908031	-0.277131	0.414176	0.427125	0.149205	0.515439	0.0133952
TKV_RS01660	glutamate-1-semialdehyde 2,1-aminomutase	hemL	470.66	547.69	583.96	534.103	57.8591	880.35	908.95	927.2	905.5	23.6148	1175.02	1222.03	711.14	1036.06	282.372	1388.85	984.11	1270.46	1214.47	208.097	1182.87	1299.38	875.34	1119.2	219.074	0.734042	0.0047745	0.499904	0.0914551	-0.00211255	0.997699	0.768361	0.000391443
TKV_RS01665	energy-coupling factor ABC transporter permease		767.12	930.25	1277.85	991.74	260.858	1045.44	2343.98	2480.14	1956.52	791.95	41.52	18.49	50.75	36.92	16.6147	86.73	54.91	82.07	74.57	17.1847	36.58	36.19	875.67	316.147	484.561	-4.47375	9.75414e-31	-4.20661	1.77204e-25	0.845282	0	-0.716515	0.254753
TKV_RS01670	energy-coupling factor ABC transporter substrate-binding protein		780.55	883.51	1234.02	966.027	237.73	1074.19	2323.91	2422.55	1940.22	751.621	8.19	6.19	8.09	7.49	1.12694	4.83	10.99	9.63	8.48333	3.23613	8.82	8.47	896.14	304.477	512.396	-6.88106	1.87122e-142	-6.83167	1.1009e-57	0.793074	0	-0.506306	0.396973
TKV_RS01675	cobalt ECF transporter T component CbiQ	cbiQ	471.23	601.26	782.54	618.343	156.357	619.5	1193.29	1171.1	994.63	325.062	5.42	4.34	6.61	5.45667	1.13544	4.64	3.99	7.88	5.50333	2.08375	15.92	14.98	521.21	184.037	292.001	-6.66107	2.78465e-118	-6.68688	3.87001e-65	1.07875	0	-0.682491	0.271771
TKV_RS01680	ATP-binding cassette domain-containing protein		617.08	756.82	1097.08	823.66	246.882	916.45	1829.63	1853.92	1533.33	534.375	17.87	17.8	19.77	18.48	1.11772	20.49	14.61	17.4	17.5	2.94128	33.24	32.27	801.37	288.96	443.76	-5.42807	2.21872e-92	-5.88148	2.24962e-60	1.06729	0	-0.663622	0.296285
TKV_RS01685	slipin family protein		886.2	725.91	891.62	834.577	94.1471	849.9	929.8	782.48	854.06	73.748	456.65	474.24	482.13	471.007	13.0441	404.5	394.59	507.91	435.667	62.7605	792.58	842.6	859.21	831.463	34.683	-0.988852	1.41061e-14	-0.840173	0.00177786	0.682441	1.56624e-06	-0.264539	0.0588354
TKV_RS01690	nodulation protein NfeD		846.47	692.34	723.74	754.183	81.4501	624.96	512.72	439.54	525.74	93.3932	406.31	422.09	401.07	409.823	10.9416	331.06	302.42	386.32	339.933	42.648	702.16	688.36	673.51	688.01	14.3282	-1.04759	5.23758e-26	-0.498095	0.0619783	0.615268	3.9331e-07	-0.39009	0.00152707
TKV_RS01695	YIP1 family protein		87.45	65.57	90.19	81.07	13.4931	69.48	104.07	53.01	75.52	26.0604	43.56	39.36	49.35	44.09	5.01604	41.66	43.31	49.13	44.7	3.92419	61.82	46.4	60.66	56.2933	8.58749	-1.02527	3.67718e-07	-0.614762	0.115693	0.215474	0.416624	-0.766464	4.66295e-05
TKV_RS01700	NADP-dependent isocitrate dehydrogenase		471.25	411.82	471.28	451.45	34.3206	422.14	424.05	338.42	394.87	48.8965	314.37	228.54	373.05	305.32	72.6788	305.11	293.42	306.03	301.52	7.02987	411.54	374.66	408.78	398.327	20.5423	-0.707999	0.00486738	-0.277994	0.243911	0.237999	0.432392	-0.440821	0.000292999
TKV_RS01705	ABC transporter ATP-binding protein		49.99	40.76	35.55	42.1	7.31267	53.77	30.61	36.17	40.1833	12.0903	24.57	24.21	28.98	25.92	2.65614	34.03	31.02	37.04	34.03	3.01	41.03	33.98	45.98	40.33	6.03055	-0.851659	4.6403e-05	-0.113409	0.785092	0.48976	0.0383472	-0.31574	0.140456
TKV_RS01710	ABC transporter permease		76.42	59.62	60.2	65.4133	9.53646	65.96	44.54	48.6	53.0333	11.3774	38.61	33.97	37.1	36.56	2.36666	34.59	34.29	42.49	37.1233	4.65009	62.58	47.18	63.91	57.89	9.29894	-0.997723	1.31654e-10	-0.384061	0.232025	0.516887	0.0173276	-0.427298	0.0242174
TKV_RS01715	rhomboid family intramembrane serine protease		69.46	54.18	67.37	63.67	8.28475	66.1	45.7	44.77	52.19	12.0554	54.48	43.05	67.63	55.0533	12.3	47.75	43.4	55.72	48.9567	6.24801	58.29	54.41	62.48	58.3933	4.03599	-0.363333	0.176821	0.0263567	0.949074	-0.0406003	0.911787	-0.379988	0.0152015
TKV_RS01735	PqqD family protein		199.79	105.17	129.55	144.837	49.1274	153.08	53.01	81.7	95.93	51.5303	57.37	55.47	47.12	53.32	5.45275	50.38	57.16	64.69	57.41	7.15827	104.9	99.73	127.18	110.603	14.5867	-1.55421	5.06067e-11	-0.552933	0.234249	0.901441	7.25863e-07	-0.613434	0.00827467
TKV_RS01740	radical SAM protein		155.08	69.65	94.02	106.25	44.0085	113.84	44.53	67.54	75.3033	35.3011	52.19	57.19	39.01	49.4633	9.39171	41.59	41.81	45.97	43.1233	2.46774	77	68.72	104.39	83.37	18.6687	-1.20352	5.06359e-05	-0.628539	0.131324	0.5949	0.0264133	-0.561605	0.0509217
TKV_RS01745	DUF1648 domain-containing protein		202.3	93.48	124.17	139.983	56.107	121.85	41.05	69.98	77.6267	40.9391	45.82	53.33	36.44	45.1967	8.46224	35.19	32.23	37.18	34.8667	2.49079	73.4	73.97	99.77	82.38	15.0629	-1.70458	4.85668e-09	-0.933104	0.0407383	0.699891	0.00567906	-0.954971	0.000332868
TKV_RS01750	ABC transporter ATP-binding protein		187.01	86.12	114.68	129.27	52.0034	106	45.57	63.69	71.7533	31.0114	52.97	55.28	37.7	48.65	9.55306	34.27	39.65	38.34	37.42	2.80551	59.11	50.68	99.06	69.6167	25.8447	-1.49829	2.52727e-07	-0.762619	0.0494041	0.359033	0.319227	-1.05827	0.000467532
TKV_RS01755	ABC transporter permease		56.78	28.1	32.51	39.13	15.4436	30.16	13.39	20.06	21.2033	8.44326	17.24	16.72	11.97	15.31	2.90419	10.3	10.52	11.07	10.63	0.396611	17.98	16.03	27.53	20.5133	6.15433	-1.4487	3.6061e-07	-0.821903	0.0309631	0.277784	0.413463	-1.10601	8.77303e-05
TKV_RS01760	ABC transporter ATP-binding protein		38.41	16.62	20.57	25.2	11.6094	24.41	10.71	14.51	16.5433	7.07272	9.61	13.03	8.59	10.41	2.3256	10.25	10.36	11.89	10.8333	0.916752	17.18	16.07	17.52	16.9233	0.75831	-1.3473	3.89024e-05	-0.452146	0.287034	0.548745	0.0207437	-0.768433	0.00561101
TKV_RS01765	ATP-binding cassette domain-containing protein		66.87	36.83	43.29	48.9967	15.8122	46.76	21.55	29.3	32.5367	12.9129	23.09	28.82	18.21	23.3733	5.31067	16.37	13.13	17.84	15.78	2.40979	35.91	35.51	38.42	36.6133	1.57735	-1.18435	1.08393e-05	-0.855718	0.0301477	0.499191	0.0382298	-0.645787	0.00367533
TKV_RS01770	hypothetical protein		17.3	8.23	12.48	12.67	4.53798	10.04	6.35	9.29	8.56	1.95031	6.51	7.78	4.73	6.34	1.53209	5.19	2.3	2.06	3.18333	1.74196	11.34	7.39	10.64	9.79	2.10772	-1.08644	0.000949544	-1.12129	0.0379063	0.449665	0.180846	-0.577312	0.0686705
TKV_RS01775	helix-turn-helix transcriptional regulator		53.18	27.15	38.51	39.6133	13.05	45.93	23.65	23.48	31.02	12.9127	23.09	32.22	22.83	26.0467	5.34784	15.59	14.45	17.13	15.7233	1.34497	29.88	29.29	34.17	31.1133	2.66354	-0.730614	0.0147012	-0.790462	0.0641111	0.121639	0.713589	-0.569401	0.0302595
TKV_RS01780	radical SAM protein		33.49	15.59	21.08	23.3867	9.17023	21.43	11.55	15.05	16.01	5.00947	11.64	15.69	9.31	12.2133	3.22841	8.07	4.47	5.48	6.00667	1.85689	14.84	20.02	18.67	17.8433	2.68712	-1.03407	0.00141915	-1.18689	0.00388002	0.392722	0.206871	-0.59623	0.0375174
TKV_RS01785	MFS transporter		30.74	15.33	22.03	22.7	7.72682	22.21	13.65	14.07	16.6433	4.82545	13.04	17.76	13.98	14.9267	2.49835	9.17	5.86	9.51	8.18	2.01636	21.33	20.54	21.74	21.2033	0.609945	-0.733008	0.00941298	-0.847141	0.0255325	0.366753	0.104846	-0.331706	0.200669
TKV_RS01790	hypothetical protein		34.84	18.89	42.07	31.9333	11.8602	25.97	26.47	15.28	22.5733	6.32116	24.4	35.15	31.99	30.5133	5.52504	20.13	12.97	16.16	16.42	3.58707	37.1	29.58	27.67	31.45	4.98537	-0.212783	0.601595	-0.296846	0.58264	-0.0772702	0.848658	-0.25365	0.491967
TKV_RS01795	rhomboid family intramembrane serine protease		32.39	24.22	31.46	29.3567	4.47272	29.66	18.23	15.57	21.1533	7.48608	31.72	31.82	40.99	34.8433	5.3234	28.33	24.03	34.13	28.83	5.06853	37.04	39.97	36.95	37.9867	1.71821	0.0767766	0.778547	0.545604	0.159941	0.000320423	0.998677	0.109282	0.598798
TKV_RS01800	LuxR C-terminal-related transcriptional regulator		0.44	0.85	1.68	0.99	0.631744	0.67	0.27	0.15	0.363333	0.272274	0.56	0.7	0.36	0.54	0.17088	0.09	0	0.27	0.12	0.137477	0.63	0.39	1.23	0.75	0.432666	-0.791882	0.237629	-0.543844	0.558016	0.215455	0.760266	-0.450316	0.483571
TKV_RS01805	hypothetical protein		12.41	2.21	5.8	6.80667	5.17398	8.04	2.28	2.1	4.14	3.3787	3.92	2.69	5.01	3.87333	1.1607	0.46	0.99	4.22	1.89	2.03517	9.65	8.56	5.3	7.83667	2.26341	-0.747034	0.219186	-0.611218	0.496752	0.744534	0.0843937	-0.0149282	0.980608
TKV_RS01810	DUF4879 domain-containing protein		380.99	200.51	258.81	280.103	92.1049	290.41	77.16	118.05	161.873	113.178	146.45	156.87	144.41	149.243	6.68318	83.85	94.92	119.96	99.5767	18.4999	334.76	341.07	295.35	323.727	24.7766	-1.03711	7.83467e-06	-0.482505	0.383144	0.972562	8.08754e-11	-0.0369165	0.897562
TKV_RS01815	hypothetical protein		500.37	259.65	353.45	371.157	121.333	380.82	104.75	159.82	215.13	146.11	182.98	198.78	189.66	190.473	7.93134	111.29	104.5	152	122.597	25.6894	401.61	411.69	398.25	403.85	6.9944	-1.0877	3.87689e-06	-0.584043	0.276333	0.943746	1.76246e-12	-0.12157	0.645926
TKV_RS01825	hypothetical protein		29.65	15.33	24.6	23.1933	7.26289	33.87	7.17	3.49	14.8433	16.58	14.27	8.65	6.6	9.84	3.97106	4.94	7.85	5.94	6.24333	1.47852	37.12	30.74	27.09	31.65	5.07654	-1.28357	0.000978495	-0.747403	0.355574	1.38001	3.85755e-05	0.18099	0.606542
TKV_RS01830	ABC transporter ATP-binding protein		19.69	15.92	14.95	16.8533	2.50404	17.18	3.43	5.09	8.56667	7.5054	14.72	10.48	11.46	12.22	2.21982	5.5	6.7	6.22	6.14	0.603987	16.38	19.51	20.15	18.68	2.0174	-0.623776	0.00734476	-0.257517	0.738122	0.467426	0.0708832	-0.110297	0.654959
TKV_RS01835	putative ABC exporter domain-containing protein		23.99	10.59	10.3	14.96	7.82155	18.79	3.9	4.59	9.09333	8.40464	9.3	7.81	8.82	8.64333	0.760548	3.36	3.98	3.23	3.52333	0.400791	14.32	14.98	15.95	15.0833	0.819898	-0.880721	0.0127486	-0.999774	0.105397	0.662818	0.000434996	-0.211891	0.549941
TKV_RS01840	helix-turn-helix transcriptional regulator		12.39	4.25	8.26	8.3	4.07015	9.14	2.25	2.97	4.78667	3.78725	8.13	6.18	7.09	7.13333	0.975722	3.22	4.97	5.01	4.4	1.02211	7.17	6.49	6.65	6.77	0.355528	-0.338248	0.43321	0.0323435	0.972125	-0.18366	0.544535	-0.48268	0.197115
TKV_RS01845	hypothetical protein		142.65	120.58	129.53	130.92	11.1005	168.6	94.84	120.75	128.063	37.4199	66.15	86.56	88.72	80.4767	12.4542	80.98	87.31	98.38	88.89	8.80695	125.1	105.7	143.01	124.603	18.66	-0.856147	9.72466e-06	-0.390305	0.264446	0.476795	0.0588005	-0.329969	0.0556771
TKV_RS01850	hypothetical protein		8.56	7.08	7.35	7.66333	0.788184	5.21	3.58	4.93	4.57333	0.871569	23.81	28.24	29.78	27.2767	3.09939	20.08	20.18	28.47	22.91	4.81536	5.54	5.74	4.54	5.27333	0.64291	1.59741	1.70638e-10	2.20643	6.68005e-08	-2.30666	7.67616e-19	-0.726962	0.0371377
TKV_RS01855	hypothetical protein		45.37	34.41	43.01	40.93	5.76847	40.18	28.87	39.97	36.34	6.47006	36.81	33.26	34.27	34.78	1.82913	33.55	25.64	31.11	30.1	4.05057	40.86	41.14	40.33	40.7767	0.41138	-0.403004	0.0121205	-0.163319	0.691649	0.105916	0.597648	-0.259868	0.135727
TKV_RS01860	hypothetical protein		119.72	87.56	100.75	102.677	16.1663	83.39	77.9	84.44	81.91	3.51222	61.88	60.57	61.25	61.2333	0.655159	46.77	42.44	48.2	45.8033	2.99921	67.63	61.45	76.48	68.52	7.55442	-0.90665	3.17852e-11	-0.721073	0.00406413	0.0371565	0.881912	-0.827235	1.2847e-07
TKV_RS01865	SagB family peptide dehydrogenase		255.57	166.99	183.2	201.92	47.1639	169.27	148.92	165.57	161.253	10.84	99.48	98.85	88.24	95.5233	6.31541	77.2	62.96	76.72	72.2933	8.08647	136.88	120.13	158.07	138.36	19.0133	-1.22702	9.23436e-13	-1.02915	2.32383e-05	0.39918	0.0361751	-0.780322	3.13356e-05
TKV_RS01875	ABC transporter ATP-binding protein		121.5	84.33	100.08	101.97	18.6569	99.64	82.89	95.02	92.5167	8.65105	73.71	70.73	63.83	69.4233	5.06795	69.24	60.14	75.2	68.1933	7.58436	64.55	63.82	81.27	69.88	9.87078	-0.716105	1.6429e-06	-0.328214	0.265949	-0.109536	0.64611	-0.784896	6.80715e-06
TKV_RS01880	ABC transporter permease		260.52	162.24	206.22	209.66	49.2302	173.59	167.44	180	173.677	6.28045	87.37	69.09	77.65	78.0367	9.14613	64.94	60.84	72.09	65.9567	5.69349	133.84	117.95	157.24	136.343	19.7643	-1.55541	5.77286e-15	-1.2638	1.58353e-07	0.654506	0.00188442	-0.851652	8.22432e-06
TKV_RS01885	YcaO-like family protein		329.9	231.96	279	280.287	48.9827	228.96	224.17	239.26	230.797	7.71084	119.07	105.2	106.81	110.36	7.58591	95.58	97.01	113.69	102.093	10.0684	180.34	163.27	206.56	183.39	21.8056	-1.49598	6.74452e-25	-1.04841	2.48648e-05	0.592515	0.000703611	-0.853937	7.99347e-08
TKV_RS01890	DUF3796 domain-containing protein		148.36	98.95	100.69	116	28.0381	81.16	58.34	69.69	69.73	11.4101	53.08	38.93	36.98	42.9967	8.78669	40.22	43.18	35.46	39.62	3.89482	70.7	59.73	84.16	71.53	12.2361	-1.55504	1.4936e-11	-0.688967	0.0166814	0.578299	0.0265195	-0.921924	1.13525e-05
TKV_RS01895	ATP-binding cassette domain-containing protein		120.33	104.81	114.89	113.343	7.87475	142.95	94.34	96.06	111.117	27.5819	103.54	77.04	77.48	86.02	15.1744	90.91	87.91	91.37	90.0633	1.87897	99.27	97.43	123.03	106.577	14.2787	-0.566091	0.00208405	-0.180044	0.575946	0.179139	0.511546	-0.347402	0.0419909
TKV_RS01905	hypothetical protein		400.25	331.56	385.79	372.533	36.213	377.45	342.99	294.28	338.24	41.788	194.78	153.13	207.26	185.057	28.3447	225.31	213.76	274.29	237.787	32.136	268.26	226.09	313.62	269.323	43.7747	-1.15574	1.78395e-09	-0.38553	0.165533	0.392174	0.130769	-0.718312	1.02421e-05
TKV_RS01910	hypothetical protein		588.85	437.81	476.7	501.12	78.4253	313.81	384.63	421.7	373.38	54.8177	177.74	174.23	149.74	167.237	15.2539	196.42	144.78	188.62	176.607	27.8373	250.43	211.98	275.25	245.887	31.8787	-1.74028	1.19125e-42	-0.953631	0.00290066	0.421316	0.0241717	-1.26339	1.70362e-16
TKV_RS01915	MFS transporter		605.28	417.75	468.94	497.323	96.9334	308.06	339.76	361.61	336.477	26.9256	162.27	174.8	135.34	157.47	20.1632	158.09	109.81	133.87	133.923	24.14	190.48	163.77	275.02	209.757	58.0761	-1.8045	2.73997e-29	-1.19613	2.28653e-05	0.273561	0.364132	-1.44898	1.56419e-11
TKV_RS01925	ABC transporter ATP-binding protein		70.28	32.31	47.88	50.1567	19.0871	45.04	19.8	21.36	28.7333	14.1435	25.28	21.99	23.16	23.4767	1.6677	18.37	16.59	23.57	19.51	3.62695	48.45	48.15	42.45	46.35	3.38083	-1.20064	1.0711e-05	-0.385416	0.399979	0.837637	3.2369e-07	-0.340375	0.212725
TKV_RS01930	radical SAM protein		60.59	27.24	40.96	42.93	16.762	41.38	19.84	18.25	26.49	12.9196	18.74	12.97	14.98	15.5633	2.9289	15.94	17.81	16.68	16.81	0.941754	43.84	39.35	32.62	38.6033	5.64714	-1.53993	2.68036e-07	-0.485408	0.241354	1.12735	1.38086e-06	-0.374133	0.196801
TKV_RS01935	radical SAM protein		35.11	16.42	25.55	25.6933	9.34582	23.99	13.96	11.36	16.4367	6.66931	12.32	10.46	9.57	10.7833	1.40322	12.78	9.51	12.58	11.6233	1.83293	27.64	28.21	20.68	25.51	4.1926	-1.35211	1.39968e-06	-0.342781	0.424174	1.06722	2.25249e-06	-0.239759	0.437497
TKV_RS01940	DUF3796 domain-containing protein		30.36	19.52	20.75	23.5433	5.93535	19.72	12.68	14.29	15.5633	3.68869	12.45	11.53	15.75	13.2433	2.21904	8.48	14.96	6.42	9.95333	4.45656	17.71	26.41	23.09	22.4033	4.39046	-0.958841	0.000709175	-0.489414	0.366341	0.590076	0.0604382	-0.30736	0.304364
TKV_RS01945	hypothetical protein		26.78	17.06	28.03	23.9567	6.0053	41.9	12.79	13.22	22.6367	16.6839	28.45	22.73	31.37	27.5167	4.39497	13.96	13.86	13.94	13.92	0.052915	39.22	37.74	37.86	38.2733	0.82203	0.032458	0.926061	-0.476236	0.412703	0.337036	0.173233	0.401461	0.0829533
TKV_RS01950	ATP-binding cassette domain-containing protein		32.82	11.85	23.8	22.8233	10.5191	31.55	9.4	13	17.9833	11.8862	25.53	18.21	28.11	23.95	5.13564	12.92	14.8	10.83	12.85	1.98593	28.5	32.61	34.88	31.9967	3.23392	-0.0679775	0.886319	-0.30089	0.612015	0.274644	0.367886	0.228091	0.523175
TKV_RS01955	ABC transporter permease		61.05	33.33	53.45	49.2767	14.3235	54.82	16.69	21.46	30.99	20.7747	32.34	30.14	24.16	28.88	4.23306	17.35	22.88	17.58	19.27	3.12847	41.24	46.85	56.34	48.1433	7.63263	-0.907572	0.000208891	-0.482589	0.365018	0.590317	0.00901147	-0.274201	0.292814
TKV_RS01960	sigma factor-like helix-turn-helix DNA-binding protein		14.9	7.95	10.41	11.0867	3.52406	10.08	4.81	5.16	6.68333	2.9468	21.93	8.86	32.56	21.1167	11.8709	4.9	7.73	4.98	5.87	1.6113	9.7	12.44	13.59	11.91	1.99842	0.684916	0.184218	-0.0573779	0.937681	-0.765678	0.103224	-0.133344	0.719532
TKV_RS01970	hypothetical protein		34.72	14.43	28.09	25.7467	10.346	25.75	9.25	10.75	15.25	9.12414	28.59	20.54	55.05	34.7267	18.0549	9.89	9.78	11.98	10.55	1.23964	24.54	24.42	25.27	24.7433	0.460036	0.264929	0.602342	-0.34717	0.536465	-0.537234	0.202596	-0.284206	0.378116
TKV_RS01975	hypothetical protein		14.37	12.86	12.66	13.2967	0.934897	13.45	4.69	5.09	7.74333	4.94616	13.91	12.63	33.84	20.1267	11.8933	5.42	8.61	5.62	6.55	1.78681	12.8	14.36	14.89	14.0167	1.08648	0.398327	0.407813	-0.0802711	0.916557	-0.551055	0.223935	-0.183293	0.430335
TKV_RS01980	IS1182-like element ISTte1 family transposase		4.59	5.8	5.7	5.36333	0.67159	7.4	12.14	4.35	7.96333	3.92543	10.5	11.4	11.34	11.08	0.50319	8.65	10.32	9.62	9.53	0.83863	8.47	5.24	7.59	7.1	1.66982	0.835893	0.000201747	0.333002	0.536858	-0.723432	0.00529763	0.11872	0.721057
TKV_RS01985	fructose bisphosphate aldolase		73.3	71.66	69.62	71.5267	1.84362	92.69	73.88	84.19	83.5867	9.4195	107.48	116.41	122.03	115.307	7.33748	129.3	135.93	167.41	144.213	20.3606	94.9	96.23	90.29	93.8067	3.11728	0.505782	0.00100107	0.865103	0.00145479	-0.412889	0.0163616	0.122202	0.452039
TKV_RS01990	MFS transporter		137.58	120.42	132.37	130.123	8.79784	156.59	129.19	129.1	138.293	15.8454	98.8	117.09	113.01	109.633	9.60117	112.55	103.13	134.27	116.65	15.9697	168.71	147.63	154.6	156.98	10.7396	-0.417132	0.00423435	-0.131583	0.691939	0.381647	0.0363848	0.00569472	0.972042
TKV_RS01995	ABC transporter ATP-binding protein		448.79	327.07	376.75	384.203	61.2013	220.1	227.64	301.24	249.66	44.8284	110.61	174.61	82.52	122.58	47.1975	72.39	44.33	59.87	58.8633	14.0571	188.8	182.7	218.35	196.617	19.0671	-1.7492	5.42476e-10	-1.89429	6.54833e-09	0.516601	0.116941	-1.20507	1.04629e-16
TKV_RS02000	FtsX-like permease family protein		96.22	77.47	88.13	87.2733	9.40431	47.39	47.86	47.21	47.4867	0.335609	24.23	37.74	21.6	27.8567	8.65964	18.88	9.43	13.83	14.0467	4.72872	42.23	39.46	42.08	41.2567	1.55777	-1.77146	6.31075e-14	-1.57429	1.71145e-06	0.418601	0.145961	-1.32748	1.06418e-29
TKV_RS02005	hypothetical protein		138.92	116.01	150.5	135.143	17.5524	124.17	80.62	102.99	102.593	21.7777	261.68	138.08	435.18	278.313	149.247	113.13	108.34	131.33	117.6	12.1293	127.49	145.61	125.05	132.717	11.2324	0.808086	0.0575793	0.297064	0.370484	-1.02	0.0120676	-0.282211	0.113793
TKV_RS02010	hypothetical protein		48.91	43.07	54.59	48.8567	5.76019	34.59	31.35	21.12	29.02	7.03078	82.58	43.71	132.17	86.1533	44.3381	27.51	17.53	21.4	22.1467	5.03172	35.05	26.12	31.03	30.7333	4.47239	0.602848	0.165469	-0.25815	0.525884	-1.37628	0.000430103	-0.908821	1.07617e-06
TKV_RS02015	hypothetical protein		29.16	18.97	27.43	25.1867	5.45284	20.91	17.32	15.68	17.97	2.6749	43.55	27.02	76.17	48.9133	25.0101	17.57	16.29	16.91	16.9233	0.640104	21.8	24.48	22.2	22.8267	1.44573	0.739582	0.0789527	0.0222978	0.950207	-1.06064	0.0063066	-0.386805	0.0628162
TKV_RS02020	hypothetical protein		14.16	17.48	16.58	16.0733	1.71701	17.74	13.52	12.04	14.4333	2.95772	57.13	31.95	94.13	61.07	31.2767	20.88	19.91	17.3	19.3633	1.85155	20.27	17.01	14.65	17.31	2.82199	1.58611	0.000152956	0.514377	0.1384	-1.64611	2.18462e-05	-0.159138	0.60573
TKV_RS02025	hypothetical protein		20.68	14.23	22.25	19.0533	4.25025	19.93	16.07	15.57	17.19	2.38604	50.9	36.19	70.03	52.3733	16.968	16.11	18.93	20.57	18.5367	2.25587	16.81	16.2	18.61	17.2067	1.25301	1.22685	0.00018425	0.206564	0.568507	-1.58365	9.99399e-08	-0.393246	0.088557
TKV_RS02035	ATP-binding cassette domain-containing protein		142.85	108.58	105.66	119.03	20.6803	74.65	77.39	58.1	70.0467	10.4364	55.27	73.39	74.45	67.7033	10.7806	54.91	48.22	57.91	53.68	4.96072	67.03	72.17	72.47	70.5567	3.05786	-0.957903	6.92767e-06	-0.267857	0.370484	-0.0640429	0.835858	-0.994432	1.21824e-10
TKV_RS02040	hypothetical protein		64.48	65.33	53.74	61.1833	6.46011	35.46	44.85	36.21	38.84	5.2183	29.13	28.71	30.59	29.4767	0.986779	28.09	22.76	17.47	22.7733	5.31001	38.07	34.87	35.53	36.1567	1.68954	-1.21164	1.46028e-11	-0.643669	0.0687221	0.166782	0.406925	-1.00292	4.48073e-09
TKV_RS02045	winged helix-turn-helix domain-containing protein		99.73	77.53	75.33	84.1967	13.4972	50.61	54.07	51.85	52.1767	1.75298	21.13	19.16	27.32	22.5367	4.25798	25.13	16.04	23.06	21.41	4.76434	30.82	31.53	45.13	35.8267	8.06474	-2.01299	2.57194e-18	-1.12244	0.00080318	0.503142	0.109249	-1.44018	5.61705e-12
TKV_RS02050	hypothetical protein		82.7	52.35	53.75	62.9333	17.1327	37.43	38.69	36.83	37.65	0.949316	16.71	14.59	20.56	17.2867	3.02649	20.99	13.01	11.97	15.3233	4.93495	26.44	25.13	31.72	27.7633	3.48861	-1.953	5.96599e-15	-1.14289	0.000472383	0.527272	0.0408072	-1.38775	3.96166e-12
TKV_RS02055	M42 family metallopeptidase		9.12	9.23	8.42	8.92333	0.439356	17.32	5.68	7.67	10.2233	6.22592	35.09	33.09	33.12	33.7667	1.14614	24.33	16.38	9.46	16.7233	7.44094	21.79	22.73	18.17	20.8967	2.40768	1.71559	7.90879e-29	0.742236	0.183592	-0.789316	1.75404e-05	0.92967	2.84936e-06
TKV_RS02060	M42 family metallopeptidase		9.2	8.5	7.92	8.54	0.640937	16.45	5.54	7.7	9.89667	5.7772	39.07	38.46	39.29	38.94	0.43	29.18	19.6	11.7	20.16	8.75345	20.78	23.73	20.96	21.8233	1.65367	1.98717	1.97207e-40	1.02541	0.0503992	-0.933566	1.45891e-08	1.05952	6.44014e-09
TKV_RS02065	M42 family metallopeptidase		13.03	10.44	13.54	12.3367	1.66224	18.45	11.36	7.61	12.4733	5.50509	31.05	26.73	29.55	29.11	2.19335	29.71	20.65	17.35	22.57	6.39978	17.95	19.09	16.07	17.7033	1.52504	1.04688	3.05591e-09	0.917148	0.0284118	-0.812633	1.50283e-05	0.252481	0.242208
TKV_RS02070	sugar phosphate isomerase/epimerase		2.27	2.07	2.72	2.35333	0.332916	2.79	1.51	0.31	1.53667	1.24022	4.06	3.78	2.34	3.39333	0.922894	0.9	4.94	1.1	2.31333	2.27696	2.8	1.5	3.35	2.55	0.95	0.32497	0.404164	0.483232	0.592477	-0.449871	0.309191	-0.131415	0.788994
TKV_RS02090	hypothetical protein		12	12.9	8.46	11.12	2.34717	17.57	4.37	3.8	8.58	7.79078	8.92	8.26	6.95	8.04333	1.00271	3.18	8.63	2.61	4.80667	3.32335	10.47	17	15.68	14.3833	3.45271	-0.618005	0.0506815	-0.497378	0.542243	0.653886	0.0437939	0.0939309	0.811202
TKV_RS02095	glycerol-3-phosphate responsive antiterminator		9.54	9.27	9.25	9.35333	0.161967	17.89	6.12	2.92	8.97667	7.88325	6.19	6.39	4.99	5.85667	0.757188	5.47	14.41	3.86	7.91333	5.68358	8.05	11.44	16.83	12.1067	4.4278	-0.818563	0.000477142	-0.00531841	0.995525	0.814668	0.0227648	0.095128	0.804415
TKV_RS02100	carbohydrate ABC transporter permease		7.8	7.61	5.83	7.08	1.08669	7.5	9.34	3.19	6.67667	3.15659	9.57	7.61	8.44	8.54	0.983819	5.74	12.27	5.86	7.95667	3.73594	6.39	7.63	9.11	7.71	1.36176	0.085326	0.799784	0.314529	0.6544	-0.24919	0.450917	-0.136592	0.703463
TKV_RS02105	ABC transporter substrate-binding protein		17.77	16.84	19.39	18	1.29047	19.54	29.59	14.25	21.1267	7.79211	14.36	16.43	16.01	15.6	1.09421	15.46	18.28	11.07	14.9367	3.63338	16.81	18.01	21.83	18.8833	2.62148	-0.380812	0.028073	-0.373702	0.417433	0.145798	0.572717	-0.195081	0.342269
TKV_RS02110	VIT1/CCC1 transporter family protein		74.78	65.79	62.5	67.69	6.35666	83.79	75.94	57.1	72.2767	13.7169	56.65	50.83	52.59	53.3567	2.98478	58.31	48.7	37.72	48.2433	10.3026	69.8	49.94	71.6	63.78	12.0195	-0.513518	0.000921571	-0.454301	0.16587	0.126373	0.66179	-0.341242	0.114563
TKV_RS02115	pyruvate:ferredoxin oxidoreductase	pfor1	3204.95	3496.46	3254.87	3318.76	155.904	3734.83	4164.98	4244.98	4048.26	274.373	2880.88	2503.95	2686.36	2690.4	188.497	3636.77	2678.74	2876.97	3064.16	505.703	4464.67	4261.69	3749.17	4158.51	368.741	-0.478845	0.00344788	-0.305822	0.333483	0.491903	0.00416423	0.0538791	0.794105
TKV_RS02120	HD domain-containing protein		54.74	59.89	65.62	60.0833	5.44258	118.64	180.99	198.27	165.967	41.8869	142.76	113.63	125.34	127.243	14.658	139.12	105.45	119.76	121.443	16.898	121.04	123.03	122.44	122.17	1.02211	0.88184	4.47805e-06	-0.35743	0.399979	-0.176803	0.376113	0.736801	5.55021e-06
TKV_RS02125	IS607 family transposase		90.13	108.69	117.98	105.6	14.1798	161.98	164.19	167.18	164.45	2.60973	221.07	183.48	211.26	205.27	19.4977	194.84	182.73	148.79	175.453	23.8718	158.25	167	150.77	158.673	8.12328	0.755651	0.000470957	0.179216	0.553005	-0.481543	0.00767935	0.305524	0.136732
TKV_RS02135	methyl-accepting chemotaxis protein		258.28	287.28	283.79	276.45	15.8321	308.07	483.2	504.28	431.85	107.714	261.23	218.89	178.71	219.61	41.2647	266.22	243.09	275.25	261.52	16.5872	293.08	291.84	305.19	296.703	7.37577	-0.51151	0.0111294	-0.614101	0.109061	0.305096	0.150729	-0.167412	0.324157
TKV_RS02140	hypothetical protein		65.55	73.23	79.96	72.9133	7.21022	72.85	131.65	141.02	115.173	36.9513	112.23	91.21	77.72	93.72	17.3914	136.95	108.58	181.11	142.213	36.5503	72.9	71.38	73.86	72.7133	1.25049	0.170383	0.512546	0.344154	0.519539	-0.468344	0.0361906	-0.267682	0.221291
TKV_RS02145	BMP family ABC transporter substrate-binding protein		706	557.12	636.12	633.08	74.4865	576.07	590.11	654.7	606.96	41.9358	502.35	346.53	480.52	443.133	84.37	582.45	530.77	595.12	569.447	34.0888	535.23	629.72	590.7	585.217	47.4831	-0.667035	0.00193149	-0.00114082	0.997218	0.26285	0.324514	-0.368265	0.0114483
TKV_RS02150	ABC transporter ATP-binding protein		115.25	93.08	100.01	102.78	11.3416	113.35	90.24	104.47	102.687	11.6578	156.02	124.89	118.76	133.223	19.979	109.94	114.6	81.16	101.9	18.1119	88.32	89.8	107.6	95.24	10.7296	0.196023	0.250812	0.0820617	0.815806	-0.584645	0.00356639	-0.367238	0.0144146
TKV_RS02155	ABC transporter permease		271.81	196.97	221.34	230.04	38.171	222.97	199.03	216.98	212.993	12.458	176.17	131.65	121.08	142.967	29.2366	106.72	117.31	71.56	98.53	23.9494	161.92	183.35	232.11	192.46	35.9709	-0.84273	1.81878e-05	-0.98495	0.000574993	0.292629	0.295355	-0.503964	0.00804646
TKV_RS02160	ABC transporter permease		487.22	377.58	410.57	425.123	56.2502	322.05	292.86	351.47	322.127	29.3051	318.26	281.72	234.22	278.067	42.1389	240.18	267.69	344.52	284.13	54.0779	223.94	305.36	359.36	296.22	68.1711	-0.778998	3.62471e-07	-0.0781397	0.855942	-0.0257004	0.94848	-0.757935	0.000196901
TKV_RS02165	GntR family transcriptional regulator		329.62	258.4	278.03	288.683	36.7858	282.17	246.5	301.02	276.563	27.6891	261.17	219.19	183.01	221.123	39.1159	179.2	163.96	123.58	155.58	28.7413	194.96	251.32	270.76	239.013	39.37	-0.553258	0.00127313	-0.717792	0.0117075	-0.00555526	0.988718	-0.520991	0.00373917
TKV_RS02170	cytidine deaminase		191.04	162.03	161.92	171.663	16.7808	156.32	129.67	166.27	150.753	18.9243	225.34	190.03	139.28	184.883	43.2602	156.78	143.12	94.8	131.567	32.5652	129.35	155.97	179.59	154.97	25.1349	-0.0729668	0.7725	-0.105254	0.804895	-0.349742	0.219587	-0.402216	0.0279142
TKV_RS02175	phosphopentomutase		224.93	185.5	192.5	200.977	21.0374	216.2	191.1	229.18	212.16	19.3588	256.73	221.83	167.66	215.407	44.8811	181.41	161.43	115.21	152.683	33.9557	165.25	201.39	214.65	193.763	25.5678	-0.0789848	0.723423	-0.374274	0.252966	-0.256669	0.336889	-0.309559	0.0677428
TKV_RS02180	pyrimidine-nucleoside phosphorylase		199.87	156.23	174.25	176.783	21.93	172.53	164.24	173.6	170.123	5.12313	216.6	179.18	167.62	187.8	25.6025	165.76	171.36	141.38	159.5	15.9402	137.81	177.92	182.06	165.93	24.4405	-0.0865397	0.617108	-3.48441e-05	0.999855	-0.286288	0.232715	-0.344605	0.0554343
TKV_RS02185	hypothetical protein		40.37	51.05	42.55	44.6567	5.64306	43.65	52.38	34.1	43.3767	9.14306	31.85	31.33	36.28	33.1533	2.72023	43.74	42.23	47.78	44.5833	2.8695	45.76	32.83	40.95	39.8467	6.53523	-0.59902	0.00874154	0.140307	0.712481	0.131979	0.637471	-0.426132	0.061327
TKV_RS02190	Uma2 family endonuclease		102.22	96.39	103.24	100.617	3.69576	112	93.56	96.28	100.613	9.95448	116.9	107.07	124.2	116.057	8.59608	160.3	173.01	215.96	183.09	29.167	113.14	106.74	110.58	110.153	3.22126	0.029053	0.883705	0.942055	0.000463274	-0.195795	0.303114	-0.134994	0.375737
TKV_RS02195	glucose PTS transporter subunit EIIB		5.23	2.57	6.42	4.74	1.97122	6.14	7.03	4.49	5.88667	1.28881	4.58	4.38	3.41	4.12333	0.625806	3.23	5.95	4.23	4.47	1.37579	7.76	8.84	6.9	7.83333	0.972077	-0.336065	0.44843	-0.271132	0.64924	0.736261	0.00960696	0.420048	0.280139
TKV_RS02200	PTS glucose transporter subunit IIA		7.99	6.67	7.19	7.28333	0.664931	11.58	13	9.86	11.48	1.57239	7.45	7.3	9.61	8.12	1.29256	5.98	9.09	6.09	7.05333	1.76466	10.08	8.91	11.81	10.2667	1.45898	-0.0202236	0.954482	-0.571725	0.204734	0.206051	0.557473	0.222378	0.462757
TKV_RS02205	PRD domain-containing protein		9.04	9.26	9	9.1	0.14	15.47	16.1	8.72	13.43	4.09112	8.97	8.7	9.6	9.09	0.461844	6.44	12.3	6.94	8.56	3.24857	14.79	14.25	11.83	13.6233	1.57637	-0.17968	0.438162	-0.491522	0.32632	0.442094	0.0597528	0.304154	0.201245
TKV_RS02210	homocitrate synthase	nifV	1920.29	3147.02	2288.62	2451.98	629.469	1389.93	4964.03	3416.82	3256.93	1792.41	1385.78	639.03	1315.22	1113.34	412.28	550.12	788.57	1081.91	806.867	266.367	968.34	965.31	1298.24	1077.3	191.349	-1.22753	0.00116227	-1.68717	0.00110667	-0.157246	0.727291	-1.4005	1.14856e-08
TKV_RS02215	aconitate hydratase		1442.09	2433.23	1875.99	1917.1	496.847	1204.06	4234.35	3038.38	2825.6	1526.31	1540.16	675.66	1358.33	1191.38	455.789	657.56	994.25	1336.65	996.153	339.549	848.17	885.04	1204.08	979.097	195.711	-0.809153	0.0404235	-1.24406	0.0222457	-0.363831	0.364132	-1.19097	2.87722e-06
TKV_RS02220	aspartate 1-decarboxylase	panD	271.39	255.01	339.13	288.51	44.5967	418.74	226.44	352.61	332.597	97.6997	210.74	155.62	208.98	191.78	31.3278	308.67	168.76	234.38	237.27	69.9998	359.18	398.7	349.65	369.177	26.0082	-0.743421	0.00137932	-0.357349	0.409698	0.785019	0.000352712	0.0877221	0.688561
TKV_RS02225	pantoate--beta-alanine ligase	panC	294.66	248.84	261.73	268.41	23.6291	304.97	176.57	282.14	254.56	68.4991	156.81	108.32	125.8	130.31	24.5576	195.97	105.54	143.44	148.317	45.4118	302.93	283.51	238.57	275.003	33.0125	-1.19469	1.88385e-10	-0.638076	0.114869	0.911135	4.67008e-05	-0.222665	0.201525
TKV_RS02230	3-methyl-2-oxobutanoate hydroxymethyltransferase	panB	233.98	204.82	227.26	222.02	15.2699	310.41	154.8	277.45	247.553	81.9999	197.21	138.43	162.98	166.207	29.5225	247.74	136.65	191.85	192.08	55.5454	254.02	249.48	257.17	253.557	3.86588	-0.582801	0.00219645	-0.244636	0.613715	0.468859	0.0271331	-0.0723197	0.606542
TKV_RS02235	Rossmann-like and DUF2520 domain-containing protein		226.46	206.78	203.36	212.2	12.4673	263.84	143.04	245.06	217.313	65.0044	127.52	117.41	132.12	125.683	7.52503	180.24	92.7	130.77	134.57	43.8935	217.03	204.63	227.55	216.403	11.4728	-0.921616	2.40207e-11	-0.551158	0.204734	0.6441	4.08506e-05	-0.235379	0.076773
TKV_RS02240	tRNA (adenine-N1)-methyltransferase		169.35	165.62	189.22	174.73	12.6865	151.21	181.35	161.54	164.7	15.3165	101.28	96.74	123.8	107.273	14.4914	133.1	108.08	163.33	134.837	27.6659	182.71	164.55	154.28	167.18	14.3963	-0.860187	1.57553e-05	-0.183144	0.646645	0.492199	0.0253152	-0.325003	0.0480168
TKV_RS02245	DUF4363 family protein		19.07	8.2	17.78	15.0167	5.93854	19.99	46.02	15.12	27.0433	16.6137	2.54	3.17	7.03	4.24667	2.43093	0.92	0.64	0.11	0.556667	0.41138	14.41	14.6	13.3	14.1033	0.702163	-1.69669	0.000470957	-4.12682	2.26559e-13	1.33783	0.00099879	-0.309425	0.398323
TKV_RS02250	DUF421 domain-containing protein		14.31	7.98	12.15	11.48	3.21775	13.67	45.45	13	24.04	18.5446	1.21	2	4.17	2.46	1.53268	0.25	0.61	0.19	0.35	0.227156	12.16	13.48	16.22	13.9533	2.07097	-2.07723	6.89437e-06	-4.54137	1.43207e-15	1.94075	1.66532e-06	0.0264596	0.936388
TKV_RS02255	Cof-type HAD-IIB family hydrolase		134.44	87.22	125.13	115.597	25.0119	161.95	99.38	89.41	116.913	39.3202	120.3	89.05	217.21	142.187	66.8245	311.38	309.52	547.88	389.593	137.083	167.7	188.58	174.26	176.847	10.6776	0.140632	0.756737	1.75299	1.74721e-06	0.155098	0.745544	0.34921	0.0699413
TKV_RS02260	LacI family DNA-binding transcriptional regulator		489.02	480.26	484.1	484.46	4.39108	312.78	408.5	524.69	415.323	106.12	280.43	318.32	253.36	284.037	32.6298	308.65	391.72	528.17	409.513	110.836	262.8	261.89	310.73	278.473	27.9388	-0.944088	1.1235e-12	0.0570227	0.92267	-0.146318	0.49453	-1.05226	7.40558e-15
TKV_RS02265	response regulator transcription factor		54.48	50.32	54.83	53.21	2.50892	52.31	47.88	46.25	48.8133	3.13596	36.34	37.69	28.77	34.2667	4.80787	33.34	44.21	45.93	41.16	6.8267	46.07	39.86	46.15	44.0267	3.60866	-0.804214	1.43831e-07	-0.137125	0.718469	0.230693	0.282217	-0.531385	0.000422092
TKV_RS02270	ATP-binding protein		16.6	15.16	16.84	16.2	0.908625	15.73	16.25	17.32	16.4333	0.810699	19.35	18.67	12.75	16.9233	3.63017	13.52	13.92	12.9	13.4467	0.513939	14.27	11.82	14.62	13.57	1.52561	-0.117048	0.62076	-0.192615	0.564871	-0.417096	0.103839	-0.511162	0.00310316
TKV_RS02275	Gmad2 immunoglobulin-like domain-containing protein		119.04	127.31	138.53	128.293	9.78214	93.99	81.55	82.33	85.9567	6.96799	220.29	117.44	466.39	268.04	179.309	105.99	145.45	149.45	133.63	24.0203	101.85	110.73	92.23	101.603	9.25247	0.801962	0.0957251	0.719164	0.0123316	-1.24418	0.00439537	-0.592255	0.000492666
TKV_RS02280	spore protease YyaC	yyaC	62.29	55.66	63.4	60.45	4.18522	41.63	35.46	31.28	36.1233	5.20679	55.46	37.27	129.9	74.21	49.079	31.1	42.23	40.28	37.87	5.94351	38.9	43.45	38.82	40.39	2.65034	0.129922	0.815513	0.168329	0.652761	-0.830433	0.0650777	-0.829797	1.18298e-07
TKV_RS02285	hypothetical protein		9.42	2.86	4.36	5.54667	3.43723	8.47	10.71	3.91	7.69667	3.46533	3.35	5.8	9.96	6.37	3.34166	0.96	1.48	1.58	1.34	0.332866	11.39	10.18	10.52	10.6967	0.624046	0.058885	0.929058	-2.03951	0.000229319	0.521515	0.246753	0.632429	0.110949
TKV_RS02290	phosphodiester glycosidase family protein		83.83	80.59	103.68	89.3667	12.5011	64.61	49.55	46.86	53.6733	9.56645	283.28	151.97	583.75	339.667	221.344	49.26	74.73	67.3	63.7633	13.0981	79.61	87.55	70.82	79.3267	8.3686	1.57133	0.00052595	0.351076	0.292193	-1.81682	1.2259e-05	-0.426648	0.0236437
TKV_RS02310	rubrerythrin family protein		8242.66	9265.22	8671.56	8726.48	513.487	6314.87	5905.46	6140.7	6120.34	205.463	5803.19	6953.3	5349.65	6035.38	826.654	8520.33	10687.1	14480	11229.2	3016.59	5468.33	5961.76	6477.94	5969.34	504.848	-0.708343	6.11848e-05	0.937965	0.00436403	-0.13285	0.561614	-0.80482	2.92698e-07
TKV_RS02315	methionine adenosyltransferase	metK	1295.14	1210.45	1115.59	1207.06	89.823	1770.4	1607.51	1574.65	1650.85	104.826	1213.4	909.44	1131.28	1084.71	157.241	1329.43	2293.47	1877.1	1833.33	483.508	1393.86	1418.9	1775.51	1529.42	213.485	-0.32363	0.101558	0.246116	0.513797	0.35439	0.14109	0.0717268	0.71738
TKV_RS02325	ATP-dependent RecD-like DNA helicase		215.64	231.76	221.51	222.97	8.15857	298.29	224.2	258.19	260.227	37.087	228.23	267.31	194.02	229.853	36.672	283.17	229.18	262.25	258.2	27.2219	320.68	312.58	283.62	305.627	19.4839	-0.141538	0.480074	0.0908812	0.777215	0.282006	0.173874	0.181497	0.292127
TKV_RS02330	ComF family protein		138.22	140.95	145.27	141.48	3.55476	211.18	154.34	175.1	180.207	28.762	213.06	237.41	160.88	203.783	39.0993	219.27	163.74	144.68	175.897	38.7525	214.84	220.74	177.22	204.267	23.6081	0.333194	0.0909758	0.0639917	0.866457	-0.109646	0.71056	0.256804	0.164
TKV_RS02335	TIGR03826 family flagellar region protein		62.21	76.34	85.15	74.5667	11.5724	113.75	89.65	101.76	101.72	12.05	198.9	205.71	147.96	184.19	31.5603	188.69	147.68	128.68	155.017	30.6703	127.25	144.78	121.78	131.27	12.0154	1.0811	2.45694e-06	0.683577	0.013625	-0.584273	0.00590082	0.524346	0.0138454
TKV_RS02340	flagellar biosynthesis anti-sigma factor FlgM		54.84	65.81	74.73	65.1267	9.96259	126.48	101.17	120.25	115.967	13.1875	186.35	223.94	145.32	185.203	39.3225	241.89	189.19	127.19	186.09	57.4128	146.17	139.16	111.72	132.35	18.2067	1.27347	1.64777e-07	0.735293	0.0358335	-0.573017	0.0229008	0.720993	0.00123541
TKV_RS02345	flagellar protein FlgN		50.76	60.52	64.67	58.65	7.14106	105.82	71.16	90.41	89.13	17.3654	138.87	148.48	107.94	131.763	21.1838	158.9	110.5	93.23	120.877	34.0425	119.67	135.38	95.76	116.937	19.9509	0.953286	7.82359e-06	0.514511	0.146492	-0.276259	0.299128	0.69688	0.00174386
TKV_RS02350	flagellar hook-associated protein FlgK	flgK	174.61	196.92	201.04	190.857	14.22	315.09	242.31	269	275.467	36.8184	248.4	249.48	206.92	234.933	24.2663	292.75	197.51	175.57	221.943	62.2939	349.35	356.82	321.75	342.64	18.4728	0.110485	0.566305	-0.206833	0.565045	0.414846	0.00989595	0.561234	0.000593024
TKV_RS02355	flagellar hook-associated protein FlgL	flgL	242.72	274.47	261.31	259.5	15.9522	371.37	318.48	347.78	345.877	26.4963	402.03	398.91	336.74	379.227	36.8276	457.78	324.02	290.02	357.273	88.6859	421.7	422.5	359.59	401.263	36.0924	0.354898	0.036558	0.134556	0.713556	-0.0382894	0.876152	0.34971	0.0523268
TKV_RS02360	DUF6470 family protein		168.91	165.5	156.47	163.627	6.4281	246.72	198.71	238.89	228.107	25.7575	201.47	206.88	167.22	191.857	21.5068	234.77	155.65	109.75	166.723	63.2413	289.85	264.3	247.85	267.333	21.1637	0.0464704	0.785626	-0.345179	0.4027	0.348274	0.0497323	0.433149	0.00404369
TKV_RS02365	flagellar assembly protein FliW	fliW	76.48	76.92	83.48	78.96	3.92061	120.99	108.76	125.75	118.5	8.76442	169.69	189	132.43	163.707	28.7557	197.31	145.69	133.74	158.913	33.785	135.39	121.64	104.69	120.573	15.3778	0.850988	2.88647e-06	0.495678	0.108825	-0.537835	0.017698	0.333815	0.0799409
TKV_RS02370	carbon storage regulator CsrA	csrA	89.26	126.01	137.3	117.523	25.1193	171.07	124.64	143.29	146.333	23.3641	268.71	325.81	223.01	272.51	51.5052	294.83	200.33	211.09	235.417	51.734	213.56	205.06	171.58	196.733	22.1941	0.978086	0.000319006	0.76167	0.00962058	-0.564112	0.0142587	0.445843	0.0801934
TKV_RS02380	DNA adenine methylase		125.49	120.04	114.4	119.977	5.54527	173.25	149.58	144.74	155.857	15.2562	136.31	141.23	146.41	141.317	5.05056	155.4	132.61	120.58	136.197	17.6849	175.43	154.91	167.44	165.927	10.3434	0.0585151	0.721565	-0.0909743	0.751095	0.103872	0.58663	0.197294	0.185863
TKV_RS02385	type II restriction endonuclease		72.39	72.94	85.13	76.82	7.20192	132.46	125.01	138.67	132.047	6.83937	149.25	162.91	142.05	151.403	10.5954	164.91	131.55	103.09	133.183	30.9423	128.66	123.88	118.08	123.54	5.29819	0.786995	2.83564e-07	0.0958142	0.804443	-0.408932	0.00552987	0.408934	0.0109762
TKV_RS02390	DNA methyltransferase		164.2	170.47	202.18	178.95	20.3606	265.23	235.77	200.27	233.757	32.5268	187.2	191.17	176.96	185.11	7.33192	183.47	176.72	136.75	165.647	25.2518	255.83	245.37	257.41	252.87	6.54306	-0.132047	0.481611	-0.383674	0.125595	0.322315	0.012516	0.224135	0.202313
TKV_RS02395	asparagine synthase (glutamine-hydrolyzing)	asnB	57.31	31.6	52.88	47.2633	13.7445	108.73	58.02	27.57	64.7733	40.9993	71.3	96.66	100.74	89.5667	15.9504	32.69	25.82	27.07	28.5267	3.65932	137.65	135.01	117.39	130.017	11.0144	0.735318	0.00856297	-0.929774	0.0528455	0.389966	0.124973	1.16395	5.87699e-08
TKV_RS02400	Spo0E family sporulation regulatory protein-aspartic acid phosphatase		48.8	33.12	37.71	39.8767	8.06142	38.72	57.09	66.17	53.9933	13.9845	80.37	147	132.32	119.897	35.0092	149.97	282.72	403.7	278.797	126.91	33.26	30.37	37.6	33.7433	3.63915	1.35436	7.91725e-06	2.18663	2.06466e-06	-1.78597	8.45927e-10	-0.478097	0.0510968
TKV_RS02405	flagellar protein FlaG		15.46	5.27	12.78	11.17	5.28234	18.35	4.4	8.89	10.5467	7.12103	8.44	11.21	15.11	11.5867	3.35092	14.03	13.87	17.07	14.99	1.80311	24.71	28.81	14.06	22.5267	7.61353	-0.0830941	0.880431	0.553894	0.379579	0.717954	0.0737021	0.675475	0.102189
TKV_RS02410	flagellar filament capping protein FliD	fliD	28.91	18.33	20.66	22.6333	5.55919	34.19	12.74	15.15	20.6933	11.7504	17.28	15.86	26.21	19.7833	5.61076	18.62	18.35	21.55	19.5067	1.77472	53.01	50.87	36.79	46.89	8.81206	-0.332272	0.311314	0.0582172	0.922991	1.01844	0.000848491	0.767253	0.000686342
TKV_RS02415	flagellar export chaperone FliS	fliS	28.41	23.94	38.83	30.3933	7.64056	48.86	19.72	20.82	29.8	16.5156	20.57	19.61	31.42	23.8667	6.55897	28.51	25.04	34.55	29.3667	4.81253	64.1	78.16	57.5	66.5867	10.5521	-0.487834	0.165287	0.117097	0.846403	1.24273	2.1403e-05	0.828066	0.000774722
TKV_RS02420	flagellar export chaperone FlgN	flgN	13.2	10.78	10.85	11.61	1.37743	17.59	7.3	6.42	10.4367	6.21057	11.6	13.65	15.02	13.4233	1.72123	11.69	12.21	18.44	14.1133	3.75601	28.64	21.95	17.88	22.8233	5.4329	0.0323122	0.914935	0.519244	0.364895	0.591647	0.0488982	0.673851	0.0104472
TKV_RS02425	methyl-accepting chemotaxis protein		20.79	34.05	36.58	30.4733	8.48089	9.28	13.18	16.43	12.9633	3.57992	7.13	7.23	7.29	7.21667	0.080829	13.56	8.84	14.17	12.19	2.91717	8.85	9.76	8.97	9.19333	0.494402	-2.16762	5.49588e-14	-0.0142941	0.982608	0.219562	0.272942	-1.90248	3.86455e-14
TKV_RS02430	zinc-ribbon domain-containing protein		18.43	23.74	32.38	24.85	7.04093	32.23	26.93	13.73	24.2967	9.52698	34.58	52.84	58.63	48.6833	12.5523	58.36	33.87	94.59	62.2733	30.5486	41.24	31.06	18.86	30.3867	11.2052	0.733033	0.0496455	1.31488	0.0117075	-0.702471	0.0740086	0.0152743	0.972247
TKV_RS02435	basic amino acid ABC transporter substrate-binding protein		310.23	234.72	283.07	276.007	38.2473	314.97	333.35	338.6	328.973	12.4081	137.81	106.04	124.21	122.687	15.9397	69.67	422.54	152.75	214.987	184.484	149.22	128.24	309.94	195.8	99.4032	-1.31883	1.08985e-14	-0.440182	0.517759	0.480038	0.231168	-0.707933	0.0224751
TKV_RS02440	amino acid ABC transporter permease		227.26	142.46	182.27	183.997	42.4264	168.04	181.47	154.02	167.843	13.7261	57.82	35.21	31.08	41.37	14.395	16.67	137.1	44.87	66.2133	62.9881	78.28	64.81	169.73	104.273	57.0858	-2.22613	8.75771e-16	-1.01433	0.121316	1.02188	0.0127207	-0.990515	0.00234199
TKV_RS02445	amino acid ABC transporter ATP-binding protein		241.08	171.85	174.74	195.89	39.1624	147.71	161	161.98	156.897	7.97096	85.65	61.68	45.24	64.19	20.3216	41.35	229.9	121.87	131.04	94.6089	64.95	62.03	167.49	98.1567	60.0622	-1.72124	2.73903e-11	-0.139823	0.853845	0.410166	0.386606	-1.14497	0.000713943
TKV_RS02450	ribosome-associated translation inhibitor RaiA	raiA	257.79	211.64	240.23	236.553	23.2936	385.3	393.59	404.87	394.587	9.823	381.69	381.42	444.69	402.6	36.4513	572.99	681.96	906.83	720.593	170.24	328.79	309.42	356.27	331.493	23.5417	0.589771	0.000257522	0.928258	0.00388002	-0.395888	0.0402176	0.220313	0.114501
TKV_RS02455	hypothetical protein		188.05	142.96	151.24	160.75	24.0022	240.5	117.36	130.73	162.863	67.5668	221.43	233.08	264.73	239.747	22.4066	261.62	277.76	394.84	311.407	72.7046	255.49	243.01	260.6	253.033	9.04867	0.403611	0.024361	1.00987	0.00739025	-0.0479851	0.852838	0.388222	0.00590951
TKV_RS02460	HD domain-containing phosphohydrolase		78.54	51.74	67.03	65.77	13.4444	96.76	40.48	46.38	61.2067	30.9311	96.81	88.16	94.97	93.3133	4.55676	85.36	80.63	105.01	90.3333	12.9285	113.3	101.45	97.87	104.207	8.07593	0.333668	0.0690107	0.659596	0.114869	0.0340945	0.884086	0.398721	0.026857
TKV_RS02465	DUF5317 domain-containing protein		83.21	73.72	76.92	77.95	4.82812	105.52	66.11	81.15	84.26	19.8882	109.9	105.42	97.29	104.203	6.39244	133.98	104.22	147.49	128.563	22.1377	117.09	120.65	116.22	117.987	2.34718	0.240038	0.0350839	0.695247	0.0313331	0.0556406	0.765299	0.328994	0.015151
TKV_RS02470	transcription repressor NadR		74.97	65.52	74.08	71.5233	5.21805	103.77	64.53	80.59	82.9633	19.7274	115.35	127.55	111.68	118.193	8.30829	148.34	119.17	211.32	159.61	47.0974	104.71	120.21	101.08	108.667	10.1602	0.543564	1.03231e-05	1.00349	0.00604488	-0.236939	0.231168	0.333459	0.0465434
TKV_RS02475	hypothetical protein		5463.24	4069.74	4125.9	4552.96	788.826	4390.54	5365.17	4164.57	4640.09	638.019	2526.88	2133.89	3703.78	2788.18	816.914	224.35	107.9	392.08	241.443	142.859	3994.53	4014.49	4601.71	4203.58	344.938	-0.828602	0.00366487	-3.69268	2.08711e-17	0.42473	0.174461	-0.368658	0.0198229
TKV_RS02480	preprotein translocase subunit SecA	secA	348.63	337.37	376.41	354.137	20.0941	450.53	448.33	392.3	430.387	33.0024	466.2	482.66	376.2	441.687	57.3072	320.15	348.48	250.37	306.333	50.4932	347.35	320.77	448.51	372.21	67.401	0.133372	0.421802	-0.384241	0.13974	-0.353058	0.132729	-0.19404	0.32686
TKV_RS02485	peptide chain release factor 2	prfB	586.17	530.55	562.96	559.893	27.9365	595.78	684.77	648.99	643.18	44.7786	578.99	619.8	403.74	534.177	114.79	424.99	498.52	391.05	438.187	54.9369	348.84	338.11	570.06	419.003	130.929	-0.24829	0.225897	-0.451474	0.110781	-0.431641	0.184506	-0.661786	0.00335321
TKV_RS02490	Tex family protein		185.83	158.36	161.28	168.49	15.0877	171.81	228.73	214.19	204.91	29.573	128.2	126.54	85.13	113.29	24.4014	96.55	101.13	66.6	88.0933	18.7541	93.78	93.75	166.27	117.933	41.8608	-0.74127	0.000101495	-1.08986	0.000536203	-0.0551656	0.90141	-0.747793	0.00210727
TKV_RS02495	copper amine oxidase N-terminal domain-containing protein		601.71	547.87	560.21	569.93	28.2054	669.07	586.49	595.58	617.047	45.2822	594.48	403	1543.08	846.853	610.504	2147.17	2186.94	2941.51	2425.21	447.574	707.03	790.78	643.12	713.643	74.0518	0.374265	0.476037	2.01482	8.64782e-16	-0.314359	0.560933	0.0595023	0.755217
TKV_RS02500	cobaltochelatase subunit CobN	cobN	224.63	195.64	177.17	199.147	23.9235	102.27	203.6	332.45	212.773	115.364	271.77	375.31	152	266.36	111.753	187.68	139.29	155.16	160.71	24.6678	104.48	102.96	105.36	104.267	1.21414	0.216723	0.551289	-0.322688	0.590711	-1.32141	3.12051e-05	-1.18052	2.90655e-19
TKV_RS02505	stalk domain-containing protein		433.44	362.35	361.05	385.613	41.4242	184.4	319.32	565.54	356.42	193.259	591.89	774.25	227.6	531.247	278.325	384.66	260.38	256.76	300.6	72.8206	200.04	175.06	169.86	181.653	16.1342	0.245719	0.580604	-0.183878	0.777592	-1.41151	0.000232783	-1.32757	2.50048e-22
TKV_RS02510	cobaltochelatase subunit CobN		336.49	309.78	316.08	160.392	6.50023	269.39	331.2	583.87	197.41	74.5292	669.69	681.16	249.23	266.68	110.129	408.68	210.66	208.7	138.007	51.4907	337.35	330.75	264.11	155.368	18.1485	1.0008	0.396436	-0.842913	0.885851	-1.54281	0.0932108	-0.607565	0.174422
TKV_RS02515	MotA/TolQ/ExbB proton channel family protein		94.26	87.37	92.62	91.4167	3.59917	97.16	103.5	179.92	126.86	46.0605	228.84	214.16	84.76	175.92	79.2874	142.3	72.04	58	90.78	45.1665	114.86	111.96	89.65	105.49	13.7943	0.699122	0.057301	-0.385824	0.493319	-0.739872	0.0528376	-0.0570083	0.793147
TKV_RS02520	DUF2149 domain-containing protein		190.65	163.69	181.36	89.2833	7.6183	161.06	174.06	318.55	108.945	39.1121	533.45	529.09	194.64	209.53	87.1156	294.89	156.07	131.1	97.01	39.5668	194.56	190.01	159.73	90.7167	8.74442	1.92638	0.0221424	-0.204883	1.7578	-2.28448	0.0045661	-0.468296	0.458176
TKV_RS02530	ATP-binding cassette domain-containing protein		66.18	77.69	101.2	81.69	17.8494	168.61	172.81	285.57	208.997	66.3477	331.45	212.21	136.6	226.753	98.2357	207.56	101.05	98	135.537	62.3927	270.49	273.92	179.63	241.347	53.4757	1.19178	0.00067927	-0.515532	0.311433	-0.0182836	0.977006	1.22915	6.12481e-07
TKV_RS02535	ABC transporter permease		53.88	53.99	64.24	57.37	5.94985	110.71	127.32	199.76	145.93	47.3521	245.42	157.57	106.21	169.733	70.3976	143.48	76.22	58.44	92.7133	44.855	187.01	189.05	119.04	165.033	39.8445	1.30051	3.39955e-05	-0.542858	0.298406	-0.134699	0.769601	1.20614	1.07392e-07
TKV_RS02540	ABC transporter permease		42.81	40.09	65.03	49.31	13.6817	99.72	100.35	171.11	123.727	41.0364	247.56	156.16	100.82	168.18	74.1048	135.43	68.46	66.91	90.2667	39.1203	165.29	172.15	108.83	148.757	34.7472	1.46964	3.81331e-05	-0.360408	0.496454	-0.253198	0.56216	1.25609	1.33789e-06
TKV_RS02545	iron ABC transporter substrate-binding protein		48.75	58.17	81.19	62.7033	16.6884	143.47	143.19	228.38	171.68	49.1038	327.39	172.5	133	210.963	102.745	252.61	134.05	190.27	192.31	59.3063	193.44	222.02	143.24	186.233	39.8814	1.43575	0.000120332	0.217147	0.677141	-0.254216	0.566075	1.23108	1.59029e-06
TKV_RS02550	DUF364 domain-containing protein		58.74	49.29	69.59	59.2067	10.158	120.3	108.88	199.78	142.987	49.5148	279.84	150.88	104.47	178.397	90.8655	187.21	89.47	129.54	135.407	49.1334	168.99	168.08	117.36	151.477	29.5494	1.30519	0.000289152	-0.0106634	0.989063	-0.301318	0.492599	1.05319	9.61337e-07
TKV_RS02555	flavin reductase family protein		45.45	48.38	65.52	53.1167	10.841	102.27	99.16	189.06	130.163	51.0297	317.92	180.72	132.84	210.493	96.065	201.75	97.81	100.42	133.327	59.2707	134.45	161.88	115.04	137.123	23.5342	1.67573	1.19636e-06	0.0808883	0.903894	-0.647901	0.0761361	1.05513	3.21962e-06
TKV_RS02560	ABC transporter substrate-binding protein		85.88	82.03	118.98	95.63	20.3131	192.43	167.13	270.14	209.9	53.6811	370.18	237.35	141.42	249.65	114.875	241.2	123.79	173.59	179.527	58.9297	260.12	280.31	192.2	244.21	46.1594	1.111	0.00185319	-0.139213	0.794035	-0.124218	0.797681	1.04358	4.12582e-06
TKV_RS02565	ABC transporter substrate-binding protein		62.54	66.08	94.3	74.3067	17.405	150.39	131.66	213.4	165.15	42.8223	356.25	236.34	124.12	238.903	116.086	232.8	116.18	167.8	172.26	58.4378	209.67	218.68	141.91	190.087	41.9647	1.37002	0.000323911	0.127492	0.815806	-0.37832	0.382426	1.03234	4.23149e-05
TKV_RS02570	iron ABC transporter permease		48.64	41.14	60.15	49.9767	9.57523	101.59	96.34	153.05	116.993	31.3361	234.02	146.23	84.74	154.997	75.0251	129.28	68.3	99.02	98.8667	30.4903	136.22	149.64	105.94	130.6	22.3855	1.34191	0.000193482	-0.156642	0.77219	-0.311359	0.467855	1.08352	3.01871e-07
TKV_RS02575	ABC transporter ATP-binding protein		44.65	46.75	69.27	53.5567	13.6486	110.64	97.79	159.3	122.577	32.4458	285.82	188.62	103	192.48	91.4711	162.06	99.97	115.76	125.93	32.2702	145.57	154.32	115.2	138.363	20.5316	1.52166	4.93349e-05	0.106733	0.835468	-0.513397	0.192708	1.05304	6.75597e-06
TKV_RS02580	TVP38/TMEM64 family protein		99.36	76.5	83.59	86.4833	11.7014	109.88	88.62	82.99	93.83	14.1819	66	71.9	61.59	66.4967	5.17291	69.12	78.51	86.48	78.0367	8.68967	103.21	90.71	112.53	102.15	10.9486	-0.546985	3.0712e-05	-0.149265	0.640409	0.482761	0.00630795	-0.0214166	0.913456
TKV_RS02585	amidohydrolase		229.82	178.22	178.7	195.58	29.6537	201.93	194.85	228.79	208.523	17.9049	202.09	200.18	139.77	180.68	35.442	192.39	230.83	277.89	233.703	42.8224	176.03	177.25	201	184.76	14.0775	-0.287339	0.160593	0.250714	0.497377	-0.0825488	0.767164	-0.337771	0.0274217
TKV_RS02595	ornithine carbamoyltransferase	argF	39.48	30.74	34.18	34.8	4.40286	37.31	43.02	46.96	42.43	4.85198	61.26	58.53	54.59	58.1267	3.35324	42.43	53.44	32	42.6233	10.7213	22.08	24.89	36.15	27.7067	7.4459	0.561738	5.96251e-06	0.0815	0.860755	-1.1225	5.29156e-06	-0.569713	0.0124761
TKV_RS02600	carbamate kinase	arcC	141.15	113.32	110.87	121.78	16.8196	131.15	154.81	151.14	145.7	12.7336	109.18	109.86	102.26	107.1	4.20533	86.5	118.29	78.69	94.4933	20.9752	65.58	64.96	124.42	84.9867	34.1517	-0.355327	0.00637229	-0.517604	0.122317	-0.417994	0.225967	-0.742685	0.00567095
TKV_RS02605	ECF transporter S component		701.74	576.17	637.46	638.457	62.7909	729.44	407.23	504.53	547.067	165.263	401.83	392.04	411.07	401.647	9.51632	480.79	501.31	599.49	527.197	63.443	816.29	935.06	772.26	841.203	84.2108	-0.835357	1.90241e-13	0.0669356	0.87726	0.918202	3.73956e-08	0.1347	0.438569
TKV_RS02610	tRNA (adenosine(37)-N6)-threonylcarbamoyltransferase complex ATPase subunit type 1 TsaE	tsaE	32.81	34.77	36.63	34.7367	1.91022	56	33.83	31.88	40.57	13.3983	40.58	42.72	56.1	46.4667	8.41105	42.61	47.35	51.29	47.0833	4.34614	68.94	45.1	54.96	56.3333	11.9792	0.235283	0.384517	0.326047	0.379579	0.136984	0.702261	0.409346	0.0800085
TKV_RS02615	tRNA (adenosine(37)-N6)-threonylcarbamoyltransferase complex dimerization subunit type 1 TsaB	tsaB	73.32	62.76	69.71	68.5967	5.36731	88.36	78.82	68.18	78.4533	10.095	68.5	86.26	77.94	77.5667	8.88588	68.9	81.96	78.06	76.3067	6.70422	102.08	86	91.71	93.2633	8.15176	0.00312519	0.987227	0.0663169	0.838407	0.135576	0.566075	0.176152	0.280139
TKV_RS02620	ribosomal protein S18-alanine N-acetyltransferase	rimI	60.55	55.44	51.59	55.86	4.49474	72.4	79.78	59.99	70.7233	10.001	108.7	133.7	97.07	113.157	18.7173	71.63	88.92	74.25	78.2667	9.3186	95.91	81.1	78.8	85.27	9.28599	0.82544	2.87774e-06	0.238301	0.456464	-0.510591	0.0180487	0.337408	0.0626744
TKV_RS02625	tRNA (adenosine(37)-N6)-threonylcarbamoyltransferase complex transferase subunit TsaD	tsaD	96.95	84.47	85.59	89.0033	6.90476	100.54	100	85.95	95.4967	8.27206	99.15	122.72	92	104.623	16.0748	77.68	91.85	93.5	87.6767	8.69659	110.9	106.23	102.6	106.577	4.16085	0.0540922	0.776919	-0.0182604	0.962239	-0.0923659	0.701594	-0.00396547	0.980892
TKV_RS02630	ABC-F family ATP-binding cassette domain-containing protein		64.15	51.81	55.1	57.02	6.39013	76.35	56.19	43.83	58.79	16.4152	58.09	60.98	52.79	57.2867	4.15368	54.31	60.96	58.99	58.0867	3.41579	83.22	69.8	77.13	76.7167	6.71954	-0.16657	0.16593	0.103107	0.774935	0.291454	0.0787177	0.162768	0.30822
TKV_RS02635	flagellar motor protein		106.69	95.52	109.94	104.05	7.56382	99.96	103.72	84.45	96.0433	10.2146	41.72	34.3	39.33	38.45	3.78747	49.79	89.34	68.14	69.09	19.7921	81.54	75.1	94.65	83.7633	9.96283	-1.59258	6.7382e-25	-0.353928	0.356638	0.965237	4.14962e-07	-0.569794	0.000173047
TKV_RS02640	flagellar motor protein MotB		180.42	166.99	175.57	174.327	6.80078	158.54	194.86	151.91	168.437	23.1221	86	79.16	91.13	85.43	6.00532	109.73	175.93	174.65	153.437	37.8565	142.57	124.9	177.06	148.177	26.5281	-1.19206	1.06729e-16	-0.0308414	0.950207	0.640026	0.00379615	-0.492325	0.00470735
TKV_RS02645	redox-sensing transcriptional repressor Rex		169.36	148.21	174.46	164.01	13.9188	182.01	222.55	170.65	191.737	27.2829	168.35	160.56	187.16	172.023	13.6752	224.26	284.72	300.37	269.783	40.1934	167.47	170.45	185.25	174.39	9.52233	-0.102624	0.576456	0.572005	0.0691471	-0.103536	0.644355	-0.1744	0.238849
TKV_RS02650	hypothetical protein		48.93	44.35	54.69	49.3233	5.18121	61.26	85.8	56.86	67.9733	15.5943	49.31	44.27	55.77	49.7833	5.76459	69.7	94.08	82.93	82.2367	12.2048	59.87	53.69	60.43	57.9967	3.74018	-0.158877	0.493715	0.353732	0.354314	0.0921163	0.732601	-0.0325668	0.878113
TKV_RS02655	LytTR family DNA-binding domain-containing protein		54.62	51.54	58.96	55.04	3.72779	55.13	73.17	57.63	61.9767	9.77397	55.15	58.81	45.84	53.2667	6.68696	56.86	90.01	86.25	77.7067	18.1514	43.36	42.28	51.64	45.76	5.12078	-0.224702	0.180884	0.400425	0.315944	-0.330673	0.114188	-0.523619	0.00146087
TKV_RS02660	GHKL domain-containing protein		80.98	68.48	78.94	76.1333	6.70601	73.89	83.45	65.82	74.3867	8.82549	48.1	54.87	29.53	44.1667	13.1199	54.86	67.06	83.63	68.5167	14.4402	66.66	54.4	65.77	62.2767	6.83589	-0.939084	0.000144499	-0.0115594	0.980954	0.351809	0.253116	-0.545391	0.00030799
TKV_RS02665	accessory gene regulator B family protein		51.73	47.32	52.46	50.5033	2.78091	45.53	47.06	39.79	44.1267	3.83278	29.86	30.99	26.83	29.2267	2.1511	39.58	50.17	60.54	50.0967	10.4802	41.57	35.01	41.24	39.2733	3.69584	-0.957841	1.01199e-12	0.275768	0.464001	0.29291	0.133543	-0.618459	9.92725e-05
TKV_RS02670	Asp23/Gls24 family envelope stress response protein		420.98	401.63	405.53	409.38	10.2334	697.44	643.25	635.76	658.817	33.6578	432.63	438.73	466.14	445.833	17.8486	649.92	597.52	500.69	582.71	75.7093	650.81	661.48	670.53	660.94	9.87108	-0.0529048	0.742512	-0.0794355	0.784772	0.434413	0.00360433	0.419253	0.000456869
TKV_RS02675	sulfide/dihydroorotate dehydrogenase-like FAD/NAD-binding protein		287.85	244.02	265.25	265.707	21.9186	435.63	418.61	417.69	423.977	10.1026	386.13	405.31	379.2	390.213	13.5255	471.73	406.56	340.56	406.283	65.5854	464.3	499.11	443.87	469.093	27.9302	0.377642	6.48914e-05	0.0302291	0.929897	0.140147	0.415915	0.550195	2.58333e-05
TKV_RS02680	NADPH-dependent glutamate synthase	gltA	57.96	54.54	57.46	56.6533	1.8472	99.38	95.11	101.55	98.68	3.27657	209.31	219.32	200.92	209.85	9.21188	218.13	193.7	142.02	184.617	38.8595	104.16	110.86	92.24	102.42	9.43116	1.70017	1.01551e-63	0.95966	0.00033832	-1.13037	1.45032e-13	0.578434	0.000135301
TKV_RS02685	glutamate synthase-related protein		860.38	695.2	766.69	774.09	82.8383	635.83	700.1	944.85	760.26	163.058	517.69	277.17	486.67	427.177	130.832	421.89	755.52	697.3	624.903	178.208	689.09	613.47	620.87	641.143	41.6876	-0.981122	0.000614518	-0.185625	0.718034	0.422077	0.191402	-0.527212	3.73055e-05
TKV_RS02690	DNA glycosylase		164.04	141.36	169.74	158.38	15.0128	254.01	196.31	230.46	226.927	29.0118	250.68	252.81	284.05	262.513	18.6817	263.83	226.87	181.19	223.963	41.3966	281.37	289.94	246.72	272.677	22.8839	0.549848	0.000494854	0.0748063	0.834054	-0.0688667	0.78002	0.511851	0.000733278
TKV_RS02695	DUF554 domain-containing protein		281.72	250.78	272.16	268.22	15.8418	355.45	324.27	363.03	347.583	20.5426	343.7	373.75	414.15	377.2	35.3515	396.05	332.53	260.83	329.803	67.6512	419.38	419.46	365.98	401.607	30.8536	0.315322	0.0575366	0.0122079	0.976874	-0.0349923	0.899902	0.313695	0.0307193
TKV_RS02700	HutP family protein		114.53	104.06	128.15	115.58	12.0793	119.21	131.26	95.27	115.247	18.3194	225.73	250.56	256.99	244.427	16.5079	218.71	215.02	205.57	213.1	6.77715	158.89	161.44	147.9	156.077	7.19507	0.89207	5.31973e-08	0.965413	3.28981e-05	-0.752894	5.51634e-06	0.164604	0.355842
TKV_RS02705	S8 family peptidase		35.46	23.37	39.56	32.7967	8.41719	33.88	33.36	16.46	27.9	9.91074	25.64	45.38	26.19	32.4033	11.2415	24.04	14.03	18.46	18.8433	5.016	54.77	42.92	36.77	44.82	9.14918	-0.181795	0.609691	-0.412381	0.360554	0.315384	0.378216	0.185066	0.513067
TKV_RS02710	hypothetical protein		37.73	10.31	21.26	23.1	13.8023	46.6	7.97	2.92	19.1633	23.8946	14.98	167.52	28.4	70.3	84.4619	8.05	16.93	8.9	11.2933	4.89996	48.73	55.33	50.95	51.67	3.35839	1.03796	0.126633	-0.377901	0.688081	-0.351576	0.591254	0.827332	0.0283664
TKV_RS02715	hypothetical protein		11.28	7.49	4.48	7.75	3.40745	8.85	8.49	4.06	7.13333	2.66766	5.72	20.89	5.06	10.5567	8.95501	4.55	2.31	4.47	3.77667	1.2708	18.64	12.23	10.7	13.8567	4.21253	0.222652	0.750621	-0.609932	0.399979	0.188451	0.77256	0.505285	0.26989
TKV_RS02720	hypothetical protein		5.05	0.85	2.42	2.77333	2.12218	9.63	2.19	0.87	4.23	4.72288	11.04	21.76	17.6	16.8	5.40459	1.75	1.61	1.18	1.51333	0.297041	7.55	8.38	7.26	7.73	0.581292	2.09418	3.43801e-05	-0.934344	0.227097	-1.13061	0.000312424	1.05025	0.0174477
TKV_RS02725	co-chaperone GroES	groES	529	573.92	609.22	570.713	40.206	726.21	596.85	772.26	698.44	90.9425	1352.6	711.48	1052.74	1038.94	320.783	1093.28	2148.42	1131.66	1457.79	598.414	436.97	671.02	736.08	614.69	157.31	0.654377	0.0250987	1.07903	0.00476504	-0.791053	0.0197968	-0.157928	0.562199
TKV_RS02730	chaperonin GroEL	groL	6036.59	5724.8	6309.39	6023.59	292.512	6416	5653.02	7253.11	6440.71	800.331	3753.59	2003.66	2895.83	2884.36	875.021	2931.05	5823.45	3030.15	3928.22	1642.07	3948.78	5282.3	6359.33	5196.8	1207.55	-1.19345	7.29451e-06	-0.584857	0.16558	0.660735	0.0456053	-0.466447	0.026163
TKV_RS02740	IMP dehydrogenase	guaB	563.74	579	558.99	567.243	10.4549	610.61	654.17	574.12	612.967	40.077	529.62	449.44	481.51	486.857	40.3565	210.48	427.09	211.76	283.11	124.692	550.33	554.97	580.46	561.92	16.2229	-0.396628	0.00969924	-0.955568	0.0139506	0.0815972	0.676675	-0.279714	0.0436473
TKV_RS02745	glutamine-hydrolyzing GMP synthase	guaA	994.59	925.93	908.37	942.963	45.5639	958.72	1164.22	939.9	1020.95	124.435	720.82	615.32	651.58	662.573	53.6023	333.07	614	297.67	414.913	173.32	870.51	946.02	932.96	916.497	40.3574	-0.680577	1.88438e-07	-1.13325	0.00260821	0.337808	0.0401068	-0.303618	0.0192409
TKV_RS02750	NCS2 family permease		2125.6	1803.93	1645.58	1858.37	244.597	1861.83	1218.89	1270.57	1450.43	357.219	1157.04	1030.91	334.27	840.74	443.126	42.68	1248.59	93.8	461.69	681.955	584.57	579.18	1962.08	1041.94	796.866	-1.22118	0.00271582	-0.779125	0.386881	0.147557	0.827309	-0.837764	0.119293
TKV_RS02755	5-(carboxyamino)imidazole ribonucleotide mutase	purE	1985.14	1705.76	1592.64	1761.18	202.034	2348.76	1165.62	1253.04	1589.14	659.301	1368.93	1040.76	378.61	929.433	504.459	64.48	1106.35	82.49	417.773	596.393	736.96	786.46	2583.91	1369.11	1052.34	-1.01919	0.0131139	-0.963866	0.270899	0.331088	0.578761	-0.560125	0.178804
TKV_RS02760	phosphoribosylaminoimidazolesuccinocarboxamide synthase	purC	1249.56	1064.6	966.18	1093.45	143.875	1731.62	730.98	812.11	1091.57	555.782	1166.1	874.36	310.06	783.507	435.192	75.43	855.42	60.72	330.523	454.633	479.14	506.7	1651.82	879.22	669.233	-0.614189	0.164812	-0.887038	0.314937	0.0422661	0.956614	-0.517654	0.215235
TKV_RS02765	phosphoribosylformylglycinamidine synthase subunit PurS	purS	607.83	539.14	447.45	531.473	80.4644	922.73	382.37	416.65	573.917	302.567	1017.61	720.65	277.17	671.81	372.628	67.21	747.2	43.55	285.987	399.598	299.11	312.95	943.11	518.39	367.883	0.128713	0.799245	-0.477869	0.618316	-0.361883	0.532899	-0.275584	0.523402
TKV_RS02770	phosphoribosylformylglycinamidine synthase subunit PurQ	purQ	918.83	866.12	774.67	853.207	72.9424	1680.59	670.65	720.36	1023.87	569.282	1238.39	905.53	371.85	838.59	437.131	95.94	871.19	42.59	336.573	463.759	490.44	562.78	1702.93	918.717	680.111	-0.204751	0.647907	-0.797261	0.373764	0.016414	0.983486	-0.150394	0.748436
TKV_RS02775	phosphoribosylformylglycinamidine synthase subunit PurL	purL	441.79	425.29	404.11	423.73	18.8884	917.94	358.26	422.49	566.23	306.278	942.54	663.67	284.69	630.3	330.192	82.24	637.37	50.6	256.737	330.018	270.73	314.96	906.71	497.467	355.104	0.345251	0.423347	-0.599225	0.515199	-0.342152	0.554089	-0.0406962	0.932191
TKV_RS02780	amidophosphoribosyltransferase	purF	670	637.91	585.41	631.107	42.7034	1192.02	572.37	615.83	793.407	345.893	1111.25	771.61	340.92	741.26	386.061	135.02	783.74	120.97	346.577	378.66	364.38	421.39	1200.64	662.137	467.228	0.0319488	0.946406	-0.854756	0.218358	-0.207858	0.735004	-0.184897	0.677253
TKV_RS02785	phosphoribosylformylglycinamidine cyclo-ligase	purM	830.5	792.6	737.24	786.78	46.9016	1504.46	704.42	698.64	969.173	463.581	1054.45	716.29	294.41	688.383	380.788	112.37	719.57	69.02	300.32	363.728	414.36	489.54	1487.55	797.15	599.084	-0.357885	0.425801	-1.19129	0.0949361	0.0761559	0.911787	-0.227876	0.615352
TKV_RS02790	phosphoribosylglycinamide formyltransferase	purN	582.45	499.71	495.24	525.8	49.1112	1104	551.05	612.46	755.837	303.078	898.3	595.75	277.23	590.427	310.569	96.35	585.5	54.23	245.36	295.322	320.18	376.88	1080.32	592.46	423.449	-0.0240687	0.960151	-1.15269	0.1062	-0.0799372	0.904222	-0.0899661	0.844949
TKV_RS02795	bifunctional phosphoribosylaminoimidazolecarboxamide formyltransferase/IMP cyclohydrolase	purH	860.73	750.84	665.61	759.06	97.8194	1419.36	695.36	696.67	937.13	417.624	885.11	615.74	260.52	587.123	313.277	109.64	701.3	96.12	302.353	345.564	446.73	504.04	1424.34	791.703	548.628	-0.518953	0.219936	-1.18283	0.083739	0.245013	0.683309	-0.190122	0.664456
TKV_RS02800	phosphoribosylamine--glycine ligase	purD	640.47	603.4	522.58	588.817	60.2828	1022.28	537.66	545.25	701.73	277.63	764.33	508.78	243.01	505.373	260.677	166.59	845.24	199.08	403.637	382.785	322.61	379.62	1004.59	568.94	378.359	-0.385389	0.353454	-0.560439	0.404414	0.0470424	0.947114	-0.292126	0.476481
TKV_RS02805	glutamate racemase	murI	42.31	42.25	45.32	43.2933	1.7554	64.14	44.83	28.6	45.8567	17.7922	54.78	50.95	33.26	46.33	11.4798	25.82	47.53	38.46	37.27	10.9038	38.52	32.94	58.53	43.33	13.456	-0.087054	0.751224	-0.152463	0.774935	-0.197103	0.612902	-0.260197	0.335157
TKV_RS02810	M20 family metallopeptidase		29.51	28.24	29.66	29.1367	0.78015	37.19	29.58	22.24	29.67	7.47541	50.32	41.77	32.16	41.4167	9.08515	20.76	51.72	27.69	33.39	16.248	26.07	26.49	37.69	30.0833	6.59091	0.31629	0.143137	0.264836	0.614918	-0.543683	0.0522679	-0.217084	0.337528
TKV_RS02815	S-ribosylhomocysteine lyase		53.37	39.37	35.86	42.8667	9.26391	47.98	57.91	29.89	45.26	14.2066	48.64	67.71	89.81	68.72	20.6036	91.64	76.72	142.63	103.663	34.5609	52.01	46.64	50.3	49.65	2.74337	0.495073	0.134255	1.21836	0.00302999	-0.552888	0.0801501	-0.0461026	0.851007
TKV_RS02820	stage V sporulation protein B	spoVB	13.97	8.62	8.23	10.2733	3.20734	13.57	9.71	4.89	9.39	4.34884	7.53	8.6	11.74	9.29	2.18817	8.36	4.57	9.79	7.57333	2.69745	14.06	12.99	10.82	12.6233	1.65083	-0.285172	0.408036	-0.14698	0.818464	0.292159	0.364053	0.0441916	0.887355
TKV_RS02825	[FeFe] hydrogenase H-cluster radical SAM maturase HydG	hydG	771.76	871.1	849.37	830.743	52.2238	695.6	638.47	838.81	724.293	103.206	750.8	1303.4	756.73	936.977	317.346	1219.43	759.71	1215.36	1064.83	264.252	521.48	537.04	635.17	564.563	61.6401	-0.0168637	0.961576	0.612489	0.0990354	-0.788562	0.0063463	-0.813656	5.66029e-07
TKV_RS02830	BglG family transcription antiterminator		60.23	57.44	74.24	63.97	9.00282	49.25	84.38	58.13	63.92	18.2667	33.34	52.27	35.59	40.4	10.3411	40.13	28.81	43.37	37.4367	7.64454	48.92	49.35	40.78	46.35	4.82855	-0.81969	0.000809297	-0.639964	0.114888	0.0720858	0.842	-0.711983	8.99257e-05
TKV_RS02835	hypothetical protein		44.88	35.34	51.78	44	8.25525	39.53	86.25	57.97	61.25	23.5321	25.65	29.88	27.61	27.7133	2.11689	37.47	27.26	44.26	36.33	8.55714	44.98	55.36	31.34	43.8933	12.0468	-0.818488	0.000313249	-0.60857	0.234249	0.496225	0.123969	-0.246637	0.443085
TKV_RS02840	PTS sugar transporter subunit IIB		81.55	76.48	102.6	86.8767	13.8508	74.64	154.49	97.87	109	41.0721	60.5	54.01	57.96	57.49	3.27043	75.95	84.53	91.11	83.8633	7.60196	58.94	79.58	67.87	68.7967	10.3512	-0.758583	0.00014585	-0.273507	0.57905	0.131489	0.63484	-0.581127	0.00721527
TKV_RS02845	PTS transporter subunit EIIC		117.64	113.78	127.99	119.803	7.34786	79.71	212.26	103.07	131.68	70.755	52.63	52.19	58.6	54.4733	3.58056	68.29	66.72	77.62	70.8767	5.89242	87.24	79.72	87	84.6533	4.27408	-1.29693	8.82439e-17	-0.735924	0.131327	0.497884	0.00327268	-0.758419	1.59027e-08
TKV_RS02850	PTS lactose/cellobiose transporter subunit IIA		250.26	215.35	260.56	242.057	23.6951	216.84	391.47	226.46	278.257	98.1635	87	94.3	103.04	94.78	8.03077	152.12	128.33	129.57	136.673	13.3916	188.17	165.25	200.36	184.593	17.8262	-1.50485	2.0433e-20	-0.882825	0.0194244	0.808312	1.84366e-05	-0.645357	1.41037e-05
TKV_RS02855	YerC/YecD family TrpR-related protein		36.75	38.71	45.41	40.29	4.54106	83.68	70.38	89.96	81.34	9.99754	69.63	76.84	78.93	75.1333	4.87925	120.51	97.44	122.04	113.33	13.7824	71.69	83.61	74.49	76.5967	6.23299	0.70222	0.000559493	0.552827	0.0835056	-0.0921942	0.72032	0.637196	0.00141697
TKV_RS02860	DNA helicase PcrA	pcrA	167.24	162.99	158.67	162.967	4.28505	274.34	211.73	219.96	235.343	34.0219	204.39	195.45	220.22	206.687	12.5437	251.33	191.95	178.68	207.32	38.687	302.02	295.71	263.41	287.047	20.7117	0.164612	0.316287	-0.0781738	0.814758	0.339233	0.0620522	0.541315	0.00013049
TKV_RS02865	NAD-dependent DNA ligase LigA	ligA	124.41	118.95	125.24	122.867	3.41723	230.4	161.18	169.39	186.99	37.8176	231.41	197.24	245.75	224.8	24.9214	279.87	224.79	164.89	223.183	57.5068	267.77	285.64	215.4	256.27	36.5048	0.686476	6.40038e-05	0.345835	0.298835	0.0607962	0.848612	0.77777	4.41459e-06
TKV_RS02870	Asp-tRNA(Asn)/Glu-tRNA(Gln) amidotransferase subunit GatC	gatC	324.33	309.33	313.5	315.72	7.7425	562.47	420.16	450.07	477.567	75.0339	539.29	452.29	517.46	503.013	45.2634	615.78	638.92	556.98	603.893	42.2435	592.84	555.81	547.46	565.37	24.1533	0.488955	0.00151224	0.436161	0.057078	0.0429057	0.859874	0.566167	1.09997e-05
TKV_RS02875	Asp-tRNA(Asn)/Glu-tRNA(Gln) amidotransferase subunit GatA	gatA	568.34	544.61	495.84	536.263	36.9637	836.44	763.13	706.81	768.793	65.0003	626.67	527.67	631.54	595.293	58.6141	771.58	765.53	677.93	738.347	52.4097	1004.14	921.52	847.55	924.403	78.3348	-0.0245596	0.90923	0.0426777	0.871061	0.493719	0.00966815	0.510109	0.000673112
TKV_RS02880	Asp-tRNA(Asn)/Glu-tRNA(Gln) amidotransferase subunit GatB	gatB	504.38	491.04	463.74	486.387	20.7158	767.8	622.95	613.19	667.98	86.5843	689.99	622.19	680.6	664.26	36.735	872.73	924.08	944.51	913.773	36.9833	824.58	859.23	784.69	822.833	37.3007	0.269317	0.0669835	0.55125	0.00864998	0.180778	0.301762	0.4846	0.000354215
TKV_RS02885	peptide ABC transporter substrate-binding protein		3430.84	3242.89	3293.35	3322.36	97.2753	1987.52	2435.57	2693.92	2372.34	357.42	1620.83	1345.24	1857.67	1607.91	256.459	2619.54	2525.63	3635.45	2926.87	615.439	2383.45	2307.75	1961.33	2217.51	225.064	-1.19381	1.20601e-09	0.371777	0.348283	0.320306	0.201592	-0.834562	1.00252e-08
TKV_RS02890	peptide ABC transporter substrate-binding protein		646.73	587.93	626.48	620.38	29.8708	470.17	533.96	481.61	495.247	34.0112	409.05	369.28	446.36	408.23	38.5465	473.76	418.38	542.63	478.257	62.2469	637.6	629.24	465.5	577.447	97.0387	-0.766805	1.03851e-06	0.0458333	0.90736	0.357181	0.150626	-0.357708	0.0614107
TKV_RS02895	ABC transporter permease		407.49	339.56	396.08	381.043	36.3758	309.79	336.87	319.83	322.163	13.69	298.37	263.16	324.49	295.34	30.7771	316.93	239.63	252.85	269.803	41.3447	372.05	390.67	284.58	349.1	56.6463	-0.530067	0.00170633	-0.160411	0.613081	0.11024	0.717186	-0.377176	0.0476963
TKV_RS02900	ABC transporter permease		289.76	252.8	287.72	276.76	20.775	222.1	253.75	244.44	240.097	16.2659	249.61	214.25	268.09	243.983	27.3575	245.83	185.48	174.22	201.843	38.5074	237.34	252.19	211.66	233.73	20.5047	-0.348335	0.0506553	-0.159378	0.652985	-0.181034	0.448539	-0.498547	0.000694697
TKV_RS02905	ABC transporter ATP-binding protein		675.01	584.54	583.57	614.373	52.5151	460.08	516.9	495.51	490.83	28.6976	375.04	339.32	407.04	373.8	33.877	404.99	305.61	301.08	337.227	58.7285	498.17	516.65	444.36	486.393	37.5563	-0.876902	1.8646e-08	-0.440392	0.13199	0.246131	0.243395	-0.590711	2.45067e-05
TKV_RS02910	dipeptide ABC transporter ATP-binding protein		477.57	390.18	409.4	425.717	45.9231	327.03	366.81	347.37	347.07	19.8917	376.14	351.01	421.59	382.913	35.7742	396.55	318.8	296.11	337.153	52.6753	393.65	395.25	318.11	369.003	44.0822	-0.317529	0.0601797	0.0446502	0.905415	-0.173079	0.482455	-0.45754	0.00507381
TKV_RS02920	transposase		214.72	165.89	195.6	192.07	24.6056	148.56	145.89	137.19	143.88	5.94553	266.12	276.84	319.68	287.547	28.3398	320.01	291.34	381.54	330.963	46.0868	225.08	212.56	147.16	194.933	41.8438	0.408874	0.0195635	1.26848	1.95145e-07	-0.648643	0.0126572	-0.228752	0.332849
TKV_RS02925	N-acetylmuramoyl-L-alanine amidase family protein		122.59	142.99	163.77	143.117	20.5903	124.89	156.61	121.3	134.267	19.433	635.65	584.56	1042.75	754.32	251.091	168.67	169.15	151.28	163.033	10.1815	114.05	134.33	115.91	121.43	11.2104	2.11102	6.91573e-12	0.363019	0.199722	-2.5332	1.14237e-19	-0.494394	0.0123427
TKV_RS02930	ribonuclease PH	rph	59.58	62.33	64.53	62.1467	2.48009	90.36	70.84	62.98	74.7267	14.0977	235.76	211.43	303.66	250.283	47.7995	127.47	151.34	147.29	142.033	12.7737	76.68	86.63	94.13	85.8133	8.75362	1.78517	2.27883e-15	1.01561	1.38029e-05	-1.58493	4.42221e-12	0.190688	0.306412
TKV_RS02935	XTP/dITP diphosphatase		185.74	163.69	168.17	172.533	11.6546	214.32	177.13	180.9	190.783	20.4703	356.56	328.21	445.3	376.69	61.0854	232.96	294.62	264.16	263.913	30.8307	183.3	196.71	222.55	200.853	19.9503	0.937723	3.09877e-06	0.560369	0.0244221	-0.98854	8.48581e-06	-0.0454124	0.800835
TKV_RS02940	metallophosphoesterase		351.87	307.72	351.38	336.99	25.3497	463.51	366.04	326.4	385.317	70.5583	430.55	457.96	608.66	499.057	95.9036	360.51	463.59	401.55	408.55	51.8953	322.95	362.05	470.6	385.2	76.4988	0.389325	0.0941817	0.193583	0.512516	-0.471451	0.104717	-0.0717871	0.755217
TKV_RS02990	HTH domain-containing protein		63.11	58.71	69.81	63.8767	5.58957	70.83	102.52	56.8	76.7167	23.4216	64.6	68.1	36.96	56.5533	17.0583	51.43	80.89	85.58	72.6333	18.5118	51	41.28	70.16	54.1467	14.6949	-0.351765	0.210647	0.0275692	0.964157	-0.163543	0.68972	-0.490287	0.0323882
TKV_RS02995	PTS sugar transporter subunit IIA		21.2	23.09	30.4	24.8967	4.85881	37.85	52.58	29.93	40.12	11.4944	57.28	51.94	47.05	52.09	5.11665	73.27	112.18	98.29	94.58	19.7185	30.26	28.19	36.16	31.5367	4.13553	0.854593	0.000215923	1.26102	0.000473529	-0.816114	3.5992e-05	0.0645661	0.831164
TKV_RS03000	hypothetical protein		74.5	71.33	68.96	71.5967	2.77961	75.9	103.99	72.58	84.1567	17.2562	102.27	87.25	83.7	91.0733	9.85772	128.05	204.87	204.05	178.99	44.1172	73.7	75.68	74.91	74.7633	0.998115	0.164954	0.317328	1.12242	0.00172253	-0.397075	0.0198823	-0.201271	0.206347
TKV_RS03005	PTS fructose transporter subunit IIB		160.3	151.76	147.5	153.187	6.51817	129.99	141.93	114.3	128.74	13.8573	93.21	80.5	107.34	93.6833	13.4263	122.86	160.94	134.71	139.503	19.4873	121.58	132.89	121.05	125.173	6.68808	-0.866976	1.25297e-05	0.208224	0.525613	0.28127	0.246728	-0.54828	0.000210585
TKV_RS03010	phosphodiesterase	yfcE	274.19	241.59	258.51	258.097	16.3039	331.94	287.32	272.74	297.333	30.8441	167.53	138.33	161.73	155.863	15.4588	224.61	207.12	221.88	217.87	9.40931	282.2	241.63	310.4	278.077	34.5699	-0.891779	2.87396e-09	-0.336646	0.126671	0.685405	0.00050137	-0.156509	0.350529
TKV_RS03015	nitroreductase		255.84	236.25	233.86	241.983	12.0596	406.52	278.57	239.03	308.04	87.5476	393.57	392.6	489.25	425.14	55.523	573.92	695.07	978.76	749.25	207.787	706.95	653.35	474.03	611.443	121.984	0.630242	0.000748166	1.34155	6.59836e-05	0.373499	0.179763	1.04146	6.57146e-08
TKV_RS03025	HD domain-containing protein		43.12	51.14	39.2	44.4867	6.08619	40.01	37.81	40.79	39.5367	1.54536	44.77	67.37	63.41	58.5167	12.0685	81.09	62.57	110.72	84.7933	24.2877	62.81	65.7	46.04	58.1833	10.6152	0.204794	0.503239	1.13872	0.0010886	-0.124766	0.735004	0.111115	0.702852
TKV_RS03030	ABC transporter substrate-binding protein		37.07	29.59	32.95	33.2033	3.74643	10.14	39.58	26.87	25.53	14.7657	14.22	10.23	9.05	11.1667	2.70929	17.27	25.86	33.17	25.4333	7.95858	13.72	14.73	12.33	13.5933	1.205	-1.70634	2.41768e-16	0.0553785	0.944768	0.153711	0.627986	-1.51639	1.62021e-21
TKV_RS03035	branched-chain amino acid ABC transporter permease		16.36	15.42	18.91	16.8967	1.80583	7.75	29.95	10.22	15.9733	12.167	6.16	6.18	3.54	5.29333	1.51846	5.13	12.24	6.74	8.03667	3.72814	6.57	8.84	9.27	8.22667	1.45074	-1.78216	6.5095e-12	-0.751174	0.259017	0.467443	0.17206	-1.25224	1.19999e-08
TKV_RS03045	ABC transporter ATP-binding protein		15.99	13.76	14.66	14.8033	1.12189	8.28	26.09	12.29	15.5533	9.3427	6.25	8.83	3.7	6.26	2.56501	5.83	10.97	9.13	8.64333	2.60433	7.71	7.84	10.27	8.60667	1.44195	-1.33791	3.29699e-05	-0.661426	0.277108	0.292197	0.489034	-1.01163	1.53558e-06
TKV_RS03050	ABC transporter ATP-binding protein		22.16	18.51	24.69	21.7867	3.10687	18.69	39.89	17.47	25.35	12.6068	11.97	14.18	13.26	13.1367	1.11015	11.31	13.52	6.53	10.4533	3.57287	13.87	19.32	21.19	18.1267	3.80311	-0.884174	8.45646e-06	-1.06334	0.0368264	0.318889	0.280597	-0.506131	0.0366577
TKV_RS03055	phosphate signaling complex protein PhoU	phoU	45.57	69.02	55.95	56.8467	11.7507	26.44	93.42	28.04	49.3	38.2174	31.29	65.27	54.49	50.35	17.3642	38.89	32.39	22.78	31.3533	8.10488	26.28	15.03	25.52	22.2767	6.28729	-0.341845	0.384517	-0.494362	0.437253	-1.14836	0.00134154	-1.53406	2.13227e-08
TKV_RS03075	trigger factor	tig	354.78	333.79	371.76	353.443	19.0203	570.55	524.6	456.92	517.357	57.1602	937.16	803.58	784.76	841.833	83.0899	648.32	785.35	675.55	703.073	72.5428	570.47	527.59	573.19	557.083	25.5782	1.06229	5.77586e-16	0.537778	0.017184	-0.704324	1.15682e-06	0.384346	0.00241787
TKV_RS03080	ATP-dependent Clp endopeptidase proteolytic subunit ClpP	clpP	2031.66	1803.3	1938.17	1924.38	114.803	2644.99	2631.74	2426.25	2567.66	122.644	2094.47	1879	1699.87	1891.11	197.579	1502.38	1773.81	1555.45	1610.55	143.859	2721.48	2760.07	2731.83	2737.79	19.9742	-0.2028	0.100801	-0.561437	0.0130704	0.405268	0.00630795	0.241502	0.0406341
TKV_RS03085	ATP-dependent Clp protease ATP-binding subunit ClpX	clpX	1664	1460.89	1578.33	1567.74	101.968	2155.9	2086.58	1963.69	2068.72	97.3412	2253.46	2062.42	1777.09	2030.99	239.735	1708.1	1955.67	1781.88	1815.22	127.107	2040.9	2148.36	2190.47	2126.58	77.1277	0.192469	0.141911	-0.0863624	0.760086	-0.0527128	0.807174	0.173426	0.16915
TKV_RS03090	endopeptidase La	lon	649.35	587.46	666.42	634.41	41.546	956.14	1010.33	1000.9	989.123	28.9509	1267.46	1393.6	935.86	1198.97	236.43	991.83	1005	867.63	954.82	75.7953	897.89	999.57	951.62	949.693	50.8674	0.721981	5.47272e-05	0.0388586	0.90736	-0.436329	0.0474016	0.312918	0.0204166
TKV_RS03095	ribosome biogenesis GTP-binding protein YihA/YsxC	yihA	654.31	599.37	614.99	622.89	28.3092	810.77	959.74	1101.03	957.18	145.147	740.21	1027.7	479.59	749.167	274.165	642.02	584.2	510.17	578.797	66.0909	721.3	782.6	770	757.967	32.3732	0.0733119	0.833985	-0.623589	0.0499082	-0.0893988	0.829643	0.0172917	0.912285
TKV_RS03100	DUF2294 domain-containing protein		440.72	416.72	420.23	425.89	12.9625	463.54	687.36	914.86	688.587	225.663	701.76	1135.25	246.73	694.58	444.304	506.23	473.57	456.42	478.74	25.3043	459.95	556.46	413.06	476.49	73.1168	0.448661	0.362652	-0.431222	0.332142	-0.522737	0.281767	-0.100097	0.641286
TKV_RS03105	F0F1 ATP synthase subunit A		2649.27	2356.69	2271.25	2425.74	198.243	3119.95	2988.41	4433.91	3514.09	799.298	4226.48	5139.88	2031.64	3799.33	1597.54	3111.99	3037.11	2793.42	2980.84	166.573	3233.16	3120.26	3172.16	3175.19	56.5111	0.429298	0.223851	-0.153089	0.71671	-0.331654	0.388302	0.122012	0.38384
TKV_RS03110	ATP synthase F0 subunit C	atpE	3187.09	2976.46	3047.4	3070.32	107.169	4156.8	3545.12	5246.96	4316.29	862.058	4651.65	4875.18	2344.79	3957.21	1400.86	3626.3	3180.28	2700.19	3168.92	463.159	4067.75	4221.97	4473.79	4254.5	204.966	0.166516	0.61304	-0.350405	0.327573	-0.00719476	0.988718	0.201452	0.121298
TKV_RS03115	F0F1 ATP synthase subunit B	atpF	1554.09	1481.9	1504.88	1513.62	36.8807	2186.83	1816.82	2614.66	2206.1	399.269	3536.73	4060.07	1634.33	3077.04	1276.53	2553.94	2314.9	1882.14	2250.33	340.523	2205.63	2249.05	2163.71	2206.13	42.6722	0.782452	0.0184841	0.106871	0.791883	-0.529352	0.145086	0.273609	0.0307435
TKV_RS03120	ATP synthase F1 subunit delta	atpH	1792.61	1645.12	1585.22	1674.32	106.733	2339.18	2156.88	3105.19	2533.75	503.206	3201.23	3999.7	1566.82	2922.58	1240.14	2315.11	1950.97	1524.98	1930.35	395.468	2503.91	2220.67	2108.12	2277.57	203.937	0.575797	0.0936512	-0.302469	0.432759	-0.421042	0.266833	0.175613	0.272672
TKV_RS03125	F0F1 ATP synthase subunit alpha	atpA	2774.41	2619.24	2518.35	2637.33	128.985	3686.69	3351.64	4577.06	3871.8	633.334	4311.43	5176.88	2077.12	3855.14	1599.46	3020.72	2358.66	1883.76	2421.05	571.042	3670.76	3705.2	3691.06	3689.01	17.3116	0.333704	0.351205	-0.57299	0.0998053	-0.156693	0.72032	0.214969	0.0987671
TKV_RS03130	ATP synthase F1 subunit gamma	atpG	2694.7	2516.32	2512.42	2574.48	104.132	3616	3364.81	4715.17	3898.66	718.186	4395.7	5488.85	1978.5	3954.35	1796.31	2952.98	2097.12	1687.75	2245.95	645.612	3892.12	3899.19	3562.11	3784.47	192.605	0.396542	0.29571	-0.684215	0.0637768	-0.152714	0.744305	0.28643	0.0331648
TKV_RS03135	F0F1 ATP synthase subunit beta	atpD	3089.77	2911.47	2637.52	2879.59	227.805	3397.8	3609.9	4965.99	3991.23	850.802	4754.33	6062.22	2195.3	4337.28	1966.9	3123.56	2335.03	2213.37	2557.32	494.137	3803.28	3710.41	3421.71	3645.13	198.984	0.370002	0.33378	-0.542189	0.141021	-0.318923	0.439113	0.0728817	0.676388
TKV_RS03140	F0F1 ATP synthase subunit epsilon		2109.58	1984.28	1917.36	2003.74	97.5764	2248.65	2431.21	3464.12	2714.66	655.439	4098.5	5624.97	1904.32	3875.93	1870.28	3093.59	2431.62	2875.24	2800.15	337.313	2275.6	2577.69	2137.3	2330.2	225.214	0.704123	0.0580782	0.113521	0.805269	-0.735476	0.0553384	-0.0464868	0.806778
TKV_RS03145	DMT family transporter		183.98	139.28	158.63	160.63	22.417	218.15	191.81	137.76	182.573	40.9832	139.65	142.53	113.65	131.943	15.9078	85.96	86.45	73.29	81.9	7.4605	243.32	251.75	215.66	236.91	18.8796	-0.453435	0.00140648	-1.01516	1.91594e-05	0.70443	4.57661e-05	0.296574	0.0669002
TKV_RS03150	NAD+ synthase		145.24	123.83	138.39	135.82	10.9339	192.94	153.52	128.08	158.18	32.6801	123.88	142.69	113.79	126.787	14.6676	105.9	137.91	110.57	118.127	17.2913	196.49	173.26	180.7	183.483	11.8625	-0.274489	0.037946	-0.297423	0.305973	0.40101	0.0188731	0.167808	0.234309
TKV_RS03155	ABC transporter permease		9.61	3.85	4.2	5.88667	3.22925	4.27	1.82	1.19	2.42667	1.62715	0.88	3.29	2.32	2.16333	1.21261	0.51	0.3	0.86	0.556667	0.282902	7.89	10.42	6.96	8.42333	1.7906	-1.32851	0.0119224	-1.47227	0.0377708	1.46419	0.000711119	0.252756	0.548755
TKV_RS03160	ABC transporter ATP-binding protein		6.83	1.83	2.54	3.73333	2.70519	4.99	1.44	1.09	2.50667	2.15774	0.43	4.53	2.37	2.44333	2.05098	0.41	0.33	0.23	0.323333	0.090185	3.8	4.56	5.08	4.48	0.643739	-0.530187	0.463126	-1.90321	0.00837081	0.491173	0.415915	0.0342263	0.948984
TKV_RS03165	ABC transporter substrate-binding protein		26.72	2.44	9.59	12.9167	12.4772	8.98	2.57	0.59	4.04667	4.38559	1.18	10.01	4.94	5.37667	4.43117	0.18	0.32	0.17	0.223333	0.083865	11.83	13.66	12.42	12.6367	0.934041	-0.97144	0.162908	-2.52962	0.000463274	0.785417	0.145768	-0.147994	0.836757
TKV_RS03170	O-antigen ligase family protein		96.79	59.53	79.5	78.6067	18.6461	103.21	44.55	57.82	68.5267	30.7607	52.49	37.19	46.68	45.4533	7.72341	48.32	51.84	53.05	51.07	2.45721	74.95	64.44	101.1	80.1633	18.8778	-0.926608	5.88124e-05	-0.274612	0.519539	0.649386	0.017698	-0.220422	0.387736
TKV_RS03175	transposase		350.82	316.59	332.78	333.397	17.1233	650.41	272.89	318.92	414.073	205.963	835.38	1145.32	847.74	942.813	175.485	1081.8	1394.76	1739.87	1405.48	329.166	640.39	604.37	634.04	626.267	19.227	1.29894	4.7577e-14	1.773	3.61388e-06	-0.687361	0.000638035	0.636928	3.3433e-08
TKV_RS03180	AAA family ATPase		54.49	48.64	48.31	50.48	3.47668	112.16	42.36	56.08	70.2	36.9803	139.51	134.99	123.15	132.55	8.44853	130.61	106.25	94.28	110.38	18.5138	111.24	114.03	107.48	110.917	3.28695	1.20828	3.09208e-33	0.733426	0.0796116	-0.37319	0.00648837	0.860323	5.23249e-12
TKV_RS03185	UPF0175 family protein		253.6	230.05	202.65	228.767	25.4992	252.39	189.72	193.78	211.963	35.0693	260.38	233.97	259.85	251.4	15.0971	349.05	269.28	367.68	328.67	52.27	248.39	252.24	254.81	251.813	3.2312	-0.0390359	0.849847	0.721978	0.00901573	-0.118452	0.542024	-0.124463	0.478313
TKV_RS03195	Rpn family recombination-promoting nuclease/putative transposase		251	210	226.43	229.143	20.6342	322.79	166.84	218.35	235.993	79.458	206.07	208.08	182	198.717	14.5119	249.6	204.81	206.01	220.14	25.5202	285.57	251.23	296.48	277.76	23.6144	-0.379858	9.5516e-05	0.016814	0.972195	0.353061	0.0255229	0.0130523	0.938281
TKV_RS03200	DegT/DnrJ/EryC1/StrS family aminotransferase		301.74	234.86	260.99	265.863	33.7053	377.13	208.51	248.41	278.017	88.1226	301.76	273.59	259.12	278.157	21.6837	276.72	212.26	200.6	229.86	40.9986	368	326.25	375.69	356.647	26.6036	-0.107295	0.429322	-0.152137	0.703436	0.231085	0.158519	0.159718	0.292127
TKV_RS03205	nucleotide sugar dehydrogenase		314.45	266.72	288.28	289.817	23.9021	448.34	256.71	286.71	330.587	103.075	358.88	289.01	302.41	316.767	37.0815	292.56	223.28	154.07	223.303	69.245	408.05	403.47	442.52	418.013	21.3466	-0.0467225	0.788392	-0.431421	0.26776	0.270657	0.139773	0.261423	0.0325472
TKV_RS03210	Gfo/Idh/MocA family oxidoreductase		246.77	209.59	223.82	226.727	18.7597	385.72	196.33	236.54	272.863	99.7832	332.32	259.32	274.9	288.847	38.4465	281.75	200.68	129.16	203.863	76.3448	359.43	327.54	351.41	346.127	16.5885	0.171782	0.307778	-0.287865	0.542419	0.134442	0.530481	0.342605	0.00452726
TKV_RS03215	N-acetyltransferase		167.68	144.24	155.64	155.853	11.7215	266.7	142.54	158.47	189.237	67.5564	230.26	184.4	206.42	207.027	22.936	201.65	146.18	95.52	147.783	53.0832	243.52	215.64	254.61	237.923	20.0788	0.232174	0.151898	-0.227038	0.633015	0.0739834	0.761324	0.34041	0.0114766
TKV_RS03225	glycosyltransferase, GT4 family		335.45	263.31	265.32	288.027	41.0821	412.3	237.06	256.63	301.997	96.0253	276.9	241.02	235.86	251.26	22.3543	284.25	201.98	148.28	211.503	68.4834	391.61	345.8	400.6	379.337	29.3894	-0.366365	0.0106603	-0.380279	0.344885	0.461172	0.00379615	0.133175	0.422631
TKV_RS03230	glycosyltransferase family A protein		308.72	247.06	254.52	270.1	33.6532	377.43	210.91	236.37	274.903	89.6986	238.37	211.72	210.57	220.22	15.7289	251.27	189.78	145.43	195.493	53.1508	347.04	321.29	361.22	343.183	20.2424	-0.464025	0.000294326	-0.359321	0.35213	0.507134	0.000508417	0.0818683	0.608832
TKV_RS03235	glycosyltransferase, GTnC family		102.73	79.83	79.57	87.3767	13.297	118.04	68.44	79.74	88.74	25.996	111.41	108.04	98.31	105.92	6.80245	128.97	98.11	94.26	107.113	19.0261	117.9	104.79	114.62	112.437	6.82226	0.103502	0.502975	0.37142	0.266407	-0.0362103	0.857814	0.10076	0.568403
TKV_RS03240	O-antigen ligase family protein		66.18	54.51	58.73	59.8067	5.90903	77.58	47.1	54.25	59.6433	15.9397	64.61	61.35	43.84	56.6	11.1701	66.51	43.9	45.05	51.82	12.7349	74.16	57.48	71.76	67.8	9.01758	-0.254688	0.193755	-0.0868102	0.840417	0.133759	0.641637	-0.0817348	0.675461
TKV_RS03245	glycosyltransferase family 4 protein		66.44	51	63.79	60.41	8.25631	76.98	54.01	60.05	63.68	11.9075	78.19	70.57	60.64	69.8	8.8003	67.2	59.69	54.33	60.4067	6.46486	70.7	69.95	74.14	71.5967	2.23429	0.0328294	0.864752	0.0307213	0.929897	-0.0824849	0.698929	-0.0160097	0.931919
TKV_RS03260	sugar transferase		67.94	79.79	65.67	71.1333	7.58232	73.01	54.49	67.17	64.89	9.46818	62.7	64.64	44.49	57.2767	11.116	63.53	38.8	39.1	47.1433	14.1921	61.15	67.24	76.81	68.4	7.89418	-0.490266	0.0344109	-0.344548	0.368968	0.129863	0.651754	-0.321329	0.122453
TKV_RS03265	acetyltransferase		68.44	56.94	61.72	62.3667	5.77721	81.38	51.75	64.48	65.87	14.8638	78.29	77.21	53.6	69.7	13.9535	67.62	41.94	38.14	49.2333	16.0363	70	61.33	78.9	70.0767	8.78525	-0.0191993	0.935666	-0.298553	0.466747	-0.107026	0.722514	-0.0949135	0.620271
TKV_RS03270	DegT/DnrJ/EryC1/StrS family aminotransferase		68.17	57.36	61.68	62.4033	5.44118	79.68	59.3	68.09	69.0233	10.222	78.98	92.48	64.94	78.8	13.7709	84.92	56.93	63.48	68.4433	14.6402	63.64	63.88	80.39	69.3033	9.60208	0.155318	0.402975	0.0873716	0.818464	-0.293061	0.232276	-0.111776	0.549218
TKV_RS03275	nucleoside-diphosphate sugar epimerase/dehydratase		35.61	36.34	34.73	35.56	0.806164	41.68	29.26	35.56	35.5	6.21022	44.16	43.66	38.42	42.08	3.1795	37.38	12.19	23.08	24.2167	12.6334	32.69	30.27	40.53	34.4967	5.3633	0.0596584	0.710917	-0.410766	0.428547	-0.395986	0.0522935	-0.307866	0.0964257
TKV_RS03280	SDR family oxidoreductase		31.42	31.26	28.6	30.4267	1.58396	39.9	26.84	29.47	32.07	6.90731	36.3	38.1	31.05	35.15	3.66299	32.84	7.43	12.79	17.6867	13.394	24.83	25.4	36.55	28.9267	6.60815	0.0271952	0.888615	-0.65524	0.268635	-0.382468	0.145961	-0.331522	0.147558
TKV_RS03285	TerB N-terminal domain-containing protein		35.65	31.09	33.82	33.52	2.29475	31.74	26.48	29.09	29.1033	2.63003	35.31	38.76	25.77	33.28	6.72872	33.89	9.4	15.37	19.5533	12.7697	22.34	22.59	31.4	25.4433	5.16014	-0.188433	0.356899	-0.431637	0.441781	-0.477584	0.0788119	-0.647263	0.000464634
TKV_RS03290	ATP-binding protein		69.21	63.78	64.05	65.68	3.06005	63.44	45.06	51.63	53.3767	9.31366	57.82	64.56	49.15	57.1767	7.72512	75.65	20.72	53.23	49.8667	27.619	49.61	50.33	61.38	53.7733	6.5974	-0.376654	0.00949659	0.00675461	0.994653	-0.202727	0.375043	-0.546321	0.000300337
TKV_RS03295	DEAD/DEAH box helicase		61.86	54.65	54.73	57.08	4.13979	59.18	42.57	49.4	50.3833	8.34855	51.52	54.76	42.62	49.6333	6.28606	57.97	12.85	31.22	34.0133	22.6893	43.55	44.15	55.39	47.6967	6.66937	-0.377329	0.00554443	-0.411971	0.496112	-0.172652	0.467855	-0.515888	0.00101361
TKV_RS03300	UDP-glucose 4-epimerase		39.07	35.2	38.16	37.4767	2.02347	42.66	26.6	27.25	32.17	9.09042	37.2	34.54	32.01	34.5833	2.59527	31.82	4.93	19.46	18.7367	13.4596	29.76	28.04	46.01	34.6033	9.91583	-0.290522	0.101545	-0.542155	0.432759	-0.114392	0.760266	-0.366328	0.180148
TKV_RS03305	GerMN domain-containing protein		79.22	79.07	93.32	83.87	8.18428	99.22	90.55	105.7	98.49	7.60134	106.39	104.58	113.29	108.087	4.5962	130.21	106.23	116.66	117.7	12.0238	104.23	118.31	97.29	106.61	10.7102	0.184876	0.321332	0.340053	0.236814	-0.139716	0.534098	0.0773209	0.721375
TKV_RS03310	SdpI family protein		194.59	190.74	179.91	188.413	7.61155	180.23	186.5	179.74	182.157	3.76941	163.23	156.71	167.09	162.343	5.2465	175.8	142.1	112.6	143.5	31.6233	198.4	194.8	182.97	192.057	8.07252	-0.389307	0.00604435	-0.246713	0.446656	0.115794	0.530481	-0.236367	0.115576
TKV_RS03315	plasmid pRiA4b ORF-3 family protein		220.42	232.95	240.23	231.2	10.0203	237.62	222.43	186.41	215.487	26.3016	199.2	196.85	196.77	197.607	1.38045	234.73	176.73	175.46	195.64	33.8589	241.1	224.62	225.58	230.433	9.25007	-0.40396	0.00558086	-0.03563	0.918061	0.0959244	0.556377	-0.270951	0.0781793
TKV_RS03320	Uma2 family endonuclease		324.74	353.74	366.04	348.173	21.2053	319.64	299.5	247.47	288.87	37.2408	266.08	280.9	279.34	275.44	8.14344	315.88	223.76	287.26	275.633	47.1477	341.93	289.16	301.39	310.827	27.6217	-0.513518	0.00144785	0.0388236	0.918061	0.0479424	0.829643	-0.426683	0.00966758
TKV_RS03325	Rpn family recombination-promoting nuclease/putative transposase		37.69	38.26	44.49	40.1467	3.77222	34.98	46.33	35.19	38.8333	6.49315	52.71	70.99	56.6	60.1	9.62949	63.8	45.16	40.7	49.8867	12.2539	44.68	55.03	38.78	46.1633	8.22592	0.391647	0.0588502	0.429014	0.236356	-0.475483	0.0671144	-0.0630473	0.809042
TKV_RS03330	MoxR family ATPase		22.63	19.78	18.06	20.1567	2.30817	20.84	18.36	18.11	19.1033	1.50918	20.87	23.25	17.58	20.5667	2.84714	20.47	9.7	13.33	14.5	5.4795	19.53	17.89	20.88	19.4333	1.49734	-0.147389	0.42849	-0.280313	0.517162	-0.198013	0.349779	-0.312169	0.0580092
TKV_RS03335	hypothetical protein		56.1	66.46	56.98	59.8467	5.74419	31.14	53.28	26.27	36.8967	14.3958	37.1	43.62	30.81	37.1767	6.40534	36.2	20.23	25.62	27.35	8.12434	27.44	22.72	31.96	27.3733	4.62036	-0.857266	3.9585e-05	-0.311899	0.533494	-0.53753	0.0259574	-1.36165	1.94847e-12
TKV_RS03340	TM2 domain-containing protein		301.9	289.51	274.2	288.537	13.8756	191.45	185.16	132.46	169.69	32.3951	136.28	117.94	123.54	125.92	9.39879	133.91	126.29	163.68	141.293	19.7582	144.66	112.49	160.11	139.087	24.2943	-1.36136	6.71473e-23	-0.143788	0.700521	0.0176984	0.958683	-1.2905	5.43663e-14
TKV_RS03345	RDD family protein		214.94	183.23	192.7	196.957	16.2779	150.78	128.64	101.54	126.987	24.6616	104.94	84.7	128.72	106.12	22.0337	136.45	142.05	154.17	144.223	9.05771	128.65	107.01	138.71	124.79	16.1987	-1.03146	6.59895e-06	0.291707	0.298577	0.098	0.775247	-0.907015	1.62473e-09
TKV_RS03355	hypothetical protein		348.98	325.9	331.5	335.46	12.0388	353.43	375.41	352.42	360.42	12.9915	286.69	272.47	293.28	284.147	10.6356	343.34	298.37	321.72	321.143	22.4905	354.08	312.9	334.67	333.883	20.6013	-0.41236	0.00115417	-0.0697496	0.822289	0.104987	0.571533	-0.270561	0.0396764
TKV_RS03360	zinc metalloprotease HtpX	htpX	220.12	199.41	213.36	210.963	10.561	264.06	282.25	296.97	281.093	16.4855	243.3	220.11	253.53	238.98	17.1237	322.4	293.91	316.06	310.79	14.9583	281.31	261.95	270	271.087	9.72564	0.00538527	0.976827	0.228968	0.4373	0.0548131	0.80552	0.0948644	0.49598
TKV_RS03365	LemA family protein		202.99	191.2	205.2	199.797	7.52649	293.05	278.08	289.77	286.967	7.86888	285.81	246.97	338.7	290.493	46.044	418.41	422.31	421.59	420.77	2.07528	315.81	272.83	253.62	280.753	31.8431	0.360089	0.0938227	0.636009	0.00390217	-0.169882	0.546055	0.220219	0.198467
TKV_RS03370	phosphodiesterase	yfcE	102.46	74.67	77.07	84.7333	15.3986	123.35	78.63	106.2	102.727	22.5614	82.67	79.44	89.05	83.72	4.89029	85.07	78.25	97.08	86.8	9.53346	96.97	103.73	119.1	106.6	11.3407	-0.181793	0.351914	-0.128511	0.74698	0.216544	0.312406	0.0698846	0.748381
TKV_RS03375	aldo/keto reductase		134.6	104.2	113.32	117.373	15.6001	164.08	105.66	104.83	124.857	33.9709	77.93	73.65	84.92	78.8333	5.68905	76.89	80	86.44	81.11	4.8708	132.37	132.08	153.88	139.443	12.5034	-0.734592	4.94337e-06	-0.484531	0.104334	0.676565	0.00024657	-0.0131875	0.945443
TKV_RS03380	RtcB family protein		65.15	61.48	63.73	63.4533	1.85058	83.13	70.77	85.34	79.7467	7.85216	72.93	75.2	75.51	74.5467	1.40863	83.83	76.37	79.25	79.8167	3.76214	93.25	93.07	85.57	90.63	4.38301	0.054331	0.707986	0.094231	0.774935	0.154798	0.367648	0.244764	0.0895158
TKV_RS03390	IS3 family transposase		329.81	326.2	328.72	328.243	1.8516	402.97	372.87	352.93	376.257	25.1913	273.45	279.62	289.16	280.743	7.91501	288.12	282.76	273.5	281.46	7.39619	450.92	416.24	400.28	422.48	25.8903	-0.400191	0.00290111	-0.31243	0.133023	0.455272	0.00293381	0.0947604	0.559232
TKV_RS03395	hypothetical protein		473.16	398.07	440.07	437.1	37.633	572.18	448.45	453.42	491.35	70.0449	574.19	660.75	521.73	585.557	70.2036	651.07	700.82	873.92	741.937	116.976	598.02	603.65	540.66	580.777	34.8559	0.242731	0.0792886	0.686318	0.0134633	-0.130074	0.540249	0.145413	0.3525
TKV_RS03400	putative toxin-antitoxin system toxin component,PIN family		253.14	228.73	230.29	237.387	13.6651	351.25	281.81	306.62	313.227	35.1883	292.93	341.24	275.23	303.133	34.1674	326.32	353.22	431.19	370.243	54.4681	366.37	311.54	293.19	323.7	38.0753	0.172505	0.228914	0.339353	0.264446	-0.0274502	0.921791	0.179016	0.307554
TKV_RS03405	nucleotidyltransferase domain-containing protein		72.72	78.6	83.91	78.41	5.59742	116.48	84.68	96.63	99.2633	16.0627	199.62	206.82	194.1	200.18	6.37846	174.84	159.67	134.93	156.48	20.1453	121.58	128.45	105.96	118.663	11.5252	1.1541	6.60194e-14	0.74029	0.00313439	-0.854861	2.00653e-07	0.320059	0.102643
TKV_RS03410	hypothetical protein		240.28	186.52	215.9	214.233	26.9187	330.61	247.23	240.27	272.703	50.2692	198.89	242.72	213.24	218.283	22.346	216.7	166.66	180.48	187.947	25.8421	326.82	318.34	304.36	316.507	11.3417	-0.143385	0.388489	-0.415258	0.113045	0.401815	0.0216032	0.298222	0.0343696
TKV_RS03415	phenylpyruvate tautomerase MIF-related protein		71.91	65.08	74.42	70.47	4.83364	108.97	84.95	79.63	91.1833	15.6317	139.9	147.36	142.96	143.407	3.75	157.24	129.08	140.34	142.22	14.1738	135.7	134.51	103.19	124.467	18.4357	0.839137	1.83328e-10	0.734583	0.00197179	-0.316119	0.152705	0.541	0.00478838
TKV_RS03420	TIGR02677 family protein		70.27	60.85	72.36	67.8267	6.13167	120.96	92.66	87.58	100.4	17.9857	107.21	90.67	110.32	102.733	10.5622	93.98	97.23	63.43	84.88	18.6472	123.24	112.99	127.11	121.113	7.29628	0.420033	0.0158749	-0.132198	0.712579	0.10803	0.641392	0.56338	1.87455e-05
TKV_RS03425	TIGR02678 family protein		91.62	73.92	93.66	86.4	10.856	152.3	110.86	116.12	126.427	22.5608	140.96	121.27	137.18	133.137	10.4492	104.4	98.61	46.05	83.02	32.1476	135.98	148.63	140.14	141.583	6.44733	0.446004	0.00599251	-0.478015	0.257913	-0.0341204	0.889192	0.443606	0.00257634
TKV_RS03430	TIGR02680 family protein		70.41	65.06	79.31	71.5933	7.19832	120.33	87.6	95.77	101.233	17.0352	132.01	124.88	128.23	128.373	3.56716	106.07	96.34	44.96	82.4567	32.8355	117.5	136.75	119.23	124.493	10.6498	0.658425	3.42498e-06	-0.188982	0.704806	-0.16333	0.387552	0.523065	0.000975813
TKV_RS03435	TIGR02679 family protein		93.59	80.99	101.02	91.8667	10.1256	144.29	108.64	117.9	123.61	18.4982	116.17	110.02	110.47	112.22	3.42819	98.09	98.69	52.49	83.09	26.5021	123.85	157.51	138	139.787	16.901	0.111792	0.471713	-0.453574	0.222129	0.189108	0.371617	0.334966	0.0617047
TKV_RS03440	nucleotidyltransferase domain-containing protein		175.52	167.91	190.58	178.003	11.5372	276.58	185.67	208.74	223.663	47.2566	185.1	189.47	185.52	186.697	2.41094	206.67	178.21	162.37	182.417	22.4476	236.94	264.31	232.87	244.707	17.0985	-0.109062	0.471939	-0.180239	0.558269	0.261372	0.127883	0.18932	0.265782
TKV_RS03445	DUF86 domain-containing protein		85.77	78.7	87.28	83.9167	4.58042	136.03	111.35	116.1	121.16	13.095	110.89	128.87	119.57	119.777	8.99178	132.97	109.31	84.11	108.797	24.434	127.99	121.01	111.83	120.277	8.10492	0.332446	0.0251075	-0.0536667	0.891218	-0.115098	0.591121	0.249707	0.122362
TKV_RS03450	MBL fold metallo-hydrolase		176.03	160.84	175.06	170.643	8.50378	209.13	161.11	181.5	183.913	24.1008	152.15	171.03	153.57	158.917	10.5145	157.74	141.15	141.09	146.66	9.59561	209.24	219.44	195.64	208.107	11.9404	-0.278578	0.0192055	-0.218982	0.386881	0.26051	0.124268	0.0211943	0.902336
TKV_RS03460	pyridoxal 5'-phosphate synthase lyase subunit PdxS	pdxS	177.21	163.84	154.72	165.257	11.3117	182.38	224.5	173.16	193.347	27.3706	194.47	138.72	204.28	179.157	35.361	261.26	359.69	270.64	297.197	54.3236	154.9	177.42	193.21	175.177	19.2533	-0.0538916	0.849847	0.689651	0.0221133	-0.150565	0.631742	-0.179369	0.29971
TKV_RS03465	pyridoxal 5'-phosphate synthase glutaminase subunit PdxT	pdxT	504.06	430.13	421.22	451.803	45.4743	439.07	592.99	428.49	486.85	92.072	442.06	307.18	479.64	409.627	90.6893	537.58	763.15	585.82	628.85	118.782	412.12	427.47	462.38	433.99	25.7565	-0.299936	0.251532	0.444158	0.198251	-0.0424262	0.905751	-0.317903	0.0196646
TKV_RS03470	amino acid permease		508.28	624.5	415.96	516.247	104.498	585.92	1509.97	550	881.963	544.166	524.58	405.88	404.5	444.987	68.9333	319.37	451.59	414.01	394.99	68.1311	549.25	464.07	642.05	551.79	89.0172	-0.391844	0.137663	-0.956111	0.0554619	0.179873	0.492321	-0.175509	0.500721
TKV_RS03475	antiterminator LoaP	loaP	44.11	45.39	40.9	43.4667	2.3131	48.44	90.9	38.37	59.2367	27.8797	33.87	25.72	52.65	37.4133	13.8102	43.24	39.38	30.24	37.62	6.67632	38.88	40.45	49.58	42.97	5.778	-0.362879	0.319635	-0.514982	0.282545	0.0602377	0.899986	-0.27956	0.166164
TKV_RS03480	phosphoglucosamine mutase	glmM	246.41	308.34	203.11	252.62	52.8891	332.47	841.73	328.42	500.873	295.197	314.17	250.08	305.12	289.79	34.6863	258.02	303.24	212.58	257.947	45.33	255.62	237.97	324.36	272.65	45.6434	0.0119333	0.970903	-0.789392	0.111258	-0.204993	0.43321	-0.162278	0.5463
TKV_RS03485	UTP--glucose-1-phosphate uridylyltransferase GalU	galU	204.43	291.5	196.27	230.733	52.7834	298.47	711.47	258.09	422.677	250.916	258.23	215.56	200.57	224.787	29.9168	168.21	216.33	140.49	175.01	38.3746	230.35	213.26	282.87	242.16	36.2766	-0.225538	0.44111	-1.0673	0.0269074	-0.0139274	0.968311	-0.204048	0.454062
TKV_RS03490	Wzz/FepE/Etk N-terminal domain-containing protein		183.86	230.53	166.79	193.727	32.9956	250.87	562.38	216.79	343.347	190.452	198.25	166.2	146.89	170.447	25.942	145.02	175.51	114.54	145.023	30.485	175.3	156.14	228.48	186.64	37.4795	-0.366895	0.138593	-1.04943	0.0241061	0.00908593	0.982985	-0.320382	0.195231
TKV_RS03500	CpsD/CapB family tyrosine-protein kinase		268.01	362.89	252.4	294.433	59.7968	353.99	806.02	323.98	494.663	270.06	234.07	228.43	166.62	209.707	37.4206	162.56	185.65	140.4	162.87	22.6266	247.98	226.34	327.05	267.123	53.0139	-0.66412	0.0106548	-1.38343	0.00140782	0.21748	0.445251	-0.404228	0.110072
TKV_RS03505	CpsB/CapC family capsule biosynthesis tyrosine phosphatase		186.99	260.67	176.33	207.997	45.9268	243.89	636	196.47	358.787	241.242	164.14	163.18	115.16	147.493	28.0056	115.55	127.71	107.16	116.807	10.3325	157.57	147.61	226.92	177.367	43.2024	-0.669338	0.0142795	-1.3622	0.00495364	0.137404	0.686114	-0.487799	0.0678312
TKV_RS03510	LCP family protein		334.35	538.93	366.63	413.303	109.987	375.39	1002.78	241.01	539.727	406.606	194.13	184.28	160.83	179.747	17.1066	178.32	302.6	329.43	270.117	80.6222	294.96	190.63	380.21	288.6	94.9499	-1.34673	6.53174e-07	-0.765527	0.20008	0.516081	0.0977341	-0.752892	0.0118569
TKV_RS03515	membrane protein		3.07	3.5	2.5	3.02333	0.501631	8.28	6.33	2.52	5.71	2.92962	6.46	7.5	12.6	8.85333	3.28611	0.89	1.75	1.83	1.49	0.521153	11.59	13.27	8.82	11.2267	2.24714	1.26989	0.000784788	-1.52296	0.00748884	0.18773	0.676675	1.51883	3.59356e-08
TKV_RS03520	DUF2225 domain-containing protein		202.74	445.18	258.22	302.047	127.023	373.79	1322.06	477.82	724.557	520.061	214.61	251.13	223.48	229.74	19.0478	453.56	634.12	836.05	641.243	191.344	302.28	306.02	349.6	319.3	26.3071	-0.562641	0.13492	-0.073118	0.923707	0.342138	0.0558304	-0.199177	0.579929
TKV_RS03525	calcium-translocating P-type ATPase, SERCA-type		32.21	38.88	30.75	33.9467	4.33431	54	103.62	21.25	59.6233	41.4719	43.09	53.46	74.35	56.9667	15.9223	26.77	27.12	27.67	27.1867	0.453689	59.28	60.46	55.3	58.3467	2.70365	0.545408	0.0781919	-0.890079	0.110752	-0.0913984	0.813957	0.493968	0.00874326
TKV_RS03530	hypothetical protein		169.46	243.88	196.49	203.277	37.6713	207.02	489.56	199.62	298.733	165.302	143.06	178.94	179.92	167.307	21.0039	181.77	245.47	331.84	253.027	75.3198	246.94	252.77	208.2	235.97	24.2255	-0.453926	0.097002	-0.123534	0.852284	0.3552	0.127883	-0.0608342	0.831164
TKV_RS03535	nucleoside-diphosphate kinase	ndk	300.95	474.06	318.63	364.547	95.2524	325.85	859.03	348.89	511.257	301.401	225.54	253.54	252.17	243.75	15.7852	344.91	390.77	573.15	436.277	120.733	426.08	402.23	326.06	384.79	52.2409	-0.744327	0.00814579	-0.117171	0.860575	0.514809	0.0129329	-0.193807	0.512387
TKV_RS03540	MFS transporter		211.21	363.01	270.34	281.52	76.5151	298.7	793.09	293.08	461.623	287.072	169.3	192.3	175.63	179.077	11.8811	268.79	298.22	406.89	324.633	72.7403	376.29	375.34	291.39	347.673	48.7451	-0.814996	0.00492153	-0.365857	0.533229	0.80443	4.22793e-05	0.0199063	0.952084
TKV_RS03545	lipid II flippase Amj family protein		117.45	190.64	114.47	140.853	43.1423	156.68	427.81	130.83	238.44	164.508	78.64	62.85	81.3	74.2633	9.97332	80.44	178.15	157.5	138.697	51.4974	136.51	117.74	180.67	144.973	32.3074	-1.06094	0.000667557	-0.588173	0.337563	0.789018	0.00211996	-0.232289	0.469829
TKV_RS03550	ribonuclease H-like YkuK family protein		318.6	518.63	397.63	411.62	100.746	410.33	1169.35	388.79	656.157	444.569	326.08	256.85	324.35	302.427	39.48	444.03	758.03	880.09	694.05	224.96	350.95	413.25	402.19	388.797	33.2394	-0.610681	0.040086	0.158386	0.821793	0.228805	0.333652	-0.349317	0.186882
TKV_RS03555	phosphatase PAP2 family protein		36.65	53.9	39.07	43.2067	9.33941	63.3	57.97	25.31	48.86	20.5683	36.08	34.4	46.57	39.0167	6.59509	54.83	43.33	66.68	54.9467	11.6754	78.89	63.45	63.19	68.51	8.99028	-0.320061	0.316903	0.283415	0.571712	0.649076	0.00784231	0.367111	0.155762
TKV_RS03560	Yip1 family protein		63.45	85.76	61.43	70.2133	13.5016	88.39	205.89	110.51	134.93	62.4405	66.4	49.07	70.68	62.05	11.4429	89.43	112.67	143.37	115.157	27.0558	65.2	66.24	90.37	73.9367	14.2412	-0.349083	0.254062	-0.125196	0.837064	0.117712	0.736434	-0.197394	0.473187
TKV_RS03565	hypothetical protein		8.58	13.69	11.97	11.4133	2.60008	22.1	28.66	11.84	20.8667	8.47755	6.14	8.2	7.74	7.36	1.0813	10.13	14.31	19.06	14.5	4.46803	8	10.11	16.89	11.6667	4.64494	-0.76068	0.0501886	-0.360709	0.560513	0.456259	0.299125	-0.221439	0.632894
TKV_RS03570	8-amino-7-oxononanoate synthase	bioF	1693.5	7534.28	4395.19	4540.99	2923.12	2937.13	10652.2	6868.5	6819.29	3857.8	2652.78	410.65	3212.93	2092.12	1482.89	3921.26	10490	12496	8969.11	4485.15	3407.81	4860.72	3242.27	3836.93	890.48	-1.00507	0.117612	0.399274	0.564871	0.526786	0.353585	-0.40942	0.486616
TKV_RS03580	6-carboxyhexanoate--CoA ligase		1519.81	6616.73	4103.95	4080.16	2548.54	3056.97	13357.8	7780.32	8065.04	5156.33	2342.21	336.21	2581.79	1753.4	1233.16	3916.66	10042.7	8646.26	7535.2	3210.59	3304.47	5030.12	3425.62	3920.07	963.238	-1.08317	0.0883759	-0.0232815	0.978401	0.729006	0.180326	-0.272898	0.655514
TKV_RS03585	dethiobiotin synthase	bioD	2685.66	11954.6	7074.78	7238.36	4636.65	5233.91	22544.6	12625.6	13468	8686.04	3535.89	508.23	3941.56	2661.89	1876.12	5767.24	15564.5	13056	11462.6	5089.26	5941.39	8505.78	5640.85	6696.01	1574.5	-1.25132	0.0467493	-0.135172	0.863335	0.84908	0.113002	-0.312139	0.606542
TKV_RS03590	adenosylmethionine--8-amino-7-oxononanoate transaminase	bioA	1525.5	6830.17	3823.11	4059.59	2660.23	2759.97	12317.8	7224.77	7434.16	4782.33	1978.88	280.93	2107.72	1455.84	1019.54	3148.47	8137.93	6817.63	6034.68	2585.23	2954.65	4242.24	2920.3	3372.4	753.502	-1.28122	0.0411644	-0.194861	0.799299	0.768609	0.154372	-0.425796	0.472233
TKV_RS03595	biotin synthase BioB	bioB	792.62	3766.86	2145.1	2234.86	1489.15	1454.74	5920.58	3457.11	3610.81	2236.88	1196.05	178.8	1304.38	893.077	620.949	1765.6	4665.5	3835.77	3422.29	1493.51	1635.75	2223.63	1462.71	1774.03	398.862	-1.16181	0.0661936	-0.00505792	0.995525	0.614278	0.266833	-0.471701	0.42494
TKV_RS03600	hypothetical protein		122.1	500.31	316.56	312.99	189.13	151.28	878.44	364.72	464.813	373.771	133.47	96.21	182.63	137.437	43.3463	259.9	486.53	482.64	409.69	129.737	172.91	237.72	152.64	187.757	44.4406	-1.20315	0.0163035	-0.0902519	0.916557	0.287907	0.46254	-0.767501	0.168722
TKV_RS03605	CDP-diacylglycerol--glycerol-3-phosphate 3-phosphatidyltransferase	pgsA	51.73	84.42	96.16	77.4367	23.0235	82.36	204.26	74.04	120.22	72.8996	70.17	64.81	66.93	67.3033	2.69943	108.62	120.77	128.13	119.173	9.85251	101.53	91.14	85.71	92.7933	8.03855	-0.377975	0.251119	0.0736959	0.914768	0.331249	0.0619404	-0.0197464	0.952886
TKV_RS03625	ATP-dependent sacrificial sulfur transferase LarE	larE	4.79	11.12	9.24	8.38333	3.25079	11.47	25.69	15.02	17.3933	7.40112	18.49	26.34	19.91	21.58	4.18298	9.4	11.71	15.25	12.12	2.94647	8.77	8.16	14.08	10.3367	3.25614	1.06365	0.00604704	-0.391045	0.480035	-1.08204	0.000386604	0.0054325	0.991291
TKV_RS03630	nickel pincer cofactor biosynthesis protein LarB	larB	10.68	17.43	13.22	13.7767	3.40926	13.53	36.65	23.38	24.52	11.6021	22.18	36.73	15.96	24.9567	10.6598	11.73	16.53	19.15	15.8033	3.763	10.98	10.32	15.62	12.3067	2.88834	0.602761	0.132394	-0.494273	0.383089	-1.00429	0.00500278	-0.416936	0.195381
TKV_RS03645	HAMP domain-containing sensor histidine kinase		180.48	450.16	260.96	297.2	138.444	186.21	819.14	395.76	467.037	322.429	172.85	646.76	164.26	327.957	276.125	78.28	92.97	93.75	88.3333	8.71517	149.78	134.88	185.86	156.84	26.213	-0.07331	0.913029	-2.02538	6.59836e-05	-0.917452	0.0544921	-1.11742	0.000573158
TKV_RS03650	response regulator transcription factor		142.63	344	182.78	223.137	106.578	155.13	730	352.84	412.657	292.066	157.86	651.26	191.26	333.46	275.729	83.41	89.92	111.26	94.8633	14.5682	131.17	115.58	139.4	128.717	12.098	0.295143	0.628058	-1.76148	0.000965453	-1.16798	0.0112676	-1.00076	0.00201784
TKV_RS03660	DUF2680 domain-containing protein		55.23	401.36	302.49	253.027	178.288	100.42	3378.33	1827.12	1768.62	1639.74	421.64	1581.36	531.32	844.773	640.256	103.11	177.65	449.42	243.393	182.275	77.62	62.14	94.59	78.1167	16.2307	0.98732	0.172826	-1.38024	0.100855	-2.82688	5.03441e-12	-1.27171	0.0281924
TKV_RS03665	biotin transporter BioY		803.83	2410.85	2162.52	1792.4	865.084	1976.43	5396.85	3573.31	3648.86	1711.46	1023.83	313.88	1128.96	822.223	443.365	1150.39	1602.71	1838.02	1530.37	349.476	1509.33	1450.04	1879.57	1612.98	232.769	-1.11135	0.038197	-1.05984	0.0284378	0.686783	0.131991	-0.405059	0.307554
TKV_RS03670	bifunctional nuclease family protein		216.78	326.7	291.44	278.307	56.1245	300.59	859.41	554.61	571.537	279.794	173.92	222.2	225.45	207.19	28.8585	380.92	348.59	670.1	466.537	177.031	269.61	297.37	272.65	279.877	15.2257	-0.592216	0.0358386	-0.185945	0.778506	0.296144	0.198299	-0.26146	0.300306
TKV_RS03675	hypothetical protein		2.8	1.17	3.56	2.51	1.22111	3.69	53.65	24.29	27.21	25.1077	2.38	5.52	1.98	3.29333	1.93869	0.26	2.8	0	1.02	1.547	4.01	4.65	4.42	4.36	0.324191	0.18609	0.798598	-2.51311	0.000907737	0.189478	0.763318	0.418435	0.455927
TKV_RS03680	hypothetical protein		6.79	4.17	2.01	4.32333	2.39369	4.17	11.56	6.91	7.54667	3.73591	0	0.81	1.25	0.686667	0.634061	0.33	0.88	2.81	1.34	1.30242	0.88	3.15	2.35	2.12667	1.15136	-1.77253	0.0105352	-1.54207	0.0519869	0.661426	0.277884	-0.859871	0.144343
TKV_RS03685	hypothetical protein		0.39	0.75	0.46	0.533333	0.190875	0.95	0.59	0.68	0.74	0.18735	0.22	0	0	0.0733333	0.127017	0.17	0	0.96	0.376667	0.512282	0.45	0.12	0	0.19	0.233024	-1.19363	0.109106	-0.380748	0.706823	0.157679	0.750412	-0.647886	0.30822
TKV_RS03695	hypothetical protein		58.08	66.45	55.98	60.17	5.53907	52.04	65.73	74.23	64	11.1957	48.2	43.77	57.6	49.8567	7.06227	33.38	32.9	34.71	33.6633	0.937674	37.39	50.33	49.94	45.8867	7.36091	-0.441133	0.0795479	-0.800651	0.0313345	-0.227508	0.459916	-0.637107	0.0051597
TKV_RS03705	transposase		90.71	96.79	101.78	96.4267	5.54394	88.95	115.68	100.05	101.56	13.4288	59.93	66.57	55.13	60.5433	5.74461	41.61	31.58	52.99	42.06	10.7121	79.55	78.03	78.85	78.81	0.760789	-0.845142	5.21445e-08	-1.11384	0.00125788	0.252626	0.118365	-0.55237	0.000190607
TKV_RS03710	IS21 family transposase	istA	40.45	61.51	49.69	50.55	10.5563	33.92	85.83	49.1	56.2833	26.6901	23.91	26.08	23.89	24.6267	1.25866	17.04	16.29	20.14	17.8233	2.04104	31.66	27.64	30.51	29.9367	2.07042	-1.19082	2.42254e-06	-1.43691	0.00106812	0.153624	0.422575	-0.995398	1.13525e-05
TKV_RS03715	transposase		71.35	115.67	80.42	89.1467	23.4133	100.77	180.15	117.39	132.77	41.8653	59.82	59.23	42.13	53.7267	10.0473	50.06	59.45	46.56	52.0233	6.66551	113.82	88.66	101.01	101.163	12.5807	-0.892545	0.00245497	-1.19637	0.000746844	0.759006	0.000464434	-0.0978175	0.755929
TKV_RS03720	NAD(P)-dependent oxidoreductase		1046.38	1720.05	1199.43	1321.95	353.153	1277.26	4304.44	2288.4	2623.37	1541.14	807.19	827.26	665.09	766.513	88.4066	616.19	819.4	725.46	720.35	101.701	1070.13	848.5	1300.29	1072.97	225.908	-0.948695	0.000658813	-1.59725	0.000827552	0.346107	0.1675	-0.557718	0.041768
TKV_RS03725	IS110 family transposase		1186.86	1989.21	1459.47	1545.18	407.984	1078.12	4405.98	2092.88	2525.66	1705.62	693.76	773.93	562.71	676.8	106.626	485.57	593.83	509.04	529.48	56.9509	899.31	700.3	1238.7	946.103	272.233	-1.33563	2.20105e-06	-1.91296	0.00012066	0.336865	0.275073	-0.936118	0.000805124
TKV_RS03730	DUF86 domain-containing protein		57.34	149.04	78.7	95.0267	47.9806	33.54	414.56	114.64	187.58	200.709	26.95	75.26	27.41	43.2067	27.76	39.33	21.72	18.45	26.5	11.2308	31.05	22.08	34.42	29.1833	6.37826	-1.16939	0.021081	-2.08147	0.0017274	-0.564907	0.224367	-1.79061	3.10586e-07
TKV_RS03735	nucleotidyltransferase domain-containing protein		116.45	247.36	181.62	181.81	65.4552	70.36	658.24	217.16	315.253	305.97	45.18	90.35	44.81	60.1133	26.1864	55.14	40.44	42.69	46.09	7.91786	51.8	45.23	57.77	51.6	6.27239	-1.64931	3.80014e-05	-2.15711	0.000451776	-0.306891	0.430483	-1.96251	5.86418e-12
TKV_RS03740	signal peptide peptidase SppA	sppA	81.95	136.02	123.82	113.93	28.3593	54.28	342.78	163.55	186.87	145.657	58.6	68.67	43.63	56.9667	12.5997	39.77	35.04	39.01	37.94	2.54006	47.59	46.02	53	48.87	3.66182	-1.14664	0.00014033	-1.87406	0.00095195	-0.325553	0.192935	-1.43463	1.96865e-09
TKV_RS03750	ABC transporter ATP-binding protein		57.5	80.44	87.83	75.2567	15.8154	74.67	137.44	99.28	103.797	31.6278	54.02	49.53	52.69	52.08	2.30632	38.91	48.46	67.31	51.56	14.4516	75.27	62.3	80.22	72.5967	9.25428	-0.697262	0.00691826	-0.848308	0.0549537	0.344046	0.0880345	-0.317674	0.218741
TKV_RS03755	hypothetical protein		47.62	8.58	21.37	25.8567	19.903	91.01	11.73	2.73	35.1567	48.5793	58.33	50.96	132.85	80.7133	45.3018	0.49	0.29	1.55	0.776667	0.677151	93.82	99.26	96.82	96.6333	2.7248	1.27376	0.020154	-3.09601	1.66577e-05	0.101298	0.856655	1.45345	0.000229671
TKV_RS03760	IS1182-like element ISTte1 family transposase		5.03	6.63	6.19	5.95	0.826559	6.44	21	4.31	10.5833	9.08375	10.42	11.31	11.78	11.17	0.690724	8.75	11.4	8.98	9.71	1.46809	7.04	4.8	8.51	6.78333	1.86827	0.697777	0.00370888	-0.0250685	0.976978	-0.787955	0.00506793	-0.0879808	0.803538
TKV_RS03770	histidine ammonia-lyase		1.07	0.1	1.71	0.96	0.810617	1.08	1.18	0.11	0.79	0.591016	0.82	1.24	0.66	0.906667	0.299555	0.63	0.93	1.79	1.11667	0.602107	1.21	0.29	1.63	1.04333	0.685371	-0.113924	0.894922	0.337321	0.74363	0.0185976	0.983486	-0.0525657	0.943823
TKV_RS03775	hypothetical protein		60.86	39.69	46.86	49.1367	10.7671	36.1	37.79	27.89	33.9267	5.29576	34.77	43.13	30.37	36.09	6.4816	31.14	48.89	56.05	45.36	12.8247	43.72	37.05	40.99	40.5867	3.35324	-0.598769	0.00617361	0.498572	0.226709	0.0428342	0.891531	-0.517573	0.00754915
TKV_RS03785	hypothetical protein		0	0	0	0	0	1.13	0	0.43	0.52	0.570351	0.35	0.26	0.51	0.373333	0.126623	0.54	0	0	0.18	0.311769	1.61	0.18	0.7	0.83	0.723809	0.727336	0.254313	-0.218611	0.78362	0.403426	0.53729	0.788773	0.136802
TKV_RS03790	class IIb bacteriocin, lactobin A/cerein 7B family		0	2.03	0.93	0.986667	1.01619	1.92	0	0	0.64	1.10851	0.88	1	2.1	1.32667	0.672409	1.1	0	0	0.366667	0.635085	1.36	0.93	0.88	1.05667	0.263881	0.125271	0.888615	-0.051146	0.945626	-0.251664	0.726601	-0.0900931	0.902535
TKV_RS03795	lactococcin G-beta/enterocin 1071B family bacteriocin		41.42	21.95	21.95	28.44	11.241	30.04	6.11	15.26	17.1367	12.0749	74.51	67.35	71.05	70.97	3.58067	52.45	74.18	93.3	73.31	20.4389	27	36.24	32.46	31.9	4.64538	1.10974	0.000129136	1.90349	0.000473529	-1.21249	3.72355e-08	-0.073639	0.847746
TKV_RS03800	hypothetical protein		352.9	155.56	219.88	242.78	100.643	223.85	98.93	107.49	143.423	69.7829	130.66	139	173.82	147.827	22.8939	114.71	119.16	178.43	137.433	35.5738	184.18	239.22	228.05	217.15	29.0939	-0.817913	0.0104048	0.0770863	0.897118	0.406578	0.126288	-0.380424	0.198773
TKV_RS03805	type II CAAX endopeptidase family protein		39.74	17.27	16.37	24.46	13.2405	17.04	8.58	11.55	12.39	4.2921	21.13	25.63	19.98	22.2467	2.98594	22.35	24.73	26.12	24.4	1.90654	23.12	17.02	19.56	19.9	3.06418	-0.26704	0.510201	1.03733	0.00344961	-0.275181	0.275893	-0.494409	0.153774
TKV_RS03810	Blp family class II bacteriocin		29.83	20.17	18.85	22.95	5.9947	20.78	10.44	13.43	14.8833	5.321	67.65	58.27	57.62	61.18	5.6126	47.07	64	99.73	70.2667	26.8835	34.77	30.47	23.61	29.6167	5.62872	1.21347	7.90574e-08	2.14866	5.08443e-07	-1.11002	1.60246e-06	0.107029	0.755217
TKV_RS03825	hypothetical protein		278.51	136.09	178.93	197.843	73.0695	211.37	127.81	132.25	157.143	47.0141	139.33	152.27	104.48	132.027	24.7179	100.78	125.52	158.64	128.313	29.031	202.8	213.12	203.55	206.49	5.75398	-0.715451	0.0115627	-0.155202	0.732218	0.506215	0.0156652	-0.17618	0.524832
TKV_RS03830	lactococcin G-beta/enterocin 1071B family bacteriocin		1216.88	880.87	838.75	978.833	207.227	753.58	405.76	479.51	546.283	183.272	1169.22	1347.72	1103.71	1206.88	126.29	1026.33	1639.5	3021.52	1895.78	1021.99	671.09	749.13	829.89	750.037	79.4039	0.129304	0.529568	1.7418	0.000131319	-0.78464	1.10043e-05	-0.626821	0.000504149
TKV_RS03835	lactococcin G-alpha/enterocin 1071A family bacteriocin		1546.44	1050.69	1129.85	1242.33	266.327	1051.97	536.57	559.92	716.153	291.06	1185	1455.52	1074.39	1238.3	196.076	971.53	1537.21	2804.15	1770.96	938.405	820.94	983.2	1025.71	943.283	108.063	-0.171938	0.42821	1.30755	0.00633421	-0.493272	0.0232385	-0.637293	0.000424117
TKV_RS03840	CPBP family intramembrane glutamic endopeptidase		100.04	60.47	68.51	76.34	20.9148	68.35	39.66	33.78	47.2633	18.4967	32.8	36.87	32.98	34.2167	2.29962	37.23	32.75	39.08	36.3533	3.25479	61.89	49.91	59.89	57.23	6.41769	-1.28959	9.85023e-10	-0.232505	0.579638	0.597561	0.00178234	-0.646797	0.0022986
TKV_RS03845	peptidase domain-containing ABC transporter		67.96	44.86	47.59	53.47	12.6227	38.79	21.72	23.28	27.93	9.43732	28.47	40.31	29.67	32.8167	6.5171	29.74	18.8	33.44	27.3267	7.61252	35.46	35.19	35.62	35.4233	0.217332	-0.849343	0.000156661	0.0932627	0.856614	-0.0122918	0.973021	-0.829137	1.50724e-06
TKV_RS03850	HlyD family efflux transporter periplasmic adaptor subunit		114.2	67.54	83.12	88.2867	23.7552	68.56	36.88	42.69	49.3767	16.8653	43.89	46.02	39.51	43.14	3.31917	45.42	42.54	60.93	49.63	9.89147	82.98	83.16	72.65	79.5967	6.01666	-1.17252	2.50201e-09	0.130939	0.77509	0.743852	2.13529e-06	-0.388496	0.063124
TKV_RS03855	valine--tRNA ligase		174.17	143.48	167	161.55	16.0545	208.29	228.3	217.05	217.88	10.0308	199.52	154.58	240.03	198.043	42.7441	215.03	135.53	121.39	157.317	50.4788	185.75	187.37	202.36	191.827	9.15803	0.124994	0.647669	-0.369015	0.314937	-0.166595	0.585864	-0.0153088	0.923619
TKV_RS03860	GNAT family N-acetyltransferase		36.94	27.03	40.12	34.6967	6.82726	57.26	57.4	52.51	55.7233	2.78371	83.14	67.88	82.15	77.7233	8.53894	85.61	45.16	37.71	56.16	25.775	41.74	42.93	53.02	45.8967	6.19762	0.969685	6.77313e-06	0.0956953	0.859537	-0.848085	6.1446e-05	0.136803	0.579836
TKV_RS03865	folylpolyglutamate synthase/dihydrofolate synthase family protein		103.53	86.31	103.92	97.92	10.0564	126.64	136.41	130.1	131.05	4.9538	147.09	115.91	150.78	137.927	19.156	164.22	97.09	87.99	116.433	41.6338	101.24	100.05	121.56	107.617	12.0899	0.317668	0.115087	-0.0821549	0.860563	-0.464839	0.0401036	-0.126387	0.468469
TKV_RS03870	hypothetical protein		65.28	53.44	62.71	60.4767	6.22794	107.62	65.68	72.55	81.95	22.4947	161.02	139.07	231.19	177.093	48.1174	144.22	110.44	120.05	124.903	17.4051	111.5	134.1	98.49	114.697	18.0189	1.33025	1.12158e-06	0.697221	0.0253263	-0.695772	0.0240208	0.640699	0.00158862
TKV_RS03875	monofunctional anaerobic carbon-monoxide dehydrogenase catalytic subunit CooS	cooS	9762.39	12200.2	10422	10794.9	1260.96	3156.01	4656.52	3005.77	3606.1	912.787	3701.71	6995.88	3869.51	4855.7	1855.35	1497.71	1866.37	2463.52	1942.53	487.389	3233.51	3434.37	3072.75	3246.88	181.18	-1.28259	2.2791e-05	-0.741797	0.0550402	-0.642485	0.0404971	-1.95718	4.39892e-30
TKV_RS03880	monofunctional anaerobic carbon-monoxide dehydrogenase accessory protein CooF1	cooF1	5780.44	7037.45	5809.7	6209.2	717.438	1386.4	2518.7	1619.91	1841.67	597.837	2229.53	4771.05	2249.6	3083.39	1461.59	718.73	831.22	1142.04	897.33	219.262	1186.19	1428.14	1314.83	1309.72	121.056	-1.13276	0.000946873	-0.876833	0.0339727	-1.20642	0.000321911	-2.45264	5.97864e-45
TKV_RS03890	transcriptional regulator		2.76	4.23	5.18	4.05667	1.21928	2.36	6.37	1.74	3.49	2.51334	0.98	4	1.54	2.17333	1.60653	2.88	2.45	5.3	3.54333	1.53644	3.38	1.66	2.07	2.37	0.898387	-0.895911	0.123621	0.104983	0.912035	-0.00471725	0.997125	-0.898598	0.0366577
TKV_RS03900	type II toxin-antitoxin system Phd/YefM family antitoxin		168.47	142.59	162.31	157.79	13.5191	279.08	192.26	229.03	233.457	43.5789	373.98	291.87	273.46	313.103	53.5183	272.32	450.76	450.47	391.183	102.939	232.05	230.21	261.36	241.207	17.4775	0.797619	3.79087e-06	0.813992	0.0235613	-0.480068	0.0197705	0.341782	0.0210982
TKV_RS03905	helix-turn-helix transcriptional regulator		409.24	375.12	399.02	394.46	17.5111	617.11	492.27	519.43	542.937	65.6558	646.42	544.92	471.15	554.163	87.9998	479.21	697.12	751.44	642.59	144.074	480.65	499.34	620.4	533.463	75.8671	0.305107	0.061565	0.340829	0.33766	-0.168131	0.513088	0.164786	0.356537
TKV_RS03910	amidase domain-containing protein		333.69	273.04	301.22	302.65	30.3503	374.76	325.86	458.56	386.393	67.1105	490.39	466.5	300.91	419.267	103.194	365.54	580.83	584.24	510.203	125.294	293.48	308.41	383.67	328.52	48.3412	0.280796	0.221847	0.467293	0.244347	-0.441169	0.108925	-0.143161	0.430335
TKV_RS03915	hypothetical protein		513.99	470.7	470.96	485.217	24.9188	569.84	495.95	647.37	571.053	75.7173	747.51	666.97	462.64	625.707	146.849	535.23	717.26	823.11	691.867	145.61	466.63	499.41	569.88	511.973	52.7591	0.177189	0.440702	0.357505	0.345886	-0.385742	0.134717	-0.186748	0.224907
TKV_RS03920	helix-turn-helix domain-containing protein		209.98	186.99	178.55	191.84	16.2666	183	151.1	162.04	165.38	16.2102	178.17	201.29	113.99	164.483	45.2307	142.18	139.44	177.19	152.937	21.0486	172.92	128.26	175	158.727	26.4054	-0.396869	0.108059	-0.00530382	0.990895	-0.157884	0.65031	-0.528381	0.00248449
TKV_RS03925	hypothetical protein		149.26	96.59	127.53	124.46	26.4689	128.84	75.68	90.01	98.1767	27.5049	58.28	74.71	71.02	68.0033	8.62041	71.82	78.4	105.05	85.09	17.5962	136.96	134.61	132.42	134.663	2.27047	-1.01331	8.07413e-07	-0.0779882	0.865147	0.832967	7.39885e-06	-0.138389	0.486335
TKV_RS03930	hypothetical protein		145.78	112.62	124.77	127.723	16.7761	133.62	69.99	89.2	97.6033	32.6367	59.9	81.22	72.26	71.1267	10.7051	79.77	68.15	95.29	81.07	13.6166	144.49	138.84	123.74	135.69	10.7277	-0.997403	5.16957e-08	-0.135149	0.768371	0.775108	0.000223341	-0.169411	0.330735
TKV_RS03935	hypothetical protein		169.95	131.06	151.14	150.717	19.4485	163.2	86.43	113.13	120.92	38.9733	94.79	118.5	121.05	111.447	14.4813	90.5	74.79	126.27	97.1867	26.3834	195.78	204.33	165.8	188.637	20.2339	-0.593677	0.00138326	-0.176775	0.717511	0.606967	0.00626987	0.063479	0.75854
TKV_RS03940	hypothetical protein		84.62	71.51	81.44	79.19	6.83849	103.65	47.35	60.2	70.4	29.5034	77.71	89.93	83.19	83.61	6.12082	75.15	65.56	99.24	79.9833	17.3524	115.83	118.04	97.41	110.427	11.3268	-0.0953491	0.540452	0.299516	0.513797	0.269147	0.191052	0.21344	0.226042
TKV_RS03945	ATP-binding cassette domain-containing protein		68.79	70.23	87.03	75.35	10.1408	74.19	47.13	40.09	53.8033	18.0028	62.44	87.01	61.27	70.24	14.535	95.27	79.06	124.53	99.62	23.045	82.27	91.35	73.14	82.2533	9.10501	-0.276268	0.285396	0.96217	0.00886379	0.0988237	0.761324	-0.137553	0.574923
TKV_RS03950	YncE family protein		43.22	46.36	38.34	42.64	4.04134	21.91	24.42	15.37	20.5667	4.67216	18.99	33.73	26.24	26.32	7.37033	22.98	14.43	27	21.47	6.4196	32.65	24.25	21.88	26.26	5.65936	-0.843951	0.0023147	0.164268	0.747287	-0.119119	0.76732	-0.933353	1.80926e-05
TKV_RS03955	DUF4364 family protein		123.49	117.46	119.8	120.25	3.04008	73.13	64.28	50.91	62.7733	11.1864	55.2	81.94	69.52	68.8867	13.3812	89.48	75.92	141.05	102.15	34.3639	65.84	65.07	61.18	64.03	2.49802	-0.959225	3.28557e-06	0.776671	0.0444602	-0.220018	0.413859	-1.15746	1.07496e-17
TKV_RS03960	alpha/beta-type small acid-soluble spore protein		15.75	13.08	15.68	14.8367	1.52172	24.87	28.88	12.19	21.98	8.71224	9.16	16.73	35.02	20.3033	13.2952	1.32	1.64	12.49	5.15	6.35864	26.4	37.24	29.27	30.97	5.6164	0.257833	0.645613	-1.37403	0.0691287	0.375313	0.477776	0.75995	0.00273744
TKV_RS03965	4Fe-4S double cluster binding domain-containing protein		48.98	45.31	47.91	47.4	1.88741	56.88	61.76	36.72	51.7867	13.2743	39.44	34.9	42.71	39.0167	3.92217	39.06	40.6	53.3	44.32	7.81493	60.99	57.18	58.16	58.7767	1.97844	-0.450101	0.0118636	-0.10201	0.822289	0.453065	0.0198823	0.0440031	0.803538
TKV_RS03970	LacI family DNA-binding transcriptional regulator		210.21	146.21	158.75	171.723	33.915	143.83	144.23	141.53	143.197	1.45717	98.6	93.87	98.69	97.0533	2.75721	107.01	103.7	105.63	105.447	1.6626	133.14	156.88	135.52	141.847	13.0735	-0.97663	9.63916e-10	-0.337951	0.163763	0.413594	0.0210234	-0.519306	0.00306338
TKV_RS03975	glycosyl hydrolase family 65 protein, GH65 family		23.7	13.45	16.5	17.8833	5.26316	11.65	14.77	9.84	12.0867	2.49384	12.17	10.72	9.49	10.7933	1.3415	8.52	14.03	14.99	12.5133	3.49148	10.49	10.77	13.15	11.47	1.46164	-0.867951	0.000155255	0.146607	0.774922	-0.0326164	0.911765	-0.859319	8.2438e-05
TKV_RS03980	ABC transporter substrate-binding protein		113.41	68.24	76.96	86.2033	23.9617	42.27	34.19	35.2	37.22	4.40249	32.2	28.81	22.79	27.9333	4.76586	30.16	26.68	27.35	28.0633	1.84641	42.4	53.03	39.92	45.1167	6.96443	-1.745	2.51299e-15	-0.295409	0.241501	0.546095	0.0232587	-1.13983	1.0097e-07
TKV_RS03985	sugar ABC transporter permease		32.34	13.66	18.21	21.4033	9.74082	8.17	11.84	11.27	10.4267	1.975	9.43	8.51	5.08	7.67333	2.29252	7.46	8.16	7.67	7.76333	0.359212	12.31	12.85	9.46	11.54	1.82146	-1.52146	2.09289e-05	-0.323014	0.470551	0.427254	0.199702	-1.04782	0.000465956
TKV_RS03990	carbohydrate ABC transporter permease		26.14	13.83	14.65	18.2067	6.88269	9.21	9.13	10.83	9.72333	0.959236	7.1	7.68	2.79	5.85667	2.6716	5.42	4.95	7.31	5.89333	1.24917	9.05	12.03	10.94	10.6733	1.50779	-1.63994	4.52491e-05	-0.590685	0.171914	0.642014	0.114362	-0.957008	0.000477576
TKV_RS03995	beta-phosphoglucomutase	pgmB	22.24	14.97	15.06	17.4233	4.1716	9.32	11.78	12.39	11.1633	1.62525	12.5	8.7	6.32	9.17333	3.11707	7.85	10.66	17.27	11.9267	4.83606	8.48	11.01	9.04	9.51	1.32887	-1.03895	0.000760029	0.16862	0.786899	-0.0612262	0.895687	-1.07331	7.69873e-06
TKV_RS04000	sulfur carrier protein ThiS	thiS	52.02	46.47	49.54	49.3433	2.78022	42.79	56.43	71.82	57.0133	14.5238	57.43	75.16	65	65.8633	8.89647	165.34	133.11	150.85	149.767	16.1423	40.3	60.47	36.53	45.7667	12.8722	0.232681	0.28444	1.37683	0.000158581	-0.592745	0.0572447	-0.35033	0.227839
TKV_RS04005	thiazole synthase		97.88	98.17	106.27	100.773	4.76246	86.08	109.42	126.7	107.4	20.3852	57.55	93.49	82.63	77.89	18.4329	165.25	149.83	172.51	162.53	11.5821	85.56	109.85	74.15	89.8533	18.2331	-0.5329	0.0355613	0.645683	0.0636218	0.0755736	0.857473	-0.41704	0.0543832
TKV_RS04010	2-iminoacetate synthase ThiH	thiH	153.18	136.53	158.8	149.503	11.5813	102.56	160.52	176.77	146.617	39.0097	53.51	77.36	63.42	64.7633	11.9816	138.93	122.42	137.94	133.097	9.25951	111.86	130.06	99.34	113.753	15.4473	-1.35668	1.10833e-12	-0.0643412	0.903114	0.654319	0.00767935	-0.642589	0.00015903
TKV_RS04015	sulfur carrier protein ThiS adenylyltransferase ThiF	thiF	170.48	173.12	211.81	185.137	23.1375	124.54	197.51	190.64	170.897	40.2927	58.35	87.34	79.48	75.0567	14.9926	155.09	115.32	160.41	143.607	24.641	147.62	164.69	121.64	144.65	21.6781	-1.43773	8.22483e-10	-0.162882	0.738122	0.771853	0.00333928	-0.603827	0.00256202
TKV_RS04020	thiamine phosphate synthase	thiE	213.73	195.09	240.98	216.6	23.0792	137.04	222.17	222.97	194.06	49.3824	62.16	96.62	83.36	80.7133	17.3818	187.31	150.3	194.1	177.237	23.5736	157.47	178.53	136.75	157.583	20.8902	-1.55611	4.6564e-12	-0.0525963	0.92267	0.78985	0.00253715	-0.705021	7.61695e-05
TKV_RS04025	LacI family DNA-binding transcriptional regulator		140.22	132.53	137.4	136.717	3.89027	126.56	125.21	105.02	118.93	12.0653	87.86	113.93	101.95	101.247	13.0492	164.83	138.16	192.56	165.183	27.2017	135.2	147.88	120.56	134.547	13.6717	-0.602426	0.000291338	0.564159	0.0495183	0.27558	0.235154	-0.283013	0.0866319
TKV_RS04030	sugar ABC transporter permease		15.97	13.59	22.71	17.4233	4.73051	24.76	18.03	12.8	18.53	5.99566	31.14	37.38	29.09	32.5367	4.31787	34	30.22	49.48	37.9	10.2051	42.06	37.48	28.42	35.9867	6.94154	0.696953	0.00732336	1.09274	0.00374716	0.020619	0.957065	0.740706	0.00472257
TKV_RS04040	extracellular solute-binding protein		21.13	13.68	18.26	17.69	3.75757	20.8	14.97	12.1	15.9567	4.43313	31.8	48.96	20.7	33.82	14.2379	23.79	21.09	21.57	22.15	1.44042	34.94	34.98	17.2	29.04	10.2538	0.711649	0.0429361	0.568867	0.0916092	-0.285096	0.552825	0.427379	0.210435
TKV_RS04045	glycoside hydrolase family 65 protein		12.76	8.02	11.37	10.7167	2.4366	13.82	7	8.02	9.61333	3.6786	21.2	30.33	17.27	22.9333	6.70032	15.62	10.1	12.27	12.6633	2.78094	17.24	19.86	14.08	17.06	2.8942	0.890307	0.00095325	0.494641	0.217327	-0.504232	0.100629	0.401952	0.0925231
TKV_RS04050	S8 family serine peptidase		5.87	3.27	3.84	4.32667	1.36661	4.68	2.87	2.17	3.24	1.29526	4.23	6.6	3.4	4.74333	1.66061	2.7	2.6	1.96	2.42	0.401497	6.51	8.44	4.74	6.56333	1.85058	-0.0273373	0.947788	-0.267993	0.60533	0.306799	0.456738	0.32975	0.330969
TKV_RS04055	sigma-54-dependent transcriptional regulator		8.79	3.75	4.47	5.67	2.72588	5.25	0.59	1.62	2.48667	2.4479	4.42	3.09	6.67	4.72667	1.80959	4.12	2.24	4.97	3.77667	1.39701	7.64	8.12	5.69	7.15	1.28697	-0.364001	0.447452	0.600138	0.437253	0.414678	0.306277	0.0873889	0.831164
TKV_RS04065	IS607 family transposase		46.66	56.87	62.22	55.25	7.90549	84.04	56.33	55.89	65.42	16.1269	125.12	98.6	105.78	109.833	13.7168	99.28	102.83	83.86	95.3233	10.085	85.59	94.15	78.27	86.0033	7.94806	0.783309	0.000477745	0.639234	0.0164614	-0.458215	0.0255007	0.353675	0.109254
TKV_RS04070	IS200/IS605 family accessory protein TnpB-related protein		219.62	212.03	231.96	221.203	10.0589	274.21	220.65	265.24	253.367	28.6862	369.17	311.16	361.17	347.167	31.4382	440.82	517.47	664.65	540.98	113.752	261.96	305.88	266.45	278.097	24.1656	0.467338	0.00360696	1.15214	0.000116796	-0.4305	0.0270107	0.0627847	0.738317
TKV_RS04075	cell wall hydrolase, CBM50 family		71.48	58.53	62.75	64.2533	6.60459	75.77	50.41	61.23	62.47	12.7254	77.76	68.54	65.53	70.61	6.37235	103.85	100.18	128.16	110.73	15.2059	71.98	103.74	68.51	81.41	19.416	-0.0383974	0.817654	0.904266	0.00189369	0.080882	0.816625	0.0795198	0.771445
TKV_RS04085	single-stranded DNA-binding protein		75.27	49.86	73.01	66.0467	14.0635	133.89	57.76	31.69	74.4467	53.1041	140.68	177.59	194.11	170.793	27.3558	35.71	32.5	37.1	35.1033	2.35924	127.51	146.53	127.51	133.85	10.9812	1.17333	5.05208e-07	-0.819389	0.115648	-0.456548	0.0577263	0.742186	8.13572e-05
TKV_RS04090	cob(I)yrinic acid a,c-diamide adenosyltransferase		321.38	281.87	335.03	312.76	27.6084	402.73	268.34	227.85	299.64	91.5452	452.3	564.61	485.02	500.643	57.762	389.6	329.3	383.33	367.41	33.1528	384.54	370.4	395.4	383.447	12.5358	0.496151	0.00142652	0.40649	0.185651	-0.496056	0.00415687	0.0284094	0.86107
TKV_RS04095	2,3,4,5-tetrahydropyridine-2,6-dicarboxylate N-acetyltransferase	dapD	1469.01	1532.64	1556.28	1519.31	45.1362	2073.09	1559.88	1519.08	1717.35	308.755	1612.96	1594.08	1588.25	1598.43	12.9166	1327.5	1072.69	1102.65	1167.61	139.274	2464.02	2332.75	2112.09	2302.95	177.847	-0.106953	0.490547	-0.437333	0.0673355	0.395064	0.0100794	0.325174	0.0395518
TKV_RS04100	4-hydroxy-tetrahydrodipicolinate reductase	dapB	1424.82	1389.64	1356.4	1390.29	34.2146	1872.71	1542.65	1639.85	1685.07	169.613	1665.29	1704.31	1626.63	1665.41	38.8401	1434.58	1121.63	1067.26	1207.82	198.25	2186.05	1985.68	1871.63	2014.45	159.173	0.0804813	0.5329	-0.372911	0.147112	0.147823	0.382426	0.263554	0.0789628
TKV_RS04105	4-hydroxy-tetrahydrodipicolinate synthase	dapA	1736.05	1667.74	1540.71	1648.17	99.13	2040.09	1665.3	1723.06	1809.48	201.789	1508.8	1481.97	1452.44	1481.07	28.1908	1248.87	920.14	897.89	1022.3	196.531	2446.75	2291.85	2172.63	2303.74	137.446	-0.330482	0.00750737	-0.705386	0.00434787	0.505307	0.000184642	0.212973	0.162071
TKV_RS04110	aspartate-semialdehyde dehydrogenase		1433.85	1453.83	1406.45	1431.38	23.7866	1814.87	1370.75	1435.2	1540.27	239.981	1207.28	1149.31	1315.09	1223.89	84.1294	1085.14	874.69	912.23	957.353	112.247	2123.06	1882.23	1861.21	1955.5	145.491	-0.39806	0.0138807	-0.567209	0.0136194	0.535285	0.00193103	0.178308	0.261776
TKV_RS04115	hypothetical protein		23.51	22.43	26.49	24.1433	2.10279	30.5	28.82	24.02	27.78	3.36286	38.75	52.91	38.27	43.31	8.31731	36.85	33.26	36.74	35.6167	2.04167	54.69	45.08	31.35	43.7067	11.7304	0.646609	0.00189702	0.454177	0.0791011	-0.101214	0.797681	0.562635	0.0267978
TKV_RS04120	ABC transporter ATP-binding protein		50.09	37.5	50.93	46.1733	7.52306	62.66	59.85	47.68	56.73	7.96247	43.56	61.42	46.66	50.5467	9.5433	53.64	55.48	86.08	65.0667	18.2213	84.07	70.22	55.4	69.8967	14.3377	-0.0409383	0.888598	0.29304	0.491741	0.320198	0.294126	0.323742	0.210435
TKV_RS04125	hypothetical protein		9.04	3.24	5.02	5.76667	2.97122	13.15	1.98	3.15	6.09333	6.13919	57.74	77.29	102.5	79.1767	22.4396	6.18	6.67	3.71	5.52	1.58654	11.44	16.76	13.81	14.0033	2.66526	3.31837	5.3537e-18	0.0225648	0.983434	-2.36826	3.45289e-15	0.905413	0.0223343
TKV_RS04130	type I glutamate--ammonia ligase	glnA	286.77	285.85	311.97	294.863	14.8219	321.21	411.53	267.79	333.51	72.6551	282.67	268.79	315.66	289.04	24.0755	246.77	249.14	271.87	255.927	13.8581	376.86	332.73	324.91	344.833	28.0102	-0.202041	0.275115	-0.269069	0.416064	0.12376	0.584433	-0.0418599	0.82441
TKV_RS04135	response regulator		247.83	226.82	248.62	241.09	12.3645	189.46	265.24	162.04	205.58	53.4551	182.46	172.34	165.46	173.42	8.5513	111.56	119.02	114.87	115.15	3.73787	204.97	180.94	197.79	194.567	12.335	-0.649796	1.02991e-09	-0.706805	0.0272403	0.0416628	0.83362	-0.568634	9.1514e-06
TKV_RS04140	beta-aspartyl-peptidase	iadA	82.61	76.26	70.78	76.55	5.92033	89.29	68.02	49.41	68.9067	19.9548	66.21	79.85	75.86	73.9733	7.01299	61.79	65.86	70.37	66.0067	4.29188	96.91	69.02	93.05	86.3267	15.1118	-0.222591	0.200309	0.0612948	0.877814	0.0912037	0.760266	-0.0927487	0.677253
TKV_RS04145	PLP-dependent aminotransferase family protein		39.77	36.65	40.09	38.8367	1.90046	49.48	44.74	38.85	44.3567	5.32536	35.64	33.89	32.6	34.0433	1.52579	37.9	48.09	61.07	49.02	11.613	43.12	39.26	41.67	41.35	1.94979	-0.366332	0.00206694	0.24774	0.513702	0.154711	0.336889	-0.173591	0.247278
TKV_RS04150	polymer-forming cytoskeletal protein		261.83	187.7	220.97	223.5	37.1297	359.57	108.51	141.77	203.283	136.366	265.54	242.76	280.69	262.997	19.0925	200.19	201.99	224.98	209.053	13.8222	348.71	334.13	379.43	354.09	23.1242	0.0674553	0.741019	0.179019	0.764295	0.295554	0.112192	0.397799	0.00897439
TKV_RS04155	M23 family metallopeptidase		225.19	151.66	170.24	182.363	38.2348	297.31	99.22	132.18	176.237	106.14	197.09	176.17	206.97	193.41	15.7263	164.8	146.33	164.84	158.657	10.6752	305.59	279.14	322.65	302.46	21.9232	-0.0771025	0.7326	-0.003686	0.995525	0.504844	0.00449532	0.46294	0.00567095
TKV_RS04160	hypothetical protein		4.17	3.07	5.54	4.26	1.23746	10.4	8.49	5.06	7.98333	2.70581	18.27	10.02	23	17.0967	6.56907	14.12	9.8	23.69	15.87	7.10844	15.52	8.62	9.88	11.34	3.6744	1.63306	0.000160971	0.976841	0.07505	-0.607338	0.161959	1.00178	0.00834624
TKV_RS04165	YkuS family protein		5.01	2.63	6.36	4.66667	1.88855	7.87	11.52	5	8.13	3.26777	9.79	12.17	20.27	14.0767	5.49401	6.49	9.74	12.1	9.44333	2.81674	10.45	13.12	6.86	10.1433	3.14125	1.23975	0.00858922	0.259204	0.719787	-0.491453	0.280709	0.722626	0.108363
TKV_RS04170	hypothetical protein		51.03	46.2	45.5	47.5767	3.01109	62.89	100.53	51.24	71.5533	25.7617	29.47	36.99	41.4	35.9533	6.03218	23.9	22.85	22.63	23.1267	0.6787	85.77	82.75	64.57	77.6967	11.4679	-0.565584	0.0200145	-1.41926	0.000337069	0.926486	0.000429607	0.428413	0.0542161
TKV_RS04175	HDIG domain-containing metalloprotein		94.26	62.19	91.02	82.49	17.6548	114.99	147.73	80.72	114.48	33.5079	58.25	63.84	82.87	68.32	12.9069	35.31	45.78	44.56	41.8833	5.72526	133.2	130.69	123.7	129.197	4.92291	-0.418559	0.121503	-1.27346	0.000149546	0.753006	0.00135543	0.380703	0.0489726
TKV_RS04180	amidase domain-containing protein		25.63	7.69	14.24	15.8533	9.07816	34.89	17.76	5.66	19.4367	14.687	37.87	32.12	94.32	54.77	34.3718	5.47	6.32	5.9	5.89667	0.42501	36.58	46.23	37.11	39.9733	5.42491	1.43678	0.00413363	-1.32427	0.0199832	-0.493584	0.287707	1.00388	0.00279835
TKV_RS04185	ABC transporter ATP-binding protein		302.1	256.22	298.76	285.693	25.5792	407.67	277.23	266.78	317.227	78.5003	205.9	183.47	205.48	198.283	12.8304	165.4	261.18	264.16	230.247	56.1786	306.1	256.32	395.59	319.337	70.5722	-0.693181	5.7252e-07	-0.320974	0.4027	0.533694	0.0283105	-0.103625	0.655514
TKV_RS04190	hypothetical protein		213.52	149.35	162.57	175.147	33.8833	202.72	162.85	175.07	180.213	20.4266	124.55	115.12	96.69	112.12	14.1702	79.02	110.65	102.21	97.2933	16.3782	157.77	128.51	215.6	167.293	44.3192	-0.803488	1.30099e-06	-0.757483	0.00588912	0.428294	0.124072	-0.31544	0.193231
TKV_RS04195	signal peptide peptidase SppA	sppA	124.63	91.9	125.95	114.16	19.289	184.04	113.64	130.83	142.837	36.7037	163	138.55	129.22	143.59	17.4449	98.81	131.03	111.43	113.757	16.2355	122.5	115.43	166.8	134.91	27.8429	0.154863	0.429322	-0.204317	0.560513	-0.202472	0.45408	-0.0213522	0.933869
TKV_RS04205	IS256 family transposase		320.02	288.53	379.89	329.48	46.4088	489.8	332.52	330.84	384.387	91.2945	192.32	166.36	149.56	169.413	21.5429	124.41	164.3	123.6	137.437	23.2679	326.2	280.81	456.33	354.447	91.1056	-1.12033	3.70654e-10	-1.32374	5.89524e-07	0.887161	0.000486076	-0.158154	0.545519
TKV_RS04210	hypothetical protein		139.3	96.27	128.49	121.353	22.3851	176.76	140.92	125.97	147.883	26.1012	130.42	119.78	88.48	112.893	21.8016	88.26	114.72	82.27	95.0833	17.2676	146.24	112	160.67	139.637	24.9979	-0.271847	0.230625	-0.512202	0.0778534	0.175514	0.561518	-0.0564453	0.827705
TKV_RS04215	DUF1646 domain-containing protein		203.65	136.2	175.44	171.763	33.875	186.85	163.95	157.53	169.443	15.4126	106.88	95.59	85.02	95.83	10.932	66.1	79.94	72.51	72.85	6.92626	144.97	121.89	181.88	149.58	30.2595	-0.996387	3.6523e-09	-1.08952	3.03693e-07	0.496551	0.0349119	-0.444854	0.0331648
TKV_RS04220	transposase		205.52	164.62	193.88	188.007	21.0731	217.03	195.41	185.33	199.257	16.1963	108.12	107.16	85.22	100.167	12.9531	72.5	74.83	88.11	78.48	8.4208	171.13	138.73	198.57	169.477	29.9542	-1.07314	5.31398e-15	-1.20655	1.76814e-07	0.609572	0.00597374	-0.404521	0.0268212
TKV_RS04225	Fe-Mn family superoxide dismutase		2.98	0.38	3.63	2.33	1.71974	4.77	2.02	0.83	2.54	2.02082	3	14.65	2.04	6.56333	7.01969	1.23	0.27	0.29	0.596667	0.548574	3.62	3.71	5.46	4.26333	1.03732	0.893434	0.216788	-1.19024	0.142199	-0.486455	0.422575	0.472425	0.418365
TKV_RS04230	TIGR01440 family protein		109.88	93.74	71.37	91.6633	19.3388	64.57	69.18	70.84	68.1967	3.2486	68.57	74.4	97.21	80.06	15.1357	75.93	92.61	103.98	90.84	14.1085	54.88	60.31	69.38	61.5233	7.32575	-0.349154	0.220809	0.48949	0.138271	-0.480788	0.0708832	-0.811956	7.87226e-05
TKV_RS04235	YcdB/YcdC domain-containing protein		1796.68	999.9	713.49	1170.02	561.277	842.45	282.58	281.7	468.91	323.495	166.75	128.82	389.75	228.44	140.98	347.9	270.16	277.69	298.583	42.8751	906.95	869.02	814.69	863.553	46.3723	-2.17816	2.45257e-06	-0.451075	0.378827	1.48223	0.000209212	-0.6417	0.0285462
TKV_RS04240	glycosyl hydrolase family 18 protein		10.91	11.04	10.5	10.8167	0.281839	11.41	15.91	7.62	11.6467	4.15006	5.97	8.83	9.3	8.03333	1.80229	8.44	5.93	4.62	6.33	1.94116	12.2	12.13	10.88	11.7367	0.74272	-0.585289	0.0357029	-0.707232	0.138271	0.391764	0.193499	-0.147422	0.525042
TKV_RS04245	DUF5668 domain-containing protein		131.2	108.85	120.7	120.25	11.1818	200.05	179	150.68	176.577	24.7741	123.1	97	119.47	113.19	14.1379	160.61	174.02	153.5	162.71	10.4199	192.99	178.66	216.36	196.003	19.0298	-0.256694	0.186094	-0.0101453	0.976874	0.643691	0.00180781	0.433415	0.00372152
TKV_RS04250	PspC domain-containing protein		149.38	147.13	145.3	147.27	2.0436	225.83	199.46	168.7	197.997	28.5931	154.88	143.3	237.5	178.56	51.3709	182.57	224.41	248.26	218.413	33.253	188.46	190.66	241.49	206.87	30.002	0.105798	0.75262	0.247342	0.435832	0.0730093	0.864209	0.216026	0.238849
TKV_RS04255	polysaccharide deacetylase family protein		149.33	112.07	127.59	129.663	18.7163	133.88	120.12	88.15	114.05	23.4615	206.32	157.15	447.41	270.293	155.345	114.16	111.69	120.25	115.367	4.40573	164.32	141.6	133.66	146.527	15.9127	0.832052	0.0484659	0.129096	0.680543	-0.86849	0.0355065	-0.081433	0.677253
TKV_RS04260	amino acid permease		17.63	14.79	13.1	15.1733	2.2892	14.94	20.73	13.11	16.26	3.9778	10.03	15.08	7.86	10.99	3.7045	15.76	9.43	7.45	10.88	4.34061	16.91	17.23	13.76	15.9667	1.91772	-0.618053	0.0346284	-0.45115	0.336141	0.385244	0.246728	-0.181475	0.432467
TKV_RS04265	hypothetical protein		134.38	161.91	163.99	153.427	16.5277	72.25	136.23	62.05	90.1767	40.2081	34.49	49.66	59.8	47.9833	12.738	65.52	51.17	82.95	66.5467	15.9149	58.54	40.53	61.66	53.5767	11.4059	-1.77401	3.5303e-10	-0.307602	0.559798	0.0232235	0.964011	-1.72699	3.29189e-16
TKV_RS04270	CC/Se motif family (seleno)protein		1327.1	715.39	877.64	973.377	316.893	736.68	658.57	858.57	751.273	100.795	203.17	496.64	174.73	291.513	178.213	1057.53	467.46	925.31	816.767	309.648	369.57	373.55	625.29	456.137	146.505	-1.73923	1.69616e-05	0.19539	0.711026	0.440594	0.34647	-1.27163	1.13668e-06
TKV_RS04275	carbon starvation protein A		1716.1	962.26	1102.79	1260.38	400.868	957.67	820.99	1113.21	963.957	146.211	221.88	519.08	211.64	317.533	174.62	1057.93	505.12	1063.9	875.65	320.902	509.9	534.28	880.31	641.497	207.177	-1.99135	1.10877e-07	-0.0423254	0.943099	0.761293	0.0666351	-1.16162	7.53273e-06
TKV_RS04280	LytTR family DNA-binding domain-containing protein		74.35	62.84	64.2	67.13	6.28957	62.27	46.32	56.09	54.8933	8.04205	46.08	47.29	47.05	46.8067	0.640651	67.57	36.1	63.06	55.5767	17.0174	74.65	76.16	66.04	72.2833	5.45934	-0.690241	1.97614e-08	0.115977	0.811409	0.491537	0.00351612	-0.1533	0.379356
TKV_RS04285	sensor histidine kinase		65.51	48.33	56.99	56.9433	8.5901	67.06	45.97	45.46	52.83	12.3262	38.71	32.66	52.02	41.13	9.90428	53.68	34.45	50.11	46.08	10.2288	73.47	64.36	69.82	69.2167	4.58487	-0.608856	0.0197508	-0.0758664	0.859537	0.582258	0.0318624	0.0212839	0.90978
TKV_RS04290	sigma-70 family RNA polymerase sigma factor		146.2	60.89	49.43	85.5067	52.8734	49.34	18.32	23.94	30.5333	16.5277	21.98	18.95	51.39	30.7733	17.9187	36.78	31.59	50.06	39.4767	9.52571	55.22	62.21	50.36	55.93	5.95682	-1.37968	0.00511416	0.47219	0.352394	0.608777	0.164642	-0.770643	0.0260639
TKV_RS04295	DUF4349 domain-containing protein		187.01	92.83	69.3	116.38	62.2885	66.21	23.8	30.47	40.16	22.8051	29.17	27.38	58.04	38.1967	17.2081	48.63	50.07	64.16	54.2867	8.58082	75.73	80.38	63.38	73.1633	8.78583	-1.56093	0.000305319	0.537781	0.256944	0.705692	0.0588411	-0.841728	0.0070953
TKV_RS04300	DNA polymerase I	polA	107.92	85.08	86.31	93.1033	12.8463	113.45	113.61	101.83	109.63	6.75547	77.8	69.67	82.51	76.66	6.49547	91.45	72.02	76.78	80.0833	10.1274	102.65	98.14	100.84	100.543	2.26959	-0.442854	0.00822568	-0.346482	0.166086	0.258714	0.161403	-0.148239	0.330102
TKV_RS04305	dephospho-CoA kinase	coaE	66.42	52.75	49.65	56.2733	8.92293	69.09	64.17	66.27	66.51	2.46876	83.82	69.29	78.8	77.3033	7.37972	80.42	64.59	56.69	67.2333	12.0838	53.28	61.92	64.43	59.8767	5.84911	0.281997	0.145885	0.1084	0.755343	-0.474869	0.0197968	-0.167461	0.414168
TKV_RS04310	lytic transglycosylase domain-containing protein, GH23 family		197.11	169.21	164.62	176.98	17.5835	218.04	216.5	177.57	204.037	22.9337	114.6	93.72	117.85	108.723	13.0945	111.32	82.22	63.66	85.7333	24.0235	200.05	204.16	220.99	208.4	11.0952	-0.86117	1.33816e-06	-1.1089	0.000129585	0.787296	3.2167e-05	-0.0280979	0.869037
TKV_RS04315	MerR family DNA-binding transcriptional regulator		323.19	286.04	301.07	303.433	18.6874	492.47	299.44	342.51	378.14	101.328	753.14	604.2	639.61	665.65	77.8097	574.59	479.2	468.55	507.447	58.3911	528.34	536.04	477.83	514.07	31.62	0.946493	2.41694e-11	0.522084	0.0683413	-0.481722	0.00734822	0.489952	0.000257081
TKV_RS04320	IS200/IS605 family accessory protein TnpB-related protein		500.9	537.69	558.84	532.477	29.3197	728.93	739.39	901.78	790.033	96.9167	1070.88	999.37	1047.24	1039.16	36.4327	1070.96	1079.98	1413.96	1188.3	195.479	712.23	772.67	730.19	738.363	31.0379	0.773722	3.59952e-07	0.652152	0.0497682	-0.605626	1.9152e-05	0.197953	0.23317
TKV_RS04325	nicotinate phosphoribosyltransferase		320.67	307.06	290.58	306.103	15.0678	421.79	361.48	403.31	395.527	30.8992	640.96	542.05	474.34	552.45	83.7954	511.09	433.21	450.78	465.027	40.8479	401.44	427.27	394.97	407.893	17.0897	0.660479	2.71637e-05	0.323818	0.192968	-0.541544	0.00281312	0.145598	0.341865
TKV_RS04330	peptide ABC transporter substrate-binding protein		536.11	486.13	470.79	497.677	34.1565	571.86	521.74	622.96	572.187	50.6108	547.86	566.66	343.58	486.033	123.726	489.66	413.76	463.59	455.67	38.5648	551.25	531.44	530.48	537.723	11.7243	-0.215553	0.379315	-0.229758	0.443862	0.0283492	0.938377	-0.152129	0.265782
TKV_RS04340	C40 family peptidase		429.22	425.37	470.15	441.58	24.8171	491.88	579.55	709.11	593.513	109.286	814.38	998.63	596.81	803.273	201.14	690.18	587.7	750.28	676.053	82.2055	465.7	523.75	470.72	486.723	32.1641	0.657967	0.00294241	0.256417	0.517162	-0.796338	0.000915142	-0.124849	0.467907
TKV_RS04345	translational GTPase TypA	typA	121.8	110.76	146.98	126.513	18.5643	109.01	140.47	87.77	112.417	26.5146	135.38	133.64	99.7	122.907	20.1164	84.36	104.22	96.88	95.1533	10.042	115.75	95.06	108.45	106.42	10.4933	-0.220884	0.299289	-0.131139	0.74281	-0.316989	0.138322	-0.504977	0.0035526
TKV_RS04350	lytic transglycosylase domain-containing protein, GH23 family		49.58	51.05	81.14	60.59	17.812	134.02	43.45	56.34	77.9367	48.9953	180.28	258.1	261.3	233.227	45.8811	360.75	171.8	270.18	267.577	94.5019	194.48	178.35	133.62	168.817	31.5301	1.68461	9.54186e-09	1.72891	0.000154446	-0.554772	0.0529319	1.14697	6.37805e-06
TKV_RS04355	hypothetical protein		23.97	22.49	23.59	23.35	0.768635	35.29	36.19	23.4	31.6267	7.1387	41.51	46.4	55.64	47.85	7.17573	104.51	103.63	131.17	113.103	15.6524	27.49	20.73	33.09	27.1033	6.18907	0.842103	5.11132e-05	1.87838	8.32884e-12	-0.887466	0.00106232	-0.0531162	0.844949
TKV_RS04360	DUF4321 domain-containing protein		91.79	89.44	114.01	98.4133	13.5581	153.96	130.1	150.36	144.807	12.8629	183.62	146.33	162.24	164.063	18.7117	200.97	191.65	174.22	188.947	13.5784	172.84	162.4	148.09	161.11	12.4253	0.545251	0.00808648	0.468357	0.0703768	-0.144207	0.536576	0.431626	0.0247774
TKV_RS04365	Maf family protein		107.5	112.12	131.53	117.05	12.751	185.67	164.14	158.66	169.49	14.2777	207.06	177.61	197.87	194.18	15.0678	222.76	185.93	145.94	184.877	38.4208	170.52	178.07	169.84	172.81	4.56796	0.54022	0.00366487	0.216929	0.475262	-0.285112	0.103568	0.286645	0.10437
TKV_RS04370	DNA repair protein RadC	radC	232.07	203.06	248.88	228.003	23.1791	328.8	299.82	316.88	315.167	14.5658	370	311.26	346.39	342.55	29.5577	346.38	286.96	218.73	284.023	63.8756	325.13	330.56	324.91	326.867	3.20041	0.407099	0.0109498	-0.0576612	0.881762	-0.187209	0.297905	0.251624	0.0826491
TKV_RS04375	rod shape-determining protein		256.38	217.32	256.11	243.27	22.4738	270.72	272.61	316.06	286.463	25.6489	453.45	493.95	467.51	471.637	20.5629	473.48	488.97	492.89	485.113	10.2636	238.21	279.43	269.44	262.36	21.5027	0.775029	2.46267e-11	0.824798	0.00145479	-0.946625	1.34745e-09	-0.151791	0.351247
TKV_RS04380	rod shape-determining protein MreC	mreC	377.52	355.74	393.63	375.63	19.0156	462.11	468.76	418.93	449.933	27.0548	415.02	401.03	417.91	411.32	9.0278	400.67	278.36	211.75	296.927	95.8187	436.25	432.6	462.14	443.663	16.105	-0.0458917	0.765475	-0.488486	0.157411	-0.0151634	0.942897	-0.0268683	0.864688
TKV_RS04385	rod shape-determining protein MreD	mreD	300.05	302.97	318.82	307.28	10.1	380.54	368.25	304.07	350.953	41.0645	235.79	243.63	228.84	236.087	7.39946	231.74	143.72	125.48	166.98	56.8205	398.77	364.47	376.17	379.803	17.4363	-0.556435	1.37928e-05	-0.930867	0.00394824	0.553462	1.75404e-05	0.0359861	0.836757
TKV_RS04390	penicillin-binding protein 2		247.61	235.38	265.55	249.513	15.1748	311.25	313.8	293.94	306.33	10.8055	340.88	324.66	337.77	334.437	8.60845	340.74	259.5	217.25	272.497	62.7625	347.38	347.42	318.18	337.66	16.8702	0.242981	0.0758178	-0.0758902	0.837064	-0.108367	0.543729	0.167648	0.278948
TKV_RS04395	septum site-determining protein MinC	minC	35.09	24.02	33.44	30.85	5.97221	65.78	37.09	37.64	46.8367	16.4077	179.91	146.25	179.37	168.51	19.2796	166.1	131.32	123.81	140.41	22.5628	83.87	82.64	71.07	79.1933	7.06184	2.2339	1.01998e-29	1.63526	1.44406e-08	-1.17167	7.82967e-10	1.07242	5.88063e-09
TKV_RS04400	septum site-determining protein MinD	minD	292.13	188.95	210.02	230.367	54.5162	393.34	201.47	233.64	276.15	102.756	503.82	427.3	506.26	479.127	44.8998	489.33	427.37	477.02	464.573	32.8017	432.33	453.85	423.87	436.683	15.4568	0.876063	1.15896e-05	0.841208	0.00748824	-0.251979	0.19019	0.653069	0.000181472
TKV_RS04405	cell division topological specificity factor MinE	minE	286.9	200.41	199.54	228.95	50.1881	357.87	194.48	212.21	254.853	89.6544	505.55	438.19	467.93	470.557	33.7567	637.9	520.62	585.94	581.487	58.7667	347.44	412.47	411.39	390.433	37.2372	0.857367	2.60665e-06	1.26311	1.50513e-05	-0.380879	0.0439662	0.500165	0.00757197
TKV_RS04410	rod shape-determining protein RodA	rodA	117.05	94.39	114.63	108.69	12.4431	138.56	120.58	93.95	117.697	22.4443	143.37	111.83	130.71	128.637	15.8719	105.43	143.83	136.77	128.677	20.4393	161.88	140.53	145.48	149.297	11.175	0.0699614	0.734303	0.237464	0.469485	0.087277	0.725454	0.192364	0.221224
TKV_RS04415	methylglyoxal synthase	mgsA	126.87	98.71	109.75	111.777	14.189	123.75	117.5	104.67	115.307	9.72726	190.86	145.49	150.86	162.403	24.79	110.32	183.75	159.92	151.33	37.4611	159.64	146.54	148.68	151.62	7.02746	0.359696	0.0467493	0.476912	0.173309	-0.21411	0.315523	0.17618	0.271771
TKV_RS04420	M23 family metallopeptidase		90.83	57.44	66.33	71.5333	17.2925	135.55	77.33	57.5	90.1267	40.568	111.09	112.05	146.12	123.087	19.9532	56.55	73.88	55.63	62.02	10.2814	170.02	177.39	141.17	162.86	19.1421	0.607381	0.0127175	-0.378574	0.365661	0.262224	0.330522	0.906502	3.55898e-06
TKV_RS04425	M50 family metallopeptidase		25.66	18.79	23.64	22.6967	3.53081	56.59	25.12	18.3	33.3367	20.4246	58.97	56.29	84.79	66.6833	15.738	22.22	29.8	22.92	24.98	4.18889	71.42	75.92	64.67	70.67	5.66238	1.34483	1.53689e-07	-0.24045	0.671275	-0.0429219	0.909709	1.34874	2.7003e-16
TKV_RS04430	TIGR03960 family B12-binding radical SAM protein		34.38	30.68	36.46	33.84	2.92759	60.38	49.72	55.78	55.2933	5.34664	67.75	73.28	71.79	70.94	2.86131	81.9	70.42	64.91	72.41	8.66805	64.34	65.84	53.77	61.3167	6.5785	0.883083	4.66387e-11	0.47583	0.0529346	-0.324865	0.0942766	0.581229	0.000427411
TKV_RS04435	TIGR03936 family radical SAM-associated protein		16.02	14.13	14.07	14.74	1.10892	21.1	21.27	19.2	20.5233	1.14919	41.15	43.62	38.08	40.95	2.77541	44.94	37.64	20.18	34.2533	12.7227	23.76	20.86	19.2	21.2733	2.30793	1.28254	5.67065e-19	0.777765	0.0528455	-1.03597	5.10022e-09	0.256767	0.240827
TKV_RS04440	Rne/Rng family ribonuclease		44.44	47.63	56	49.3567	5.9703	70.04	69.66	60.27	66.6567	5.53428	87.53	85.24	86.66	86.4767	1.15596	96.28	99.77	71.22	89.09	15.5739	69.51	73.19	69.94	70.88	2.01204	0.616985	0.000549161	0.502162	0.0560302	-0.403474	0.00462565	0.246261	0.190723
TKV_RS04445	preQ(1) synthase	queF	1287.12	1187.05	1169.39	1214.52	63.4905	2031.18	1969.36	1712.33	1904.29	169.091	839.75	737.95	835.87	804.523	57.6868	1022.49	1699.31	1529.4	1417.07	352.116	1644.5	1445.81	2003.96	1698.09	282.908	-0.761821	4.90795e-08	-0.304221	0.400556	0.915671	5.32257e-06	0.210332	0.250466
TKV_RS04450	QueT transporter family protein		680.13	575.77	540.98	598.96	72.4156	788.53	866.54	812.92	822.663	39.9073	613.41	536.27	620.34	590.007	46.6661	681.18	1272.61	1154.6	1036.13	313.008	804.97	587.77	839.54	744.093	136.479	-0.190991	0.27778	0.409627	0.312807	0.198259	0.448386	0.0456721	0.844949
TKV_RS04455	lipopolysaccharide assembly protein LapA domain-containing protein		175.48	153.36	152.35	160.397	13.0723	162.62	122.92	210.03	165.19	43.6118	196.46	204.94	225.02	208.807	14.6674	162.16	193.37	169.14	174.89	16.3803	134.39	139.97	172.51	148.957	20.5877	0.205024	0.219245	0.158769	0.728211	-0.591047	0.00423948	-0.364949	0.0303703
TKV_RS04460	50S ribosomal protein L21	rplU	753.32	785.49	732.24	757.017	26.8168	985.87	1160	1058.97	1068.28	87.4375	1104.79	880.16	855.56	946.837	137.343	987.8	1272.29	1024.16	1094.75	154.825	719.55	890.95	1031.79	880.763	156.369	0.136486	0.485513	0.122365	0.73551	-0.214395	0.424503	-0.0513303	0.828561
TKV_RS04465	ribosomal-processing cysteine protease Prp		202.81	192.11	204.57	199.83	6.74338	295.63	333.8	287.37	305.6	24.7687	517.22	439.81	438.33	465.12	45.126	348.56	604.2	459.31	470.69	128.199	224.82	260.41	286.59	257.273	31.0042	1.02918	1.16972e-14	0.68781	0.0475936	-0.945481	2.22566e-07	0.0950312	0.618338
TKV_RS04470	50S ribosomal protein L27	rpmA	112.66	84.54	111.01	102.737	15.7804	160.29	183.54	138.75	160.86	22.4004	449.1	375.99	390.89	405.327	38.6339	287.01	580.14	577.55	481.567	168.496	119.94	135.47	161.7	139.037	21.1072	1.78221	2.66239e-29	1.577	2.58938e-05	-1.60442	2.60041e-17	0.169518	0.437497
TKV_RS04475	Spo0B domain-containing protein		170.45	140.34	197.48	169.423	28.5838	288.5	278.15	189.12	251.923	54.6349	393.51	269.57	283.27	315.45	67.9481	240.67	353.04	243.74	279.15	64.009	252.85	233.74	296.33	260.973	32.076	0.699774	0.00274446	0.248585	0.503807	-0.375875	0.141786	0.348376	0.0789628
TKV_RS04480	GTPase ObgE	obgE	77.5	56.87	76.74	70.37	11.6975	89.42	125.48	98.6	104.5	18.74	122.31	92.92	88.96	101.397	18.2194	85.91	128.91	96.01	103.61	22.4849	75.28	88.71	96.71	86.9	10.829	0.346286	0.0957251	0.072929	0.875962	-0.32787	0.174809	0.0431862	0.84599
TKV_RS04485	nicotinate-nucleotide adenylyltransferase	nadD	104.94	89.59	108.81	101.113	10.1654	144.29	137.06	114.43	131.927	15.5778	142.24	123.53	136.35	134.04	9.56651	146.76	192.82	148.33	162.637	26.1513	138.16	118.11	146.82	134.363	14.7267	0.228982	0.158583	0.39548	0.150606	-0.118203	0.600177	0.141473	0.430163
TKV_RS04490	bis(5'-nucleosyl)-tetraphosphatase (symmetrical)YqeK	yqeK	114.32	85.54	115.92	105.26	17.0967	145.77	139.49	137.72	140.993	4.23032	155.22	127.93	145.56	142.903	13.8376	124.63	169.71	153.3	149.213	22.8162	125.01	113.79	144.24	127.68	15.3996	0.265913	0.173368	0.176428	0.590711	-0.277801	0.195473	0.0157643	0.943823
TKV_RS04495	LCP family protein		233.47	210.7	258.47	234.213	23.8937	300.07	300.16	288.36	296.197	6.7869	210.79	171.84	166.99	183.207	24.0106	182.46	202.39	169.24	184.697	16.6878	253.96	240.07	298	264.01	30.2444	-0.52643	0.00143672	-0.573702	0.0108863	0.392248	0.0501247	-0.0929069	0.621441
TKV_RS04500	ribosome silencing factor	rsfS	254.68	258.17	251.47	254.773	3.35097	313.37	326.28	292.16	310.603	17.2274	313.64	279.14	248.74	280.507	32.4716	270.02	369.98	321.25	320.417	49.9852	278.56	273.6	333.88	295.347	33.4629	-0.0443858	0.808574	0.140154	0.687401	-0.0457203	0.864412	-0.0564302	0.771445
TKV_RS04505	PAS domain-containing protein		402.85	349.75	381.74	378.113	26.7351	399.73	541.35	429.08	456.72	74.7465	344.71	368.65	397.08	370.147	26.2171	340.97	356.96	414.4	370.777	38.6156	395.74	382.55	399.73	392.673	8.99119	-0.201109	0.195538	-0.198154	0.587382	-0.0402015	0.866373	-0.20798	0.0886557
TKV_RS04510	NAD/NADP octopine/nopaline dehydrogenase family protein		835.78	807.17	925.08	856.01	61.5031	337.13	1506.22	2036.93	1293.43	869.65	847.07	745.07	434.12	675.42	215.105	199.03	170.06	258.8	209.297	45.2521	529.56	817.82	300.56	549.313	259.195	-0.514003	0.0628705	-2.14669	0.00015253	-0.345366	0.456129	-0.828548	0.00943096
TKV_RS04515	cobalamin-dependent protein		2085.67	2210.02	2461.64	2252.44	191.542	816.38	3325.1	4311.1	2817.53	1801.8	1425.97	1210.62	709.26	1115.28	367.743	348.1	371.65	540.52	420.09	104.958	1510.85	2145.56	802.35	1486.25	671.943	-1.16071	2.6118e-05	-2.26378	3.78399e-05	0.259731	0.592195	-0.794823	0.0128823
TKV_RS04520	asparagine synthase B	asnB	569.52	392.86	548.74	503.707	96.5567	194.08	347.4	413.39	318.29	112.516	166.02	180.15	133.79	159.987	23.7616	78.58	95.06	138.73	104.123	31.0824	231.64	331.79	164.12	242.517	84.3625	-1.79594	1.07228e-23	-1.39711	0.00177786	0.441523	0.195473	-1.23191	3.10544e-06
TKV_RS04525	D-alanyl-D-alanine carboxypeptidase family protein		355.61	356.22	368.25	360.027	7.12814	455.92	368.93	276.32	367.057	89.8147	302.07	365.25	386.69	351.337	43.9923	393.45	319.29	418.34	377.027	51.5269	688.07	616.71	459.36	588.047	117.018	-0.207727	0.306656	0.155747	0.658051	0.58164	0.0249567	0.428009	0.0386165
TKV_RS04530	helix-hairpin-helix domain-containing protein		68.25	52.42	63.4	61.3567	8.1104	101.4	29.19	38.82	56.47	39.2073	54.92	53.65	65.32	57.9633	6.40263	86.48	56.28	70.79	71.1833	15.1038	108.48	98.45	98.75	101.893	5.70619	-0.246568	0.225479	0.437982	0.42807	0.66528	0.000608614	0.462789	0.00221841
TKV_RS04535	hypothetical protein		103.1	109.02	82.02	98.0467	14.1916	121.46	65.6	58.4	81.82	34.5175	91.63	96.64	117.59	101.953	13.7715	111.35	78.45	105.5	98.4333	17.5515	144.35	137.06	137.75	139.72	4.02451	-0.117426	0.674875	0.379085	0.371059	0.316639	0.164149	0.235152	0.265782
TKV_RS04540	phosphatidylglycerophosphatase A		145.82	119.67	136.37	133.953	13.2414	189.38	86.85	79.96	118.73	61.2816	127.96	116.96	146.41	130.443	14.8812	145.57	105.92	140.93	130.807	21.677	216.86	175.48	194.63	195.657	20.7091	-0.205088	0.29521	0.265298	0.577139	0.44074	0.0407776	0.278524	0.0813228
TKV_RS04550	radical SAM protein		744.07	374.37	459.01	525.817	193.693	450.95	132.24	181.65	254.947	171.532	212.86	180.39	157.48	183.577	27.8272	81.57	79.27	101.21	87.35	12.0581	361.31	348.94	438.43	382.893	48.4922	-1.61852	2.95627e-10	-1.25685	0.00605493	0.906999	2.97446e-06	-0.675621	0.00460229
TKV_RS04555	NUDIX hydrolase		774.68	440.27	515.97	576.973	175.353	457.87	138.15	195.69	263.903	170.426	180.25	150.14	140.44	156.943	20.7587	75.53	81.59	82.95	80.0233	3.95031	393.61	376.74	464.23	411.527	46.4153	-1.98634	3.27289e-19	-1.43096	0.001047	1.22881	5.71652e-12	-0.714782	0.000642931
TKV_RS04560	4'-phosphopantetheinyl transferase superfamily protein		465.54	251.08	294.8	337.14	113.326	264.59	77.33	106.36	149.427	100.785	148.64	127.48	111.04	129.053	18.8493	61.59	66.1	86.66	71.45	13.3639	214.49	204.93	248.67	222.697	22.9958	-1.49936	5.04576e-10	-0.814551	0.105773	0.645042	0.000710234	-0.816599	0.000199993
TKV_RS04565	class I adenylate-forming enzyme family protein		264.43	143.27	188.71	198.803	61.2074	171.11	44.07	60.35	91.8433	69.1279	101.16	88.29	70.8	86.75	15.2385	41.26	30.4	44.31	38.6567	7.31129	158.35	157.08	160.44	158.623	1.69659	-1.32007	3.34918e-08	-0.96248	0.0644132	0.728666	7.3719e-05	-0.556642	0.00772088
TKV_RS04570	hypothetical protein		117.33	65.45	78.9	87.2267	26.9237	75.88	25.41	32.38	44.5567	27.3497	60.25	46.96	40.72	49.31	9.97482	26.9	12.68	19.41	19.6633	7.11338	95.59	70.22	56.52	74.11	19.8234	-0.950319	0.00034665	-0.900043	0.101895	0.430185	0.174996	-0.456215	0.117698
TKV_RS04575	Gfo/Idh/MocA family oxidoreductase		203.35	103.35	133.28	146.66	51.3251	114.97	41.9	45.06	67.31	41.305	64.39	50.67	46.51	53.8567	9.35627	27.78	18.19	20.87	22.28	4.94804	139.01	129.96	111.57	126.847	13.9824	-1.54713	2.46736e-09	-1.32009	0.00254949	1.07152	1.22144e-07	-0.435854	0.0813228
TKV_RS04580	hypothetical protein		207.71	111.51	133.41	150.877	50.4224	121.79	38.26	44.32	68.1233	46.5754	57.83	52.79	42.11	50.91	8.02685	25.08	17.01	21.11	21.0667	4.03517	124.09	133.45	119.24	125.593	7.2233	-1.67361	8.05211e-12	-1.38058	0.00325076	1.1447	1.71074e-10	-0.492856	0.0321578
TKV_RS04585	phenylacetate--CoA ligase family protein		127.11	66.54	99.5	97.7167	30.3244	81.34	23.42	32.45	45.7367	31.1622	44.15	42.2	35.08	40.4767	4.77427	20.71	13.95	13.87	16.1767	3.92619	91.44	91.35	79.25	87.3467	7.01206	-1.39182	3.13337e-09	-1.2114	0.0118411	0.961903	1.12316e-08	-0.394169	0.0965421
TKV_RS04590	non-ribosomal peptide synthetase		81.07	40.59	55.71	59.1233	20.4547	48.31	15.56	17.34	27.07	18.4159	28.26	24.27	20.82	24.45	3.72326	15.55	9.59	10.67	11.9367	3.17549	60.3	62.7	47.19	56.73	8.34857	-1.38534	4.94591e-08	-0.927122	0.0591122	1.04881	6.66533e-07	-0.290401	0.287269
TKV_RS04595	ATP-grasp domain-containing protein		181.91	87.48	125.85	131.747	47.4904	101.75	33.66	36.8	57.4033	38.4374	46.36	33.09	36.7	38.7167	6.86101	32.38	32.08	41.52	35.3267	5.36568	112.43	125.15	89.02	108.867	18.3267	-1.84518	1.51948e-11	-0.488714	0.34919	1.29849	2.62033e-08	-0.492358	0.0675258
TKV_RS04600	MFS transporter		44.83	27.22	41.12	37.7233	9.28337	25.46	10.54	8.69	14.8967	9.19476	15	13.4	10.36	12.92	2.35695	8.46	7.01	6.54	7.33667	1.00082	25.61	30.25	24.09	26.65	3.20899	-1.6651	3.58017e-13	-0.790505	0.101357	0.881977	8.07562e-05	-0.726556	0.00071589
TKV_RS04605	TatD family hydrolase		29.11	18.26	23.07	23.48	5.43661	13.98	6.29	5.07	8.44667	4.83068	8.3	8.08	6.15	7.51	1.18292	5.61	3.9	5.69	5.06667	1.01115	12.78	19.74	14.75	15.7567	3.58754	-1.75712	2.75379e-15	-0.517207	0.355599	0.878081	0.00192717	-0.78694	0.00163136
TKV_RS04615	glutamate--tRNA ligase	gltX	62.22	60.72	57.32	60.0867	2.51064	77.86	84.4	47.92	70.06	19.4506	80.78	91.65	77.63	83.3533	7.35572	75.57	95.47	90.86	87.3	10.4167	69.02	58.28	75.66	67.6533	8.77023	0.288843	0.0406923	0.415455	0.237962	-0.412469	0.0338009	-0.0968123	0.616041
TKV_RS04630	[4Fe4S] ferredoxin	fdx1	13.98	8.39	13.64	12.0033	3.13385	25.77	43.73	38.63	36.0433	9.25519	309.55	277.82	320.91	302.76	22.333	437.18	673.52	967.71	692.803	265.79	26.52	23.32	22.15	23.9967	2.26222	4.35482	2.30522e-83	3.95851	1.34317e-23	-3.63602	6.20237e-86	0.683664	0.0341348
TKV_RS04635	branched-chain-amino-acid transaminase	ilvE	934.82	795.46	746.16	825.48	97.8471	656.43	874.47	631.3	720.733	133.731	478.37	386.3	421.37	428.68	46.4683	427.91	452.56	548.1	476.19	63.4838	453.43	387.81	617.15	486.13	118.115	-1.10514	1.16188e-12	-0.477853	0.149506	0.0532281	0.882301	-0.99894	4.36717e-07
TKV_RS04645	hypothetical protein		37.41	25.39	29.25	30.6833	6.13685	27.68	27.4	25.71	26.93	1.06579	87.15	68.59	60.14	71.96	13.8168	39.31	61.52	57.88	52.9033	11.912	18.21	17.81	29.17	21.73	6.44633	1.02691	7.6446e-06	1.00544	0.00625414	-1.69735	1.48675e-09	-0.709956	0.0148869
TKV_RS04650	aspartyl-phosphate phosphatase Spo0E family protein		166.97	80.53	113.21	120.237	43.6463	149.11	214.85	202.54	188.833	34.9477	140.81	129.79	124.38	131.66	8.37311	130.04	163.13	146.8	146.657	16.5455	107.05	102.82	133.5	114.457	16.6271	-0.0260066	0.93779	-0.269831	0.509082	-0.313409	0.147763	-0.303293	0.291546
TKV_RS04655	cobaltochelatase subunit CobN		495.04	388.5	390.41	424.65	60.967	269.81	513.11	479.74	420.887	131.896	315.67	327.39	361.74	334.933	23.9434	482.46	508.23	470.52	487.07	19.273	225.46	219.56	288.21	244.41	38.0465	-0.503704	0.0018619	0.261707	0.574497	-0.5603	0.00783839	-1.03742	1.6088e-10
TKV_RS04660	energy-coupling factor ABC transporter permease		590.97	451.57	447.95	496.83	81.5477	294.11	597.26	547.77	479.713	162.631	315.29	329.42	285.51	310.073	22.415	348	384.18	324.5	352.227	30.0637	243.9	210.75	320.51	258.387	56.2958	-0.844316	8.11923e-10	-0.353047	0.448829	-0.369697	0.129649	-1.17062	9.98253e-10
TKV_RS04665	PDGLE domain-containing protein		828.61	619.69	608.99	685.763	123.824	446.18	876.48	812.4	711.687	232.157	493.85	522.23	466.67	494.25	27.7822	596.09	610.47	570.71	592.423	20.132	312.56	294.9	429.76	345.74	73.2973	-0.636029	2.03002e-05	-0.183622	0.718469	-0.612202	0.00630795	-1.21217	3.25174e-10
TKV_RS04675	HD domain-containing phosphohydrolase		546.09	433.27	434.53	471.297	64.776	288.28	584.39	655.86	509.51	194.895	320.88	397.04	189.59	302.503	104.939	324.02	241.56	206.8	257.46	60.2058	182.34	163.08	279.13	208.183	62.1917	-0.791576	0.00494859	-0.852046	0.0679106	-0.585479	0.10632	-1.38854	1.45519e-10
TKV_RS04680	GGDEF domain-containing protein		511.55	431.59	413.8	452.313	52.0659	303.9	577.59	635.01	505.5	176.936	305.34	369.45	166.02	280.27	104.006	319.49	194.82	202.49	238.933	69.8694	181.93	174.84	303.23	220	72.1664	-0.839511	0.00483486	-0.939687	0.038288	-0.408831	0.30437	-1.25268	3.50981e-08
TKV_RS04685	calcium-translocating P-type ATPase, SERCA-type		9.35	7.75	7.66	8.25333	0.950807	9.31	11.67	7.21	9.39667	2.23126	6.81	7.55	7.95	7.43667	0.578389	5.1	7.48	6.5	6.36	1.19616	8.8	8.68	9.32	8.93333	0.340196	-0.319249	0.0795479	-0.436468	0.266204	0.136528	0.551172	-0.146146	0.425629
TKV_RS04690	ECF transporter S component		58.6	57.75	65.72	60.69	4.37679	61.59	58.23	36.8	52.2067	13.4479	62.61	56.58	103.4	74.1967	25.4699	63.33	80.8	91.46	78.53	14.2017	57.34	53.91	61.35	57.5333	3.72377	0.116846	0.756737	0.675399	0.0554619	-0.456264	0.179104	-0.338885	0.0454453
TKV_RS04695	HAD family hydrolase		158.47	141.25	138.93	146.217	10.6749	259.38	175.54	218.07	217.663	41.9215	176.51	179.09	165.82	173.807	7.03592	187.18	206.02	190.84	194.68	9.98977	152.64	163.17	241.26	185.69	48.4122	0.0720019	0.549754	-0.0527435	0.884278	-0.0265339	0.943843	0.0742058	0.776106
TKV_RS04700	MBL fold metallo-hydrolase		244.83	203.04	203.59	217.153	23.9703	306.16	237.95	273.28	272.463	34.1123	238.8	269.88	179.19	229.29	46.0869	188.93	220.86	187.65	199.147	18.8152	232.45	219.75	304.86	252.353	45.9133	-0.100214	0.64079	-0.34187	0.191209	0.0177783	0.965325	-0.0475093	0.831164
TKV_RS04705	DNA internalization-related competence protein ComEC/Rec2		101.35	92.98	94.51	96.28	4.45689	132.13	111.21	117.31	120.217	10.7586	131.78	156.78	82.09	123.55	38.0191	91.6	72	61.46	75.02	15.2953	118.78	106.3	128	117.693	10.8907	0.16558	0.562541	-0.567703	0.0334284	-0.17344	0.615565	0.0220778	0.898787
TKV_RS04710	DNA polymerase III subunit delta	holA	61.81	53.18	62.01	59	5.04126	84.15	76.18	66.8	75.71	8.68454	122.01	125.13	77.48	108.207	26.6558	93.07	84.48	90.24	89.2633	4.37749	82.47	84.19	74.23	80.2967	5.32381	0.674257	0.00204786	0.338297	0.138183	-0.518462	0.0409729	0.178436	0.280113
TKV_RS04715	30S ribosomal protein S20	rpsT	852.23	840.23	971.3	887.92	72.458	1087.99	1303	893.75	1094.91	204.713	1287.72	1231.19	1142.56	1220.49	73.1691	1888.17	3826.23	4404.98	3373.13	1318.17	554.46	486.57	1123.11	721.38	349.56	0.274777	0.0596229	1.60591	5.6031e-05	-0.78595	0.0271593	-0.535701	0.0866951
TKV_RS04720	phage holin family protein		67.89	23.59	42.58	44.6867	22.225	87.24	112.09	39.98	79.77	36.6308	34.03	38.93	63.28	45.4133	15.6658	9.96	11.75	18.65	13.4533	4.58858	91.22	103.06	82.2	92.16	10.4617	-0.0999318	0.847752	-2.1788	2.15695e-06	0.806924	0.0138519	0.745244	0.0198229
TKV_RS04725	GPR endopeptidase	gpr	110.35	45.99	60.65	72.33	33.7323	124.06	180.85	67.41	124.107	56.72	31.15	48.38	79.8	53.11	24.6675	11.98	16.34	18.22	15.5133	3.20108	129.87	143.03	131.11	134.67	7.26647	-0.520797	0.257474	-2.64033	2.10881e-11	1.05351	0.00403044	0.618661	0.0281021
TKV_RS04730	stage II sporulation protein P		17.74	7.9	10.24	11.96	5.14054	39.5	11.85	7.17	19.5067	17.4721	22.79	36.64	54.43	37.9533	15.8608	10.24	8.74	12.56	10.5133	1.92461	44.4	57.91	37.34	46.55	10.4522	1.39355	0.000600664	-0.598118	0.352579	0.139449	0.775347	1.60617	1.31831e-08
TKV_RS04735	hypothetical protein		90.15	88.26	96.34	91.5833	4.2264	107.34	142.46	118.57	122.79	17.9363	72.39	67.37	73.62	71.1267	3.31099	68.07	91.73	73.51	77.77	12.3919	101.6	89.73	109.1	100.143	9.76681	-0.536993	0.000211687	-0.547063	0.0916649	0.358792	0.0439662	-0.138372	0.411744
TKV_RS04740	glycosyltransferase family 4 protein, GT4 family		72.62	59.26	67.15	66.3433	6.71643	71.68	95.86	97.7	88.4133	14.5207	63.43	63.13	54.02	60.1933	5.34837	51.48	51.42	40.44	47.78	6.3567	67.56	74.52	73.77	71.95	3.8203	-0.313315	0.00847457	-0.775084	0.0181905	0.13287	0.478846	-0.143005	0.357954
TKV_RS04745	hypothetical protein		186.12	169.57	200.14	185.277	15.3024	253.66	284.99	236.03	258.227	24.7974	183.97	178.74	173.92	178.877	5.02639	165.25	137.78	140.29	147.773	15.1872	220.95	222.76	228.05	223.92	3.6894	-0.227088	0.106294	-0.689064	0.00632972	0.197913	0.189047	0.00707161	0.96747
TKV_RS04750	translation elongation factor 4	lepA	260.61	241.21	249.5	250.44	9.7341	304.79	368.37	313.92	329.027	34.3768	237.7	247.63	227.73	237.687	9.95001	180.91	199.74	153.31	177.987	23.3526	290.51	296.21	297.9	294.873	3.87208	-0.252636	0.0102488	-0.773558	0.00325076	0.18547	0.179285	-0.0303139	0.836757
TKV_RS04755	radical SAM family heme chaperone HemW	hemW	163.73	146.83	159.07	156.543	8.72872	194.11	261.05	206.07	220.41	35.6997	179.67	169.81	161.78	170.42	8.96059	141.22	147.47	103.91	130.867	23.5534	157.64	163.35	195.01	172	20.1307	-0.0549931	0.636211	-0.640902	0.0430332	-0.106882	0.618814	-0.128861	0.441112
TKV_RS04760	heat-inducible transcriptional repressor HrcA	hrcA	237.87	207.05	211.79	218.903	16.5957	213.88	245.38	292.7	250.653	39.6737	200.84	175.23	170.2	182.09	16.4316	176.21	225.57	144.93	182.237	40.6564	194.98	249.71	201.41	215.367	29.9155	-0.43936	0.000276263	-0.365439	0.341873	0.117663	0.641392	-0.279785	0.117934
TKV_RS04765	nucleotide exchange factor GrpE	grpE	100.71	99.98	114.41	105.033	8.12863	125.07	114.95	126.41	122.143	6.26554	191.05	159.75	169.43	173.41	16.0251	162.94	224.77	128.22	171.977	48.9052	121.51	169.05	119.17	136.577	28.1471	0.535209	0.00121388	0.558541	0.101188	-0.441962	0.0790328	0.109664	0.665271
TKV_RS04770	molecular chaperone DnaK	dnaK	528.31	517.41	591.74	545.82	40.1396	569.41	688.6	677.74	645.25	65.9034	470.01	322.34	455.43	415.927	81.3756	471.41	672.76	400.57	514.913	141.214	537.73	727.66	556.65	607.347	104.623	-0.552524	0.0169533	-0.231984	0.562847	0.396167	0.16911	-0.108377	0.634776
TKV_RS04775	molecular chaperone DnaJ	dnaJ	97.24	90.77	116.08	101.363	13.1492	128.46	139.96	136.61	135.01	5.9146	177.19	121.82	156.06	151.69	27.9425	158.62	186.74	75.52	140.293	57.8305	128.67	172.31	133.73	144.903	23.8693	0.394928	0.0941819	0.12539	0.814442	-0.177525	0.566075	0.24399	0.26612
TKV_RS04780	50S ribosomal protein L11 methyltransferase	prmA	172.45	168.99	185.35	175.597	8.62198	235.22	235.63	234.65	235.167	0.492172	259.81	186.39	233.24	226.48	37.1739	204.32	242.35	108.58	185.083	68.9285	225.06	282.15	226.13	244.447	32.6564	0.185445	0.405426	-0.246181	0.579638	-0.0117763	0.977137	0.206545	0.283128
TKV_RS04785	16S rRNA (uracil(1498)-N(3))-methyltransferase		281.82	258.22	304.67	281.57	23.226	349.83	360.84	333.32	347.997	13.8513	277.02	203.55	230.6	237.057	37.1581	242.11	285.9	112.72	213.577	90.0469	355.34	418.44	346.04	373.273	39.3909	-0.418772	0.0275096	-0.577938	0.181851	0.512409	0.0203544	0.139527	0.454413
TKV_RS04790	ACT domain-containing protein		656.92	673.45	737.35	689.24	42.4763	997.86	1016.66	926.78	980.433	47.4064	590.57	463.97	624.03	559.523	84.4258	675.25	704.96	577.92	652.71	66.4517	1168.98	1214.95	1027.42	1137.12	97.7411	-0.466775	0.0299579	-0.481289	0.0364855	0.859272	6.13172e-05	0.445413	0.00634204
TKV_RS04795	PFL family protein		867.72	783.86	853.77	835.117	44.9342	838	1013.14	931.47	927.537	87.6362	590.15	474.9	578.37	547.807	63.4132	537.87	612.35	526.06	558.76	46.7845	1006.32	1102.26	895.68	1001.42	103.377	-0.771585	2.22296e-06	-0.623513	0.0216752	0.71895	0.000381478	-0.00168076	0.993031
TKV_RS04800	tRNA (N(6)-L-threonylcarbamoyladenosine(37)-C(2))- methylthiotransferase MtaB	mtaB	226.98	207.73	256.17	230.293	24.3894	315.32	339.13	277.02	310.49	31.3354	293.04	245.58	251.66	263.427	25.8254	257.2	267.32	179.2	234.573	48.2209	340.72	371.43	307.06	339.737	32.1963	0.0153962	0.93811	-0.301045	0.33151	0.238451	0.237754	0.290568	0.0964257
TKV_RS04805	histidine triad nucleotide-binding protein		155.82	147.17	187.86	163.617	21.4362	291.42	250.55	269.62	270.53	20.4502	490.63	394.17	418.51	434.437	50.1635	495.34	409.74	305.89	403.657	94.8714	371.87	449.91	301.58	374.453	74.1987	1.20796	2.577e-11	0.648075	0.0252497	-0.318346	0.231242	0.897849	2.09467e-05
TKV_RS04810	30S ribosomal protein S21	rpsU	2790.64	2754.13	2816.32	2787.03	31.2518	3427.7	2772.61	2744.34	2981.55	386.636	3725.35	3660.01	3803.16	3729.51	71.6655	3125.64	2646.69	2709.75	2827.36	260.235	3101.48	3378.65	3649.12	3376.42	273.827	0.239823	0.0742827	0.0286409	0.922991	-0.26211	0.130516	0.00783438	0.962967
TKV_RS04815	GatB/YqeY domain-containing protein		748.83	711.3	697.11	719.08	26.7233	845.95	708.62	692.47	749.013	84.3371	1392.78	1415.94	1486.73	1431.82	48.9459	1213.24	1133.71	1122.12	1156.36	49.6021	808.69	821.07	845.89	825.217	18.9435	0.810234	2.1413e-10	0.720683	8.9819e-05	-0.903665	3.50652e-11	-0.0678223	0.649961
TKV_RS04820	sporulation protein YqfC	yqfC	107.45	87.68	123.2	106.11	17.7979	160.64	116.46	70.34	115.813	45.1535	104.19	126.25	149.79	126.743	22.804	93.44	72.2	61.74	75.7933	16.1526	191.3	205.28	150.79	182.457	28.3009	0.0851798	0.775763	-0.453443	0.272098	0.373704	0.192376	0.503483	0.0192789
TKV_RS04825	sporulation protein YqfD	yqfD	189.02	209.25	220.22	206.163	15.8274	319.32	217.52	244.27	260.37	52.7752	333.63	324.48	346.71	334.94	11.1727	367.57	262.13	257.24	295.647	62.3354	372.75	381.43	309.69	354.623	39.1547	0.510779	0.00304182	0.279828	0.379726	-0.0409006	0.876152	0.500061	0.00568216
TKV_RS04830	PhoH family protein		203.47	196.54	217.1	205.703	10.4604	283.58	204.95	224.42	237.65	40.9505	408.42	394.44	445.07	415.977	26.1472	378.75	345.81	303.87	342.81	37.53	321.71	343.9	302.06	322.557	20.9328	0.829709	4.48238e-08	0.620295	0.0069841	-0.479535	0.00648837	0.376371	0.0108177
TKV_RS04835	HDIG domain-containing metalloprotein		371.26	366.17	382.1	373.177	8.13612	440.47	383.24	391.37	405.027	30.9628	343.23	350.05	300.92	331.4	26.6158	348.37	272.55	274.5	298.473	43.2228	507.29	521.8	446.05	491.713	40.2056	-0.351081	0.00386292	-0.334369	0.179763	0.438156	0.00755364	0.12887	0.452039
TKV_RS04840	rRNA maturation RNase YbeY	ybeY	271.2	282.2	307.14	286.847	18.4151	366.95	269.9	292.1	309.65	50.8496	337.46	360.24	300.81	332.837	29.9835	427.42	347.87	338.3	371.197	48.9254	467.98	487.54	356.45	437.323	70.7179	0.029994	0.875002	0.358672	0.165533	0.262559	0.266667	0.331313	0.109711
TKV_RS04845	diacylglycerol kinase		162.11	148.93	179.46	163.5	15.3124	240.11	173.14	185.83	199.693	35.5723	262	252.8	239.94	251.58	11.0805	313.69	245.64	261.51	273.613	35.6029	310.8	355.06	253.93	306.597	50.6959	0.439222	0.000998464	0.54895	0.0296946	0.157822	0.532755	0.625903	0.00103021
TKV_RS04850	GTPase Era	era	350.35	350.63	342.51	347.83	4.60938	579.15	286	340.78	401.977	155.862	508.35	545.17	460.69	504.737	42.3558	618.99	478.24	463.91	520.38	85.6988	736.76	824	582.14	714.3	122.484	0.351712	0.00612797	0.472723	0.191209	0.365427	0.114074	0.751589	5.31777e-05
TKV_RS04855	hypothetical protein		253.26	232.17	221.69	235.707	16.0794	402.05	239.41	274.52	305.327	85.5846	593.44	641.34	577.87	604.217	33.0789	674.62	547.17	546.52	589.437	73.7716	509.45	534.63	398.63	480.903	72.3546	1.17232	1.15914e-26	1.0301	0.000102007	-0.435922	0.0365511	0.746933	1.8967e-05
TKV_RS04860	deoxyribose-phosphate aldolase	deoC	705.91	590.52	590.95	629.127	66.4967	937.12	572.79	633.89	714.6	195.114	838.38	846.02	758.73	814.377	48.3426	883.51	845.58	731.88	820.323	78.9072	1066.32	1150.1	970.25	1062.22	89.995	0.195699	0.0768089	0.305179	0.302811	0.256155	0.139773	0.486119	0.00104183
TKV_RS04865	DNA repair protein RecO	recO	350.98	287.42	314.4	317.6	31.9006	497.36	308.72	322.69	376.257	105.111	558.79	561.63	517.78	546.067	24.5381	622.44	596.28	550.88	589.867	36.2085	558.67	582.4	496.21	545.76	44.5217	0.604697	2.41471e-11	0.745843	0.00347228	-0.120438	0.526241	0.51194	0.000348083
TKV_RS04870	DUF4342 domain-containing protein		110.87	93.39	101.33	101.863	8.7522	178.79	103.87	116.41	133.023	40.128	352.23	357.6	353.99	354.607	2.7376	369.43	380.85	341.65	363.977	20.161	201.73	212.86	164.55	193.047	25.2985	1.615	2.0972e-52	1.5205	2.56051e-09	-0.969734	8.12713e-08	0.64585	0.000170384
TKV_RS04875	glycine--tRNA ligase		459.15	399.2	408.67	422.34	32.2281	638.54	558.45	454	550.33	92.5376	696.11	531.47	622.96	616.847	82.4901	645.08	751.84	689.85	695.59	53.611	653.33	671.49	643.26	656.027	14.3069	0.367235	0.0323065	0.441239	0.0619783	-0.0338945	0.899902	0.367541	0.00225424
TKV_RS04880	helix-turn-helix transcriptional regulator		606.5	655.5	603.37	621.79	29.2356	520.1	546.96	797.67	621.577	153.092	621.94	723.84	390.17	578.65	170.995	584.78	415.21	667.36	555.783	128.552	490.59	551.52	514.45	518.853	30.7027	-0.288005	0.303808	-0.0758076	0.887402	-0.254488	0.414557	-0.522038	0.000712362
TKV_RS04885	pyruvate, water dikinase regulatory protein		513.46	516.73	493.53	507.907	12.5575	441.28	457.96	708.93	536.057	149.945	519.43	668.21	309.14	498.927	180.411	435.76	314.1	429.01	392.957	68.3752	477.8	506.35	426.82	470.323	40.2887	-0.210347	0.520003	-0.350547	0.419064	-0.181534	0.635506	-0.371645	0.0182208
TKV_RS04890	pyruvate, phosphate dikinase	ppdK	1061.14	1141.69	953.58	1052.14	94.3776	956.18	1167.53	1550.39	1224.7	301.202	1235.99	1397.23	690.9	1108.04	370.14	1017.15	733.3	987.75	912.733	156.088	1107.78	1094.5	949.99	1050.76	87.5187	-0.116398	0.7326	-0.330073	0.437245	-0.17508	0.63484	-0.265979	0.148772
TKV_RS04895	HD domain-containing protein		82.43	83.79	84.23	83.4833	0.938367	72.46	117.84	145.32	111.873	36.7946	102.08	100.21	85.54	95.9433	9.05794	92.87	67.56	85.77	82.0667	13.0551	83.7	82.01	68.71	78.14	8.21022	0.0177939	0.922069	-0.353272	0.46725	-0.405845	0.0334247	-0.355342	0.0468248
TKV_RS04900	ribonuclease R	rnr	130.75	126.23	117.52	124.833	6.72467	118.3	151.03	155.77	141.7	20.4031	104.21	100.77	73.05	92.6767	17.084	96.36	65.23	74.94	78.8433	15.9278	82.92	81.54	95.57	86.6767	7.7327	-0.60537	0.000736706	-0.732003	0.030137	-0.207455	0.383853	-0.783015	1.69331e-08
TKV_RS04905	SsrA-binding protein SmpB	smpB	113.83	95.25	123.11	110.73	14.1863	99.89	102.33	95.39	99.2033	3.52059	257.36	233.16	181.65	224.057	38.6672	460.93	682.73	981.13	708.263	261.038	83.92	83.94	83.1	83.6533	0.479305	0.822117	6.95159e-06	2.75772	9.38949e-16	-1.49181	2.39009e-17	-0.656172	1.66117e-05
TKV_RS04920	nickel ABC transporter permease	nikB	257.87	203.11	168.72	209.9	44.9612	182.55	267.05	288.92	246.173	56.174	517.81	701.44	540.88	586.71	100.026	669.22	835.1	818.08	774.133	91.2553	247.01	294.69	214.59	252.097	40.2915	1.27756	2.46555e-09	1.63617	9.26439e-07	-1.27361	1.45891e-08	0.00625589	0.980892
TKV_RS04925	nickel ABC transporter permease subunit NikC	nikC	451.21	341.51	334.59	375.77	65.4245	300.99	502.19	541.34	448.173	128.959	812.84	976.67	591.82	793.777	193.132	1496.92	1625.57	1455.25	1525.91	88.7845	388.93	461.02	382.67	410.873	43.5409	0.877431	7.14049e-05	1.72456	8.6217e-07	-1.00918	2.40711e-05	-0.126141	0.532923
TKV_RS04930	ABC transporter ATP-binding protein		153.41	121.26	121.94	132.203	18.3687	108.36	215.63	235.17	186.387	68.2757	570.04	695.83	372.94	546.27	162.752	1068.18	1164.74	939.39	1057.44	113.058	159.18	199.54	132.65	163.79	33.6824	1.80527	6.24024e-14	2.36491	6.97418e-10	-1.70123	1.48675e-09	0.0498112	0.84599
TKV_RS04935	ABC transporter ATP-binding protein		580.36	472.04	461.73	504.71	65.7173	354.11	658.1	715.73	575.98	194.294	1158.03	1259.73	769.36	1062.37	258.802	1985.92	2149.27	1889.67	2008.29	131.237	520.23	635.71	443.34	533.093	96.828	0.870393	5.00161e-05	1.73378	4.72698e-06	-1.0374	8.22809e-05	-0.174829	0.432467
TKV_RS04940	hypothetical protein		374.91	328.91	339.51	347.777	24.0884	343.59	534.53	565.48	481.2	120.174	1169.98	1413.42	644.89	1076.1	392.772	1495.73	1271.57	746.28	1171.19	384.676	416.55	498.23	358.68	424.487	70.1127	1.37739	1.42712e-06	1.24467	0.00206673	-1.31483	2.58256e-05	0.0248761	0.915662
TKV_RS04945	methyltransferase		347.44	276.89	272.48	298.937	42.063	240.38	471.77	531.62	414.59	153.809	820.9	980.4	501.6	767.633	243.804	1061.26	869.82	514.26	815.113	277.573	336.41	364.79	262.62	321.273	52.7401	1.13479	1.2503e-05	0.926045	0.0549688	-1.2596	1.30754e-05	-0.150464	0.49457
TKV_RS04950	ABC transporter substrate-binding protein		303.18	244.84	245.74	264.587	33.4258	225.01	420.88	491.73	379.207	138.157	668.39	823.62	401.8	631.27	213.346	945.05	739.43	429.79	704.757	259.374	322.42	340.6	258.9	307.307	42.8956	1.02848	0.000145558	0.850504	0.0834777	-1.05666	0.000397574	-0.0426155	0.84599
TKV_RS04955	cobaltochelatase subunit CobN	cobN	255.27	204.7	213.73	224.567	26.9705	182.09	399.81	453.96	345.287	143.902	766.39	934.56	464.47	721.807	238.195	1284.82	1204.26	817.56	1102.21	249.786	266.04	318.56	225.78	270.127	46.5248	1.44521	2.73363e-08	1.56075	0.000460656	-1.40108	1.72077e-06	0.00767231	0.972702
TKV_RS04960	ABC transporter substrate-binding protein		255.48	198.46	233.84	229.26	28.7846	218.48	429.88	517.34	388.567	153.654	799.87	911.29	444.77	718.643	243.636	1012.66	823.66	506.76	781.027	255.63	264.8	305	238.14	269.313	33.6577	1.40606	2.00667e-07	0.950224	0.0518667	-1.40132	1.39378e-06	-0.0258599	0.903439
TKV_RS04965	cobaltochelatase subunit CobN		230.08	186.95	206.88	207.97	21.5857	184.15	393.04	447.99	341.727	139.204	808.45	893.35	399.13	700.31	264.261	966.57	703.9	398.37	689.613	284.369	242.06	271.46	214.39	242.637	28.5394	1.49018	4.47401e-07	0.93874	0.0703768	-1.48293	1.6964e-06	-0.0369884	0.852993
TKV_RS04970	nickel ABC transporter permease subunit NikC	nikC	250.98	191.88	195.81	212.89	33.0454	154.72	409.37	465.29	343.127	165.543	778.71	834.97	391.99	668.557	241.16	992.41	913.73	591.42	832.52	212.472	210.19	256.42	204.5	223.703	28.4759	1.3995	1.55539e-06	1.17116	0.0216752	-1.53575	3.73178e-07	-0.182198	0.358482
TKV_RS04980	ABC transporter substrate-binding protein		206.08	173.28	192.93	190.763	16.507	185.29	380.08	426.71	330.693	128.063	665.29	702.41	246.77	538.157	253.03	682.02	473.3	252.17	469.163	214.955	190.09	208.73	191.04	196.62	10.4983	1.21045	0.000930933	0.48508	0.395003	-1.35725	0.000180528	-0.216088	0.123846
TKV_RS04985	ABC transporter substrate-binding protein		151.45	115.59	142.73	136.59	18.7019	135.84	248.35	300.86	228.35	84.3084	453.7	494.34	158.44	368.827	183.33	361.32	247.52	135.11	247.983	113.106	136.29	141.77	136.56	138.207	3.08889	1.14279	0.00320308	0.144645	0.824974	-1.30798	0.000544807	-0.239669	0.106174
TKV_RS04990	AAA family ATPase		95.51	76.54	82.71	84.92	9.67617	99.39	151.17	158.54	136.367	32.2341	462.01	542.8	187.53	397.447	186.227	332.84	224.87	128.69	228.8	102.132	107.99	111.95	93.64	104.527	9.6338	1.89402	9.24717e-08	0.734387	0.123174	-1.77223	4.77372e-07	0.0385947	0.844949
TKV_RS04995	ABC transporter substrate-binding protein		163.61	154.62	152.25	156.827	5.99287	137.6	233.08	252.67	207.783	61.5647	710.29	858.78	285.47	618.18	297.547	490.58	362.07	274.79	375.813	108.549	188.45	177.49	145.82	170.587	22.1376	1.65209	5.99931e-06	0.8445	0.0523451	-1.69798	2.75484e-06	-0.140803	0.484353
TKV_RS05000	selenium metabolism-associated LysR family transcriptional regulator		105.11	74.59	79.51	86.4033	16.3862	97.17	74.43	61.18	77.5933	18.2023	77.27	84.17	56.5	72.6467	14.4027	58.66	57.97	42.78	53.1367	8.97577	91.19	78.8	94.44	88.1433	8.25312	-0.41552	0.0493617	-0.419018	0.155811	0.152034	0.568587	-0.225435	0.221815
TKV_RS05010	alpha/beta hydrolase		33.84	22.82	32.54	29.7333	6.0223	23.64	30.04	21.24	24.9733	4.54899	21.49	24.11	26.91	24.17	2.7105	25.24	17.99	17.91	20.38	4.20907	24.25	23.61	26.83	24.8967	1.70462	-0.455589	0.0521656	-0.182529	0.67566	-0.0771252	0.789799	-0.500223	0.0138071
TKV_RS05015	4Fe-4S binding protein		34.01	18.17	21.01	24.3967	8.44562	16.37	16.32	8.47	13.72	4.5467	28.01	28.39	24.05	26.8167	2.40353	18.33	24.42	25	22.5833	3.69489	11.25	7.55	16.46	11.7533	4.47627	-0.019898	0.956589	0.760071	0.118046	-1.16767	0.000523295	-1.16286	0.00108861
TKV_RS05020	M48 family metallopeptidase		68.22	50.51	54.41	57.7133	9.30565	69.13	44.51	45	52.88	14.075	39.31	48.57	39.61	42.4967	5.2618	45.27	32.87	28.22	35.4533	8.81367	68.65	69.68	66.53	68.2867	1.60612	-0.603749	0.000276263	-0.44318	0.193546	0.545809	0.00195582	-0.0157794	0.934053
TKV_RS05025	B12-binding domain-containing radical SAM protein		24.53	20.13	18.02	20.8933	3.32145	26.94	15.87	14	18.9367	6.99387	21.3	21.21	15.24	19.25	3.47305	15.12	18.69	21.2	18.3367	3.05536	25.38	20.68	22.4	22.82	2.37798	-0.288791	0.181208	0.082283	0.86349	0.118156	0.662613	-0.132002	0.530968
TKV_RS05030	glycerophosphodiester phosphodiesterase		30.2	27	20.7	25.9667	4.83356	27.22	23.32	23.7	24.7467	2.15038	33.55	52.32	21.17	35.68	15.6839	18.88	26.59	16.12	20.53	5.42652	21.56	21.86	28.31	23.91	3.81346	0.253322	0.523225	-0.163638	0.696832	-0.61443	0.0986076	-0.369332	0.121298
TKV_RS05035	MFS transporter		25.66	22.14	22.28	23.36	1.99309	28.34	16.45	21.78	22.19	5.95559	26.61	43.14	14.32	28.0233	14.4619	10.51	14.34	8.85	11.2333	2.81557	26.75	20.95	31.42	26.3733	5.24515	0.0664064	0.88735	-0.826359	0.023469	-0.17409	0.729544	-0.0895483	0.713731
TKV_RS05040	O-acetyl-ADP-ribose deacetylase		50.74	40.35	51.76	47.6167	6.31375	74.36	51.13	72.59	66.0267	12.9312	142.96	121.48	127.18	130.54	11.1272	129.04	174.99	181.34	161.79	28.5395	96.53	81.45	77.05	85.01	10.2163	1.26393	5.80448e-16	1.332	2.28653e-05	-0.719914	8.9199e-05	0.559958	0.00192958
TKV_RS05045	undecaprenyl-diphosphate phosphatase		83.23	60.79	71.2	71.74	11.2297	94.36	59.47	50.43	68.0867	23.198	61.46	46.49	46.76	51.57	8.56606	39.31	67.04	51.94	52.7633	13.8833	74.76	60.41	92.13	75.7667	15.8839	-0.636712	0.000661968	-0.2261	0.608142	0.408176	0.128952	-0.17804	0.438569
TKV_RS05050	pro-sigmaK processing inhibitor BofA family protein		27.65	28.87	24.76	27.0933	2.11079	59.46	38.27	41.56	46.43	11.4036	59.86	64.79	99.38	74.6767	21.5353	67.85	120.5	127.03	105.127	32.4472	46.25	34.87	58.55	46.5567	11.843	1.2286	4.98015e-05	1.21235	0.00179902	-0.733365	0.031926	0.482726	0.0759825
TKV_RS05055	small acid-soluble spore protein SspI	sspI	7.45	8.63	10.15	8.74333	1.35356	16.31	13.69	2.7	10.9	7.22123	17.03	24.38	40.14	27.1833	11.8073	23.88	28.07	28.6	26.85	2.58571	17.06	11.03	13.84	13.9767	3.01732	1.31405	0.0022286	1.19591	0.0554619	-0.923041	0.0240208	0.362673	0.360778
TKV_RS05065	phosphoenolpyruvate synthase	ppsA	288.62	205.82	545.03	346.49	176.855	143.91	198.95	430.09	257.65	151.852	271.5	188.41	127.12	195.677	72.4638	297.29	318.21	318.53	311.343	12.1716	243.26	305.91	141.78	230.317	82.827	-0.920297	0.0260098	0.284561	0.641305	0.108851	0.833392	-0.757694	0.0391888
TKV_RS05070	MarR family transcriptional regulator		40.15	66.18	52.91	53.08	13.0158	45.27	29.78	37.71	37.5867	7.74574	28.71	25.87	14.48	23.02	7.53094	17.71	31.15	16.69	21.85	8.07017	31.67	34.87	39.83	35.4567	4.11151	-1.32158	0.000130207	-0.635783	0.13661	0.461921	0.161286	-0.821341	0.00171427
TKV_RS05075	ATP-binding cassette domain-containing protein		49.58	67.15	73.24	63.3233	12.2854	49.97	33.75	34.46	39.3933	9.16654	27.51	26.19	23.25	25.65	2.18073	22.04	40.89	27.33	30.0867	9.72266	37.14	44.37	50.7	44.07	6.78498	-1.45	1.11749e-09	-0.25887	0.555628	0.633382	0.0029439	-0.766921	0.00108861
TKV_RS05080	ABC transporter permease		43.15	57.77	60.69	53.87	9.39789	39.87	35.65	34.33	36.6167	2.89374	21.82	22.47	18.18	20.8233	2.31215	13.43	34.2	16.48	21.37	11.2153	29.4	31.47	43.58	34.8167	7.65952	-1.51792	6.97571e-11	-0.620657	0.192312	0.586726	0.0199711	-0.867765	0.000326529
TKV_RS05085	MFS transporter		37.98	46.75	56.1	46.9433	9.06155	38	35.87	30.59	34.82	3.81496	22.69	19.43	17.4	19.84	2.66873	12.9	23.33	15.85	17.36	5.37646	25.13	29.79	39.8	31.5733	7.49583	-1.39052	3.20637e-09	-0.857175	0.0128526	0.51775	0.0536434	-0.809551	0.000990671
TKV_RS05090	hypothetical protein		186.25	184.57	222.39	197.737	21.3669	289.78	149.63	150.38	196.597	80.7	193.14	169.32	155.36	172.607	19.1032	143.1	175.51	184.1	167.57	21.6225	254.41	230.24	307.72	264.123	39.6428	-0.373172	0.0334498	-0.088745	0.850696	0.474471	0.0208061	0.143357	0.491289
TKV_RS05100	PAS domain S-box protein		183.61	152.54	172.15	169.433	15.7121	268.48	150.56	158.59	192.543	65.8855	202.37	207.18	130.01	179.853	43.2325	118.73	152.19	118.98	129.967	19.2464	236.14	231.19	277.23	248.187	25.2737	-0.0950368	0.701572	-0.424379	0.209666	0.329905	0.217387	0.282266	0.0495288
TKV_RS05105	response regulator		135.83	133.67	146.73	138.743	7.00047	220.14	153.19	134.49	169.273	45.0332	203.42	245.32	144.86	197.867	50.4597	141.05	145.44	112.94	133.143	17.6337	185.71	186.16	214.38	195.417	16.4243	0.315338	0.190221	-0.222183	0.473516	-0.128463	0.683362	0.221177	0.162445
TKV_RS05110	plasmid pRiA4b ORF-3 family protein		36.47	41.47	42.63	40.19	3.27341	103.34	53.86	51.35	69.5167	29.3187	141.95	138.96	80.44	120.45	34.6819	103.5	120.69	84.18	102.79	18.2654	84.08	79.91	85.45	83.1467	2.88552	1.33775	5.11445e-07	0.656	0.0821812	-0.61106	0.02626	0.757502	1.90558e-05
TKV_RS05115	RNA chaperone Hfq	hfq	150.1	120.75	151.06	140.637	17.229	236.52	157.56	200.04	198.04	39.518	230.03	228.54	179.3	212.623	28.8685	188.56	166.82	175.04	176.807	10.9771	239.66	183.36	202.21	208.41	28.6575	0.414032	0.0107305	-0.0547333	0.8855	-0.145884	0.557473	0.297192	0.114501
TKV_RS05120	UPF0236 family protein		73.12	76.95	64.28	71.45	6.49799	93.57	67.49	63.85	74.97	16.2106	125.91	138.22	99.49	121.207	19.7887	81.36	98.04	93.69	91.03	8.6523	79.01	73.46	88.57	80.3467	7.64317	0.565554	0.00415951	0.384414	0.190352	-0.688859	0.000641247	-0.0990251	0.649413
TKV_RS05125	NfeD family protein		269.71	218.59	238.54	242.28	25.7644	333.72	233.41	251.28	272.803	53.5067	259.28	258.94	173.72	230.647	49.3002	197.4	197.01	202.43	198.947	3.02295	295.86	280.31	322.48	299.55	21.3258	-0.246629	0.237732	-0.335508	0.193964	0.247604	0.320993	0.0423028	0.801416
TKV_RS05130	SPFH domain-containing protein		300.14	290.53	295.23	295.3	4.80538	403.27	268.7	250.36	307.443	83.4934	353.5	395.87	271.74	340.37	63.098	245.3	257.27	271.46	258.01	13.0957	388.12	348.81	382.62	373.183	21.2863	0.0189987	0.931984	-0.125832	0.711026	0.012788	0.970145	0.0684559	0.659145
TKV_RS05135	IS30 family transposase		408.52	349.91	354.57	371	32.5767	448.66	255.69	275.01	326.453	106.274	427.38	470.87	317.06	405.103	79.2879	263.16	228.17	238.66	243.33	17.9564	464.26	393.62	456.77	438.217	38.803	-0.0540425	0.805305	-0.290594	0.375528	-0.00589911	0.986787	-0.0243642	0.887539
TKV_RS05140	glycosyltransferase family 2 protein		230.31	192.82	202.04	208.39	19.535	243.6	161.49	186.25	197.113	42.1191	267.87	260.26	178.3	235.477	49.6624	159.72	138.19	126.3	141.403	16.9401	247.48	246.78	243.1	245.787	2.3529	-0.00526801	0.982068	-0.360681	0.197179	-0.0535561	0.861758	-0.0244981	0.874067
TKV_RS05145	response regulator		211.19	187.52	199.55	199.42	11.8355	240.1	148.66	179.69	189.483	46.5	238.91	256.21	160.61	218.577	50.9404	151.29	133.53	125.87	136.897	13.0401	250.01	201.51	234.15	228.557	24.7291	-0.0503173	0.845023	-0.34592	0.257377	-0.0521312	0.880763	-0.0682814	0.709768
TKV_RS05150	hypothetical protein		101.32	90.18	99.88	97.1267	6.05892	112.43	83.45	85.46	93.78	16.1826	110.46	134.49	76.02	106.99	29.389	73.96	47.83	40.73	54.1733	17.4996	124.27	116.55	106.97	115.93	8.66665	-0.045095	0.875767	-0.659183	0.0505093	-0.00103212	0.997699	-0.00907826	0.957347
TKV_RS05155	DUF1294 domain-containing protein		82.53	60.08	67.9	70.17	11.3958	83.74	56.28	77.66	72.56	14.4229	84.61	110.34	61.41	85.4533	24.4759	65.43	66.77	52.53	61.5767	7.86324	105.52	89.94	77.09	90.85	14.2368	0.105221	0.727949	-0.132346	0.747287	-0.0307764	0.942897	0.109898	0.655948
TKV_RS05160	FprA family A-type flavoprotein		111.98	109.92	107.59	109.83	2.19638	128.84	107.31	103.17	113.107	13.7818	99.25	129.53	107.37	112.05	15.6731	95.09	86.92	100.56	94.19	6.86439	131.59	136.55	116.11	128.083	10.6617	-0.148575	0.451726	-0.151894	0.602424	0.067141	0.813013	-0.0436745	0.831164
TKV_RS05165	arsenate reductase (thioredoxin)	arsC	184.1	158.12	167.08	169.767	13.1967	184.26	177.23	142.58	168.023	22.3132	190	203.68	149.88	181.187	27.9619	130.51	153.39	120.02	134.64	17.0641	202.9	191.04	196.09	196.677	5.95173	-0.0842961	0.630686	-0.209892	0.456464	-0.00248052	0.994786	-0.0512292	0.74578
TKV_RS05170	hypothetical protein		71.77	58.86	65.74	65.4567	6.45966	64.34	80.63	59.9	68.29	10.9149	50.24	77.1	55.79	61.0433	14.1797	56.98	42.48	63.85	54.4367	10.9097	84.57	83.68	50.67	72.9733	19.3204	-0.267757	0.27702	-0.213788	0.609846	0.122278	0.765395	-0.0981786	0.752705
TKV_RS05175	phosphodiester glycosidase family protein		32.62	28.96	35.19	32.2567	3.13085	34.68	38.25	25.8	32.91	6.41095	25.86	19.35	29.28	24.83	5.04449	26.46	31.57	35.38	31.1367	4.47576	46.3	43.54	33.61	41.15	6.67406	-0.533418	0.0333744	0.0292256	0.947792	0.563268	0.0485662	0.085583	0.726109
TKV_RS05180	hypothetical protein		43.56	29.12	38.2	36.96	7.29942	33.68	37.97	31.88	34.51	3.12869	19.79	12.24	20.69	17.5733	4.64067	16.35	25.85	20.75	20.9833	4.7543	39.5	38.81	29.78	36.03	5.42364	-1.1828	3.18894e-05	-0.593036	0.0872046	0.837752	0.00529763	-0.282097	0.213301
TKV_RS05185	decarboxylating 6-phosphogluconate dehydrogenase	gnd	1.85	0.31	1.04	1.06667	0.770346	1.44	2.37	1.65	1.82	0.48775	2.15	1.59	3.07	2.27	0.747262	1.36	2.19	1.26	1.60333	0.510523	1.75	1.87	1.24	1.62	0.334515	0.765363	0.210647	-0.0982526	0.904433	-0.51156	0.253481	0.273418	0.653131
TKV_RS05190	glucose-6-phosphate dehydrogenase	zwf	7.48	8.16	9.79	8.47667	1.18711	16.6	15.22	10.88	14.2333	2.98492	15.4	11.21	13.81	13.4733	2.11519	12.84	18.39	13.25	14.8267	3.09274	14.38	16.55	15.96	15.63	1.12201	0.468575	0.0646705	0.160578	0.696832	0.0887237	0.764262	0.590134	0.00421733
TKV_RS05195	hypothetical protein		43.82	49.97	36.45	43.4133	6.76917	80.88	87.62	65.38	77.96	11.4039	82.22	59.05	54	65.09	15.0484	60.23	100.93	75.72	78.96	20.5425	56.08	60.37	81.82	66.09	13.7904	0.381788	0.186537	0.112625	0.807105	-0.0926677	0.806291	0.315342	0.251128
TKV_RS05200	L-serine ammonia-lyase, iron-sulfur-dependent subunit beta	sdaAB	89.97	85.31	82.85	86.0433	3.6162	126.24	113.85	126.26	122.117	7.15915	121.33	109.73	93.53	108.197	13.9633	95.29	145.53	105.27	115.363	26.5974	104.43	97	137.05	112.827	21.3044	0.147003	0.368043	0.0130676	0.976978	-0.0584357	0.85634	0.117941	0.586723
TKV_RS05205	L-serine ammonia-lyase, iron-sulfur-dependent, subunit alpha	sdaAA	129.93	98.81	112.59	113.777	15.5939	162.42	118.06	139.7	140.06	22.1822	153.82	138.69	106.02	132.843	24.4305	109.02	158.79	122.17	129.993	25.7908	114.21	120.82	168.09	134.373	29.3859	0.04565	0.838413	-0.00238811	0.995525	-0.096773	0.773214	-0.0224283	0.930056
TKV_RS05210	oligoendopeptidase F	pepF	239.5	189	181.42	203.307	31.5726	252.18	218.93	212.69	227.933	21.2288	174.29	161.63	109.9	148.607	34.1134	127.85	182.1	153.33	154.427	27.1416	205.16	180.01	256.95	214.04	39.2311	-0.617718	0.00422395	-0.442224	0.119967	0.384498	0.171286	-0.184758	0.382258
TKV_RS05215	3-dehydroquinate synthase	aroB	116	89.25	92	99.0833	14.7146	109.5	96.04	118.3	107.947	11.211	110.95	114.92	73.08	99.65	23.0958	95.3	116.53	103.9	105.243	10.6786	84.33	82.29	113.97	93.53	17.7309	-0.167102	0.489074	0.0549264	0.886156	-0.196762	0.53969	-0.337117	0.0876495
TKV_RS05220	prephenate dehydratase	pheA	2285.22	2080.91	1985.48	2117.2	153.13	1134.79	1815.73	1384.38	1444.97	344.489	1038.82	795.69	1295.41	1043.31	249.89	1101.99	708.97	1190.65	1000.54	256.366	1160.12	874.75	1086.55	1040.47	148.16	-1.15022	3.23896e-06	-0.414031	0.337705	-0.127556	0.722514	-1.26739	1.0214e-16
TKV_RS05225	3-deoxy-7-phosphoheptulonate synthase	aroF	2010.37	1768.07	1728.98	1835.81	152.434	879	1391.18	1183.99	1151.39	257.642	915.74	755.15	1049.22	906.703	147.243	791.99	474	794	686.663	184.175	850.65	743.93	856.79	817.123	63.4616	-1.16191	5.29121e-09	-0.619753	0.136422	-0.267733	0.277884	-1.41501	1.7437e-30
TKV_RS05230	prephenate dehydrogenase/arogenate dehydrogenasefamily protein		880.43	765.32	768.52	804.757	65.5546	373.55	628.58	566.88	523.003	133.056	341.75	325.75	321.83	329.777	10.5528	322.93	150.42	217.31	230.22	86.9766	338.47	286.84	349.37	324.893	33.4028	-1.45496	2.86804e-50	-1.02603	0.0175778	-0.142987	0.443414	-1.55159	1.06169e-32
TKV_RS05235	3-phosphoshikimate 1-carboxyvinyltransferase	aroA	880.09	793.92	817.93	830.647	44.4702	447.06	736.67	641.55	608.427	147.619	378.76	396.12	336.54	370.473	30.6422	353.93	150.77	183.02	229.24	109.182	368.08	358.17	398.45	374.9	20.9882	-1.33711	5.37591e-44	-1.22672	0.00497639	-0.103145	0.561794	-1.39922	1.00255e-36
TKV_RS05240	response regulator transcription factor		815.08	725.05	770.55	770.227	45.0159	499.54	699.05	643.72	614.103	103	413.9	459.52	340.91	404.777	59.829	373.67	203.68	226.23	267.86	92.3252	399.86	364.51	432.25	398.873	33.8808	-1.09786	1.49556e-15	-1.05457	0.00447364	-0.137964	0.544822	-1.2009	2.01561e-23
TKV_RS05245	ATP-binding protein		444.98	389.58	415.56	416.707	27.7178	267.38	384.72	347.72	333.273	59.9892	327.47	355.91	265.19	316.19	46.4	311.62	203.45	219.41	244.827	58.3926	226.64	210.29	242.33	226.42	16.0211	-0.573154	4.13174e-05	-0.349367	0.372793	-0.585492	0.00115575	-1.13281	9.01607e-23
TKV_RS05250	LysM peptidoglycan-binding domain-containing protein, CBM50 family		1469.08	1252.1	1224.61	1315.26	133.916	654.33	1101.01	891.88	882.407	223.491	421.78	459.65	396.35	425.927	31.8531	637.87	524.1	761.66	641.21	118.815	536.56	500.57	641.52	559.55	73.2334	-1.79062	4.77305e-59	-0.353202	0.404485	0.262797	0.182403	-1.47238	1.13673e-24
TKV_RS05255	TMEM165/GDT1 family protein		60.38	68.74	77.28	68.8	8.45016	65.22	73.3	44.67	61.0633	14.7607	47.93	40.14	52.25	46.7733	6.1373	53.89	38.85	75.31	56.0167	18.3228	71.62	62.61	63	65.7433	5.09308	-0.718408	0.00206694	-0.0057688	0.99445	0.35246	0.123715	-0.328632	0.105741
TKV_RS05260	PIG-L family deacetylase		4.29	2.13	3.57	3.33	1.09982	3.57	5.37	1.79	3.57667	1.79001	1.06	1.84	1.67	1.52333	0.410163	1.2	2.06	2.51	1.92333	0.665607	5.46	3.93	4.23	4.54	0.81074	-1.1847	0.00188534	-0.670232	0.291238	1.29814	5.83365e-05	0.182535	0.615415
TKV_RS05265	ROK family transcriptional regulator		30.03	28.55	31.66	30.08	1.5556	53.94	28.94	19.26	34.0467	17.8951	27.23	24.57	94.94	48.9133	39.8824	58.52	85.17	62.18	68.6233	14.4462	73.81	82.85	61.01	72.5567	10.9738	0.478225	0.387004	1.07201	0.00909581	0.323046	0.568587	0.978872	6.85645e-08
TKV_RS05270	IS200/IS605 family accessory protein TnpB-related protein		223.05	211.87	237.51	224.143	12.8549	298.05	214.33	228.68	247.02	44.7719	371.44	345.89	490.39	402.573	77.117	401.66	558.07	609.53	523.087	108.261	325.47	372.89	301.52	333.293	36.3225	0.65761	0.00368017	1.15283	8.34985e-05	-0.379949	0.158651	0.301193	0.0767673
TKV_RS05275	thioredoxin	trxA	210.46	188.61	198.76	199.277	10.9342	316.97	145.5	100.76	187.743	114.127	122.44	96.13	387.86	202.143	161.372	190.58	332.55	227.45	250.193	73.6669	429.37	505.67	362.95	432.663	71.417	-0.105615	0.86358	0.516507	0.314937	0.734193	0.140456	0.834113	3.55898e-06
TKV_RS05280	aminotransferase class I/II-fold pyridoxal phosphate-dependent enzyme		682.52	597.78	575.48	618.593	56.4738	700.73	484.1	346.1	510.31	178.762	371.75	382	284.25	346	53.7221	242.54	488.41	419.56	383.503	126.839	604.85	414.28	726.7	581.943	157.465	-1.00706	2.49254e-11	-0.256179	0.594038	0.586945	0.0380061	-0.344142	0.14432
TKV_RS05285	ASKHA domain-containing protein		65.41	54.19	56.61	58.7367	5.90459	43.48	55.03	45.17	47.8933	6.23803	30.73	21.35	33.44	28.5067	6.34424	31.45	28.45	27.65	29.1833	2.00333	34.13	32.15	40.58	35.62	4.40809	-1.17492	6.757e-07	-0.604801	0.0289499	0.181024	0.577701	-0.969329	2.04731e-11
TKV_RS05290	ABC-ATPase domain-containing protein		110.17	95.65	95.64	100.487	8.38601	86.87	97.74	84.96	89.8567	6.89364	58.24	58.57	63.71	60.1733	3.06728	58.94	48.08	45.3	50.7733	7.20784	67.38	64.05	82.52	71.3167	9.8442	-0.904392	2.14029e-11	-0.711049	0.00497842	0.114972	0.641476	-0.747055	8.06344e-07
TKV_RS05295	IS3 family transposase		68.81	84.62	69.03	74.1533	9.06507	41.96	68.16	49.01	53.0433	13.5577	42.46	47.66	33.98	41.3667	6.90523	38.72	29.99	35.21	34.64	4.39282	44.49	42.1	40.73	42.44	1.90292	-0.997916	2.09594e-05	-0.493662	0.249262	-0.0863465	0.765395	-1.0399	5.86401e-07
TKV_RS05305	type I pullulanase	pulA	127.74	92.74	102.83	107.77	18.0153	139.44	92.7	95.66	109.267	26.1728	57.76	48.71	52.82	53.0967	4.53134	30.23	46.84	38.7	38.59	8.30555	92.68	87.63	140.13	106.813	28.9634	-1.17485	2.86668e-14	-1.32737	5.90539e-06	0.831182	0.00124384	-0.265405	0.27311
TKV_RS05310	1,4-alpha-glucan branching protein GlgB	glgB	483.08	733.29	808.18	674.85	170.247	388.9	356.35	339.15	361.467	25.2666	264.59	328.79	430.41	341.263	83.6107	563.73	339.05	467.16	456.647	112.708	480.36	559.3	378.94	472.867	90.4132	-1.10214	0.000709175	0.422122	0.190575	0.313702	0.349779	-0.747543	0.00490432
TKV_RS05315	glucose-1-phosphate adenylyltransferase		254.83	402.33	467.35	374.837	108.895	226.53	190.46	182.51	199.833	23.4592	167.02	206.75	318.84	230.87	78.7316	362.92	205.8	220.71	263.143	86.7301	313.35	384.55	219.74	305.88	82.6585	-0.815026	0.0319826	0.475081	0.167953	0.241907	0.571347	-0.530538	0.090668
TKV_RS05320	glucose-1-phosphate adenylyltransferase subunit GlgD	glgD	193.63	322.85	370.03	295.503	91.3243	199.04	151.02	139.42	163.16	31.6097	139	179.99	274.32	197.77	69.39	323.34	165.2	159.74	216.093	92.9185	263.36	347.32	183.77	264.817	81.7847	-0.701213	0.0773959	0.478567	0.240642	0.252872	0.568186	-0.4017	0.242426
TKV_RS05325	glycogen synthase GlgA	glgA	341.32	512.92	581.5	478.58	123.718	302.27	246.43	233.75	260.817	36.4552	207.78	257.07	367.96	277.603	82.0404	387.48	224.24	182.36	264.693	108.379	425.48	525.82	300.49	417.263	112.889	-0.906088	0.00922841	0.111302	0.814758	0.40918	0.274941	-0.442895	0.151406
TKV_RS05335	ABC transporter permease		261.17	411.25	476.17	382.863	110.275	219.96	233.43	156.11	203.167	41.3051	150.31	201.14	224.61	192.02	37.9803	234.61	128.06	126.96	163.21	61.8367	317.72	368.08	227.21	304.337	71.3822	-1.11736	0.000598956	-0.203682	0.652761	0.495285	0.11732	-0.568881	0.0590415
TKV_RS05340	DUF2284 domain-containing protein		391.2	574.3	619.74	528.413	120.983	336.78	358.28	275.67	323.577	42.8585	266.92	395.11	314.22	325.417	64.8243	323.03	209.74	224.6	252.457	61.5683	462.73	439.68	359.43	420.613	54.2252	-0.854293	0.0032138	-0.249731	0.463926	0.233772	0.404796	-0.579749	0.0196646
TKV_RS05345	hypothetical protein		499.38	605.48	580.47	561.777	55.4652	541.05	531.18	530.4	534.21	5.93644	645.58	953.81	684.78	761.39	167.789	798.95	715.22	774.46	762.877	43.0501	537.48	549.97	504.24	530.563	23.6366	0.241773	0.357876	0.59826	0.00821331	-0.6142	0.00760666	-0.347779	0.0626744
TKV_RS05350	[FeFe] hydrogenase H-cluster radical SAM maturase HydG	hydG	1021.48	1185.4	1064.06	1090.31	85.0551	1139.6	1166.06	1278.83	1194.83	73.9394	1006.53	1601.99	1045.26	1217.93	333.172	1037.03	1026.29	951.2	1004.84	46.763	1276.87	1365.81	1200.38	1281.02	82.793	-0.0295646	0.926061	-0.157046	0.599667	-0.0447542	0.901165	-0.0388759	0.855562
TKV_RS05355	DUF4143 domain-containing protein		6.46	13.55	15.18	11.73	4.63615	2.13	17.8	1.93	7.28667	9.10536	11.09	15.81	2.27	9.72333	6.87268	3.26	0.43	4.54	2.74333	2.10315	5.1	4.36	3.83	4.43	0.637887	-0.390467	0.549754	-0.785195	0.373035	-0.890299	0.0930279	-1.4735	0.000132117
TKV_RS05360	hypothetical protein		62.15	75.16	123.64	86.9833	32.4052	50.63	126.2	25.33	67.3867	52.4812	84.57	121.89	93.28	99.9133	19.5243	66.16	46.79	68.04	60.33	11.7636	113.35	98.66	62.27	91.4267	26.297	0.0118637	0.97713	-0.0443089	0.961303	-0.230071	0.543876	-0.18197	0.644585
TKV_RS05365	IS21 family transposase		168.01	247.75	303.08	239.613	67.9016	277.22	375.5	108.35	253.69	135.12	228.66	270.27	332.83	277.253	52.4349	378.12	313.43	568.57	420.04	132.635	447.74	227.12	304.38	326.413	111.948	0.0246294	0.951312	0.7662	0.1501	0.0923354	0.837135	0.152564	0.682483
TKV_RS05375	GTPase HflX	hflX	20.4	18.01	19.12	19.1767	1.19601	22.2	29.98	18.21	23.4633	5.98584	21.23	16.25	27.67	21.7167	5.72553	24.28	27.03	28.83	26.7133	2.29147	30	25.1	22.68	25.9267	3.72936	0.010552	0.976115	0.276416	0.471725	0.116192	0.763591	0.166199	0.427316
TKV_RS05380	DUF3189 family protein		59.62	41.39	57.27	52.76	9.91657	76.47	135.83	56.03	89.4433	41.4517	22.71	29.91	41.1	31.24	9.26686	24.65	22.77	29.4	25.6067	3.41696	88.55	101.69	75.6	88.6133	13.0451	-0.873454	0.00415322	-1.56083	0.00015253	1.25698	2.45302e-05	0.475574	0.0260639
TKV_RS05385	NUDIX hydrolase		68.38	40.9	62.59	57.29	14.4864	73.28	33.77	58.18	55.0767	19.937	123.56	234.23	109.66	155.817	68.2627	155.84	118.19	204.17	159.4	43.1004	83.57	74.02	61.59	73.06	11.0214	1.19325	0.000419223	1.53249	9.74418e-05	-1.08485	0.00117005	0.0934661	0.744005
TKV_RS05390	YigZ family protein		229.23	248.44	250.34	242.67	11.6781	424.21	508.66	559.02	497.297	68.1196	636.15	781.71	435.38	617.747	173.897	684.82	647.82	618.44	650.36	33.2628	468.31	458.57	451.28	459.387	8.54432	1.1195	3.82175e-06	0.45138	0.150873	-0.512803	0.0536025	0.639127	1.08558e-05
TKV_RS05395	hypothetical protein		194.94	203.85	237.62	212.137	22.5144	353.88	454.21	499	435.697	74.3102	560.89	752.06	305.82	539.59	223.881	471.14	397.15	407.6	425.297	40.0438	364.51	351.7	373.51	363.24	10.9603	1.08548	0.000964327	0.041019	0.928331	-0.616457	0.0753388	0.495606	0.00247579
TKV_RS05400	CoA-binding protein		103.77	122.58	115.65	114	9.51293	174.83	224.13	254.37	217.777	40.1488	454.71	558.01	269.13	427.283	146.38	341.9	334.28	334.92	337.033	4.22679	181.23	189.82	144.36	171.803	24.1516	1.63174	1.20682e-08	0.677133	0.043093	-1.30663	1.00633e-05	0.309808	0.158251
TKV_RS05405	TSUP family transporter		109.1	125.76	100.42	111.76	12.8777	132.05	200.33	206.57	179.65	41.3407	146.58	191.88	81.74	140.067	55.3581	120.07	96.45	78.87	98.4633	20.6737	157.27	144.54	125.32	142.377	16.0845	0.120217	0.760965	-0.749861	0.0544632	-0.0820371	0.861513	0.0749231	0.764484
TKV_RS05410	sulfite exporter TauE/SafE family protein		112.38	118.38	115.73	115.497	3.0068	134.87	228.03	235.71	199.537	56.1345	192.58	255.4	103.98	183.987	76.0749	160.21	128.06	124.32	137.53	19.7303	156.64	148.54	132.28	145.82	12.4057	0.449107	0.198682	-0.440037	0.312132	-0.402699	0.277884	0.0657966	0.75516
TKV_RS05415	cysteine synthase A	cysK	220.95	243.16	206.42	223.51	18.5033	276.72	354.36	382.05	337.71	54.6033	298.01	349	211.35	286.12	69.591	284.53	286.99	275.89	282.47	5.82968	243.68	256.82	275.71	258.737	16.1008	0.159625	0.544579	-0.170987	0.656008	-0.249426	0.356596	-0.0598115	0.769646
TKV_RS05420	YebC/PmpR family DNA-binding transcriptional regulator		147.29	150.33	141.45	146.357	4.51297	199.74	273.61	262.29	245.213	39.7857	244.84	263.12	219.7	242.553	21.8001	286.08	331.52	311.4	309.667	22.7695	157.05	171.79	195.27	174.703	19.2758	0.540413	8.534e-05	0.402941	0.242602	-0.57897	0.00115555	-0.0145562	0.943324
TKV_RS05425	chemotaxis protein CheW		81.64	91.89	98.76	90.7633	8.61543	195.45	75.5	77.62	116.19	68.6494	105.36	91.9	116.15	104.47	12.1495	322.34	321.64	455.13	366.37	76.8692	188.27	174.18	194.36	185.603	10.3509	0.0218327	0.936802	1.66537	5.09828e-05	0.679955	0.000433013	0.742449	9.01126e-06
TKV_RS05430	hypothetical protein		4.62	4.67	5.69	4.99333	0.603849	6.69	8.42	2	5.70333	3.32178	5.83	9.52	3.33	6.22667	3.11401	3.23	2.6	7.99	4.60667	2.94694	7.99	6.35	6.83	7.05667	0.843169	0.124429	0.808574	-0.133263	0.884893	0.0409535	0.945294	0.212708	0.529711
TKV_RS05435	crossover junction endodeoxyribonuclease RuvC	ruvC	260.65	263.66	243.79	256.033	10.7093	328.19	376.88	380.12	361.73	29.0916	230.74	218.07	241.68	230.163	11.8156	271.59	313.99	330.68	305.42	30.4629	349.24	289.8	335.2	324.747	31.0682	-0.328167	0.0412051	-0.147262	0.689357	0.360897	0.0461727	0.071574	0.70362
TKV_RS05440	Holliday junction branch migration protein RuvA	ruvA	221.28	264.08	212.27	232.543	27.6806	293.49	319.78	316.76	310.01	14.3862	229.22	213.08	197.03	213.11	16.095	279.05	298.27	303.57	293.63	12.9017	307.29	277.18	275.47	286.647	17.8981	-0.30825	0.128672	0.0145096	0.971382	0.299364	0.0521571	0.0267304	0.908655
TKV_RS05445	Holliday junction branch migration DNA helicase RuvB	ruvB	236.18	248.3	252.05	245.51	8.29472	325.78	351.39	379.52	352.23	26.8798	279.54	261.04	245.79	262.123	16.9011	324.52	318.92	304.15	315.863	10.5234	293.97	302.31	322.53	306.27	14.686	-0.087954	0.581478	-0.0678986	0.846403	0.100464	0.558099	0.0476753	0.79197
TKV_RS05450	DUF2905 domain-containing protein		392.4	359.32	389.01	380.243	18.1992	508.26	492.2	623.4	541.287	71.5642	291.65	281.85	275.51	283.003	8.13158	350.03	337.69	313.47	333.73	18.5989	415.03	439.59	537.45	464.023	64.7642	-0.60074	3.99823e-08	-0.591915	0.0463473	0.572187	0.00228682	0.0191695	0.926425
TKV_RS05455	SpoIID/LytB domain-containing protein		374.21	372.37	394.3	380.293	12.165	537.24	604.73	547.11	563.027	36.4518	381.53	342.08	350.11	357.907	20.8487	408.45	427.49	414.69	416.877	9.70652	515.91	437.84	541.26	498.337	53.9031	-0.265295	0.0561189	-0.331322	0.201675	0.344478	0.0492041	0.117759	0.494049
TKV_RS05460	tRNA preQ1(34) S-adenosylmethionine ribosyltransferase-isomerase QueA	queA	216.99	197.88	217.57	210.813	11.2043	265.48	307.2	279.72	284.133	21.2073	286.58	254.14	202.39	247.703	42.4625	234.49	261.45	245.66	247.2	13.5458	263.4	242.38	259.69	255.157	11.2193	0.0491826	0.807307	-0.105076	0.751173	-0.0744041	0.765014	0.00890202	0.952886
TKV_RS05465	RNA chaperone Hfq		164.41	117.01	123.7	135.04	25.6542	142.21	195	192.97	176.727	29.9095	212.03	211.72	121.44	181.73	52.2129	189.05	202.42	199.55	197.007	7.03851	140.45	130.41	126.53	132.463	7.18357	0.241555	0.418483	0.226392	0.571593	-0.536453	0.0591032	-0.27869	0.167381
TKV_RS05470	hypothetical protein		1.42	1.84	3.99	2.41667	1.37863	2.29	8.36	0.25	3.63333	4.21858	1.21	5.16	6.16	4.17667	2.61741	3.71	0.83	3.08	2.54	1.51403	1.44	2.96	1.61	2.00333	0.832847	0.430784	0.555092	-0.223972	0.83254	-0.727379	0.217395	-0.361562	0.583037
TKV_RS05475	PAS domain S-box protein		46.13	35.79	37.37	39.7633	5.57	37.47	28.06	27.09	30.8733	5.73343	34.78	31.22	25.43	30.4767	4.71911	18.99	25.5	19.15	21.2133	3.71322	27.06	25.53	39.53	30.7067	7.67943	-0.551239	0.000945728	-0.418028	0.160546	-0.103726	0.763591	-0.615549	0.00364705
TKV_RS05480	tRNA guanosine(34) transglycosylase Tgt	tgt	166.2	127.1	143.55	145.617	19.6318	142.16	150.21	133.12	141.83	8.54978	118.72	97.32	99.37	105.137	11.8081	92.14	137.75	113.06	114.317	22.831	125.01	126.39	142.26	131.22	9.58579	-0.635168	1.9563e-05	-0.204282	0.559798	0.192431	0.328793	-0.40524	0.00405171
TKV_RS05485	preprotein translocase subunit YajC	yajC	219.42	164.53	198.28	194.077	27.6854	184.57	234.1	188.31	202.327	27.58	151.54	111.08	138.73	133.783	20.6786	157.89	312.13	275.56	248.527	80.5953	139.92	141.62	201.66	161.067	35.1651	-0.692794	0.000503752	0.370112	0.4027	0.134958	0.685108	-0.515371	0.0111746
TKV_RS05490	TIGR04086 family membrane protein		37.92	5.34	23.57	22.2767	16.3285	97.27	13.57	2.77	37.87	51.7246	54.34	84.72	127.46	88.84	36.7337	4.74	12.69	9.64	9.02333	4.01071	117.61	132.7	91.1	113.803	21.0596	1.54801	0.00465887	-1.20899	0.131327	0.194945	0.673442	1.46849	0.00703848
TKV_RS05495	thioether cross-link-forming SCIFF peptide maturase	scfB	76.74	62.45	77.32	72.17	8.42276	163.55	109.89	106.7	126.713	31.9413	136.85	106.57	119.08	120.833	15.216	85.13	113.41	64.61	87.7167	24.5026	117.19	114.56	162.45	131.4	26.9222	0.561602	0.000982478	-0.399866	0.265211	-0.00320288	0.994786	0.58278	0.00205896
TKV_RS05500	gamma carbonic anhydrase family protein		67.45	56.19	56.21	59.95	6.4952	139.72	93.61	83.26	105.53	30.0582	147.86	123.16	115.72	128.913	16.8247	86.67	130.59	60.41	92.5567	35.4584	104.68	121.73	141.74	122.717	18.5497	0.916636	1.9013e-09	-0.0701344	0.897046	-0.184142	0.467095	0.751409	1.44447e-05
TKV_RS05505	protein translocase subunit SecD	secD	622.37	518.03	541	560.467	54.8263	692.62	689.95	638.36	673.643	30.5854	462.26	359.46	439.63	420.45	54.0173	348.5	440.47	381.1	390.023	46.6298	582	520.39	716.68	606.357	100.386	-0.577442	0.000757686	-0.671982	0.00484117	0.384211	0.112392	-0.148879	0.430335
TKV_RS05510	protein translocase subunit SecF	secF	384.77	345.09	357.21	362.357	20.3345	439.29	445.77	442.31	442.457	3.24249	335.23	294.92	303.43	311.193	21.2468	275.08	354.75	285.54	305.123	43.295	294.71	287.43	427.44	336.527	78.8174	-0.393608	0.000863042	-0.429414	0.118707	-0.0108383	0.978744	-0.364707	0.0730926
TKV_RS05515	2-polyprenylphenol 6-hydroxylase	ubiB	304.82	250.37	246.43	267.207	32.6336	317.62	314.64	315.46	315.907	1.53939	220.07	178.36	172.31	190.247	26.0043	182.72	182.76	137.53	167.67	26.102	240.56	225.64	298.32	254.84	38.3866	-0.657647	2.39352e-05	-0.802248	0.000844897	0.288479	0.207777	-0.326291	0.0585861
TKV_RS05520	single-stranded-DNA-specific exonuclease RecJ	recJ	203.69	161.97	175.34	180.333	21.3035	254.02	216.45	218.64	229.703	21.0873	169.07	148.16	152.63	156.62	11.0112	155.13	159.18	122.92	145.743	19.869	208.85	203.76	240.37	217.66	19.8314	-0.372973	0.00325438	-0.54548	0.0161887	0.343042	0.0459108	0.00851556	0.959411
TKV_RS05525	adenine phosphoribosyltransferase		268.3	216.69	207.82	230.937	32.6601	300.25	251.54	236	262.597	33.5217	309.82	257.52	290.22	285.853	26.422	268.38	294.3	278.68	280.453	13.0507	250.82	282.45	300.45	277.907	25.125	0.134366	0.473414	0.19931	0.403501	-0.159438	0.467855	0.00486458	0.980755
TKV_RS05530	bifunctional (p)ppGpp synthetase/guanosine-3',5'-bis(diphosphate) 3'-pyrophosphohydrolase		300.14	259.75	270.12	276.67	20.9765	323.68	297.9	261.27	294.283	31.3618	315.74	259.07	294.36	289.723	28.6181	244.73	217.01	169.02	210.253	38.3046	313.55	319.07	310.66	314.427	4.27299	-0.106239	0.525663	-0.376388	0.148862	-0.00587023	0.983486	-0.0784609	0.572895
TKV_RS05535	D-aminoacyl-tRNA deacylase	dtd	154.08	118.41	133.81	135.433	17.8903	173.5	155.54	128.45	152.497	22.6787	191.92	163.34	180.07	178.443	14.3593	146.19	130.58	98.53	125.1	24.298	175.21	196.31	184.11	185.21	10.5929	0.223959	0.166606	-0.175978	0.579638	-0.0673509	0.767164	0.188326	0.248841
TKV_RS05540	MBL fold metallo-hydrolase		237.14	206.31	209.12	217.523	17.0465	280.67	298.61	229.02	269.433	36.1302	216.75	199.37	220.03	212.05	11.103	218.57	205.23	176.56	200.12	21.4661	268.99	281.23	278.99	276.403	6.5171	-0.208858	0.143137	-0.320969	0.214626	0.252727	0.130195	0.0805106	0.585572
TKV_RS05550	histidine--tRNA ligase	hisS	182.17	163.42	164.9	170.163	10.4244	177.48	206.23	149.48	177.73	28.3758	186.04	134.08	169.98	163.367	26.6038	116.62	133.47	125.26	125.117	8.42591	151.05	125.36	166.23	147.547	20.659	-0.228853	0.2716	-0.392702	0.161577	-0.260508	0.314461	-0.46467	0.00292149
TKV_RS05555	aspartate--tRNA ligase	aspS	270.23	224.14	230.31	241.56	25.0199	245.15	299.54	229.39	258.027	36.8051	197.06	150.84	173.25	173.717	23.1135	134.19	166.62	119.7	140.17	24.0248	191.77	178.54	242.62	204.31	33.8305	-0.639625	0.000111735	-0.760293	0.00704018	0.104657	0.72032	-0.496446	0.00281244
TKV_RS05560	tRNA threonylcarbamoyladenosine dehydratase		116.67	109.67	133.11	119.817	12.0326	191.57	204.08	168.44	188.03	18.0818	166.37	168.7	122.21	152.427	26.1943	207.42	203.36	210.67	207.15	3.66247	197.04	181.3	213.77	197.37	16.2375	0.160247	0.440702	0.236075	0.359518	0.244034	0.274014	0.443605	0.00431862
TKV_RS05565	metal-sensitive transcriptional regulator		49.76	37.78	35.16	40.9	7.78401	39.41	53.86	51.55	48.2733	7.76228	92.51	81.29	70.22	81.34	11.1451	115.35	117.01	123.65	118.67	4.39195	46.64	40.35	46.13	44.3733	3.49363	0.802168	6.31366e-05	1.31779	2.34845e-05	-0.962636	4.01525e-07	-0.137661	0.576365
TKV_RS05570	thioredoxin	trxA	523.37	485.06	466.04	491.49	29.2009	417.58	496	406.82	440.133	48.6802	674.2	519.06	561.45	584.903	80.1851	912.66	1483.07	1496.97	1297.57	333.411	270.22	299.58	431.62	333.807	85.9714	0.0717559	0.715551	1.57951	8.41833e-07	-0.875519	0.000761537	-0.800202	9.89337e-05
TKV_RS05575	hypothetical protein		0.87	0.42	0.29	0.526667	0.304357	0.7	1.09	0	0.596667	0.552298	0	0.97	0	0.323333	0.56003	0.07	0	0	0.0233333	0.0404145	0.09	0.39	0.46	0.313333	0.196554	-0.298695	0.709786	-0.47048	0.510214	0.00222266	0.997699	-0.307482	0.655514
TKV_RS05585	Rrf2 family transcriptional regulator		65.19	53.7	40.52	53.1367	12.3446	89.98	59.52	66.56	72.02	15.9472	82.32	78	84.23	81.5167	3.19174	95.82	139.85	91.17	108.947	26.8639	50.36	55.04	74.83	60.0767	12.9893	0.434903	0.0615357	0.676822	0.0417856	-0.537174	0.028474	-0.0829479	0.786589
TKV_RS05590	tRNA 2-thiouridine(34) synthase MnmA	mnmA	221.37	165.57	172.25	186.397	30.4714	221.86	219.35	198.56	213.257	12.7894	125.7	121.8	120.81	122.77	2.58529	125.09	189.74	143.35	152.727	33.3294	151.36	135.47	214.61	167.147	41.8652	-0.765041	1.55078e-08	-0.36784	0.245611	0.303605	0.259835	-0.406316	0.0663299
TKV_RS05595	AI-2E family transporter		1.66	2.11	1.12	1.63	0.495681	4.12	3.44	1.16	2.90667	1.5504	1.01	1.47	2.06	1.51333	0.52634	0.92	0.52	1.36	0.933333	0.420159	4.1	3.14	3.04	3.42667	0.585263	-0.26992	0.612314	-1.17813	0.0768773	0.918907	0.0167393	0.699808	0.0656489
TKV_RS05600	alanine--tRNA ligase	alaS	224.67	198.38	210.32	211.123	13.1634	183.46	216.87	189.24	196.523	17.8562	136.88	100.21	151.52	129.537	26.4315	106.1	91.16	83.42	93.56	11.5289	120.91	115.05	168.59	134.85	29.3662	-0.851118	0.000158207	-0.954483	9.94526e-05	-0.0667232	0.868452	-0.891196	7.1074e-07
TKV_RS05605	IreB family regulatory phosphoprotein		301.41	270.84	256.2	276.15	23.068	255.57	387.2	425.42	356.063	89.1032	324.32	312.2	343.89	326.803	15.9903	510.08	600.54	721.93	610.85	106.301	205.78	196.99	228.4	210.39	16.2045	0.0671543	0.702421	0.802622	0.0460412	-0.741416	6.84036e-06	-0.648047	5.42504e-06
TKV_RS05610	Holliday junction resolvase RuvX	ruvX	225.41	188.86	188.61	200.96	21.1747	195.18	189.89	177.46	187.51	9.09659	202.6	212.73	228.86	214.73	13.2437	231.12	238.24	258.84	242.733	14.3959	174.65	170.69	190.07	178.47	10.2392	-0.0753756	0.667763	0.464165	0.0554619	-0.382779	0.0300146	-0.428714	0.00171427
TKV_RS05615	DUF1292 domain-containing protein		54.42	46.45	49.75	50.2067	4.00458	45.11	72.42	53.63	57.0533	13.9731	277.32	287.46	305.66	290.147	14.3598	334.79	361.49	497.48	397.92	87.2489	47.28	51.63	43.26	47.39	4.18608	2.33091	4.08053e-60	2.72073	3.73105e-16	-2.65458	7.87342e-57	-0.336382	0.0879492
TKV_RS05620	Fur family transcriptional regulator		378.84	334.47	419.39	377.567	42.4743	361.31	309.53	321.55	330.797	27.1001	296.81	260.75	283.11	280.223	18.2025	364.33	352.16	548.73	421.74	110.145	348.69	416.01	329.59	364.763	45.3968	-0.598405	0.000128445	0.441645	0.212168	0.249497	0.251223	-0.305524	0.10187
TKV_RS05625	ribonuclease J		898.88	741.37	791.61	810.62	80.4573	569.56	809.46	654.09	677.703	121.681	378.42	321.53	311.92	337.29	35.9423	483.87	553.29	668.02	568.393	92.9994	581.46	696.23	564.8	614.163	71.5583	-1.42857	2.39339e-31	-0.152219	0.722049	0.720959	0.000115995	-0.648903	2.47226e-05
TKV_RS05630	YlbF family regulator		895.58	717.49	852.66	821.91	92.9418	613.91	888.73	631.31	711.317	153.891	397.85	340.02	314.32	350.73	42.7825	523	546.33	635.11	568.147	59.1535	628.32	745.35	584.89	652.853	82.9956	-1.39006	1.82027e-24	-0.218585	0.567895	0.749714	0.00014471	-0.57962	0.000465956
TKV_RS05635	QueT transporter family protein		579.6	464.43	595.68	546.57	71.5882	439.7	702.32	583.83	575.283	131.518	274.73	224.54	237.35	245.54	26.0781	376.49	392.59	441.56	403.547	33.8905	441.96	546.83	428.44	472.41	64.8032	-1.31082	4.35937e-17	-0.405961	0.286716	0.792596	8.78001e-05	-0.459057	0.0108154
TKV_RS05640	endolytic transglycosylase MltG	mltG	135.45	152.89	168.42	152.253	16.4942	187.86	175.54	127.02	163.473	32.1649	140	134.85	159.01	144.62	12.7254	175.32	159.96	216.56	183.947	29.2695	288.39	229.57	194.38	237.447	47.4974	-0.249211	0.261178	0.278623	0.398007	0.559209	0.0216032	0.357121	0.118202
TKV_RS05645	O-methyltransferase		117.11	119.47	120.78	119.12	1.85987	130.74	130.41	104.45	121.867	15.0842	134.42	159.89	169.23	154.513	18.0171	124.9	116.02	119.72	120.213	4.46051	188.11	179.51	129.37	165.663	31.7237	0.194317	0.344392	0.0838062	0.774935	-0.0246139	0.94848	0.202261	0.383637
TKV_RS05650	U32 family peptidase		58.37	49.54	63.6	57.17	7.1064	60.58	64.44	63.89	62.97	2.08799	93.74	103.27	95.14	97.3833	5.14584	93.94	76.21	95.33	88.4933	10.6604	89.76	93.02	59.18	80.6533	18.6678	0.58639	6.68515e-05	0.567661	0.0443538	-0.372715	0.173874	0.22681	0.379471
TKV_RS05655	penicillin-binding transpeptidase domain-containing protein		12.03	6.05	9.79	9.29	3.02119	11.17	12.42	8.08	10.5567	2.23406	12.29	13.58	15.68	13.85	1.71105	9.1	9.94	6.77	8.60333	1.64233	14.89	14.36	12.16	13.8033	1.44763	0.404895	0.1827	-0.182562	0.65911	-0.125504	0.660903	0.307518	0.272795
TKV_RS05660	RNA polymerase sporulation sigma factor SigK	sigK	17.54	9.44	11.24	12.74	4.25323	19.18	11.83	7.85	12.9533	5.74792	16.19	25.48	20.31	20.66	4.65488	10.1	11.87	7.26	9.74333	2.3256	18.22	16.98	16.67	17.29	0.820183	0.514088	0.106312	-0.259657	0.621994	-0.360271	0.201125	0.183057	0.530782
TKV_RS05665	YqeG family HAD IIIA-type phosphatase		123.65	110.81	119.59	118.017	6.563	128.56	146.49	134.83	136.627	9.09902	94.77	77.71	126.45	99.6433	24.7328	133.19	146.55	177.57	152.437	22.7681	114.2	97.42	114.93	108.85	9.9054	-0.39791	0.144684	0.246482	0.477229	-0.00337872	0.99535	-0.377054	0.00948732
TKV_RS05670	shikimate dehydrogenase	aroE	363.91	302.84	342.36	336.37	30.9725	345.44	428.05	428.59	400.693	47.8516	179.7	140.47	222.44	180.87	40.9975	201.81	202.78	206.16	203.583	2.28356	257.53	240.78	322.09	273.467	42.9338	-1.02899	1.65276e-05	-0.861318	0.00199036	0.434876	0.139631	-0.553111	0.000526066
TKV_RS05675	type II secretion system ATPase GspE	gspE	719.94	606.85	627.76	651.517	60.1716	551.7	692.1	705.3	649.7	85.1267	261.96	239.87	279.68	260.503	19.9449	293.12	290.8	369.08	317.667	44.5404	324.14	273.93	509.79	369.287	124.242	-1.47701	2.52229e-25	-0.903376	0.00412744	0.346624	0.285642	-1.04127	6.35506e-06
TKV_RS05680	type IV pilus twitching motility protein PilT		784.1	688.47	701.61	724.727	51.8369	537.33	800.6	793.27	710.4	149.928	244.6	219.53	211.95	225.36	17.0879	202.47	206.28	247.31	218.687	24.8616	283.14	266.11	498.17	349.14	129.344	-1.85099	1.34437e-70	-1.53529	2.44348e-06	0.466688	0.149618	-1.26121	1.49004e-07
TKV_RS05685	type II secretion system F family protein		551.04	439.61	459.98	483.543	59.3345	361.21	555.72	551.11	489.347	110.994	212.74	192.35	205.14	203.41	10.3045	195.23	192.07	218.38	201.893	14.365	198.3	204.37	337.91	246.86	78.91	-1.40872	8.51611e-30	-1.13724	0.000801505	0.143317	0.687161	-1.18565	1.0805e-07
TKV_RS05690	prepilin-type N-terminal cleavage/methylation domain-containing protein		3331.35	2672.92	2805.64	2936.64	348.213	1405.15	2435.21	1687.35	1842.57	532.284	1714.95	1570.76	1607.89	1631.2	74.8679	2039.44	2659.74	3758.83	2819.34	870.735	1407.41	1526.43	1533.17	1489	70.7422	-1.01343	7.42495e-19	0.658348	0.138183	-0.250252	0.109196	-1.22568	1.91231e-23
TKV_RS05695	A24 family peptidase		359.33	256.24	295.01	303.527	52.07	140.56	309.68	205.23	218.49	85.3362	169.49	145.97	133.18	149.547	18.4173	136.61	98.97	111.78	115.787	19.1372	180.09	162.75	137.58	160.14	21.3748	-1.17726	3.19991e-14	-0.779065	0.0721842	-0.021746	0.943086	-1.15082	2.08104e-11
TKV_RS05700	prepilin-type N-terminal cleavage/methylation domain-containing protein		298.29	213.18	275.97	262.48	44.1295	152.81	272.48	187.37	204.22	61.5887	199	178.54	146.5	174.68	26.462	150.28	107.26	122.6	126.713	21.803	199.27	210.19	141.71	183.723	36.792	-0.749095	1.79401e-05	-0.570597	0.155021	-0.0435948	0.901165	-0.743655	0.000442358
TKV_RS05705	prepilin-type N-terminal cleavage/methylation domain-containing protein		420.89	309.79	383.04	371.24	56.4821	211.09	331.38	273.57	272.013	60.1601	240.96	219.92	196.42	219.1	22.2813	195.4	138.37	144.08	159.283	31.408	263.89	282.91	211.12	252.64	37.1937	-0.923969	4.42754e-11	-0.658396	0.071366	0.0822437	0.763591	-0.791501	1.15395e-05
TKV_RS05710	prepilin-type N-terminal cleavage/methylation domain-containing protein		505.68	390.36	474.07	456.703	59.5892	279.11	417.12	352.1	349.443	69.0433	272.6	254.07	245.89	257.52	13.6851	236.14	170.73	179.28	195.383	35.5543	368.15	379.77	282.27	343.397	53.2551	-0.99178	1.18687e-16	-0.722843	0.0364607	0.283051	0.204794	-0.652692	0.000339409
TKV_RS05715	pilus assembly PilX N-terminal domain-containingprotein		178.92	129.62	192.05	166.863	32.915	111.37	178.26	151.54	147.057	33.6696	139.18	125.56	114.24	126.327	12.4877	119.52	87.61	87.77	98.3	18.3772	173.04	152.55	114.87	146.82	29.5053	-0.564275	0.00271134	-0.478044	0.218358	0.0908539	0.765395	-0.425398	0.0696696
TKV_RS05720	competence protein ComFB		429.31	390.99	459.89	426.73	34.5224	290.3	344.03	276.77	303.7	35.5759	337.46	298.61	325.92	320.663	19.9513	285.78	242.84	271.51	266.71	21.8687	386.03	386.16	276.93	349.707	63.0265	-0.582399	7.22347e-05	-0.0879862	0.800395	0.00135232	0.997699	-0.534449	0.00720298
TKV_RS05725	type IV pilus assembly protein PilM	pilM	283.22	248.73	274.26	268.737	17.8961	192.66	247.59	189.52	209.923	32.6581	247.25	227.39	234.75	236.463	10.0402	210.1	176.94	197.13	194.723	16.7105	260.33	243.92	192.01	232.087	35.6641	-0.357972	0.00145295	-0.0135176	0.976075	-0.145416	0.556094	-0.463491	0.00884078
TKV_RS05730	PilN domain-containing protein		236.03	191.06	211.02	212.703	22.5322	136.52	190.73	138.56	155.27	30.7262	168.96	158.11	144.51	157.193	12.2507	137.22	113.71	118.35	123.093	12.4521	197.85	195.21	151.69	181.583	25.922	-0.607004	4.73362e-08	-0.233963	0.513422	0.0835829	0.750618	-0.476954	0.00706491
TKV_RS05735	type 4a pilus biogenesis protein PilO	pilO	320.53	283.57	320.26	308.12	21.2614	213.37	304.41	219.55	245.777	50.8719	208.14	187.64	184.15	193.31	12.9612	165.49	124.88	129.86	140.077	22.149	301.34	273.71	213.23	262.76	45.0641	-0.844174	4.76564e-14	-0.692495	0.0316958	0.307942	0.180869	-0.480228	0.0100281
TKV_RS05740	shikimate kinase		92.44	67.75	82.85	81.0133	12.447	64.89	78.74	78.64	74.09	7.96759	118	124.18	125.82	122.667	4.1238	113.03	98.5	105.59	105.707	7.2657	80.4	73.62	56.06	70.0267	12.5616	0.424302	0.0056052	0.578679	0.0565178	-0.894287	3.17121e-05	-0.453085	0.0325314
TKV_RS05745	TIM barrel protein		136.23	139.87	133.97	136.69	2.97678	120.76	148.72	132.42	133.967	14.044	244.18	248.4	186.94	226.507	34.3306	179.92	150.72	137.75	156.13	21.5993	149.58	141.2	122.1	137.627	14.0842	0.534938	0.00121716	0.297521	0.344422	-0.809967	2.52278e-05	-0.2534	0.151583
TKV_RS05750	glutamate 5-kinase	proB	286.48	265.1	263.06	271.547	12.9728	259.57	306.45	293.4	286.473	24.1954	335.92	379.63	232.88	316.143	75.3474	230.71	146.02	128.25	168.327	54.7513	279.99	298.79	246.84	275.207	26.3032	0.0323813	0.901192	-0.653753	0.0674173	-0.299998	0.268936	-0.241094	0.138393
TKV_RS05755	glutamate-5-semialdehyde dehydrogenase		208.54	184.97	186.7	193.403	13.1372	150.12	205.66	219.44	191.74	36.6966	269.84	313.12	176.23	253.063	69.9701	165.18	104.81	87.35	119.113	40.8389	154.29	158.72	140.8	151.27	9.33391	0.196058	0.451627	-0.580172	0.163763	-0.807758	0.00169824	-0.609781	4.7385e-06
TKV_RS05760	type II 3-dehydroquinate dehydratase	aroQ	102.99	90.05	102.86	98.6333	7.43367	89.14	111.28	147.12	115.847	29.2585	140.89	175.77	84.79	133.817	45.9006	110.34	74.74	70.45	85.1767	21.8974	85.5	82.37	79.6	82.49	2.95183	0.242745	0.437138	-0.35124	0.435643	-0.750446	0.012467	-0.514407	0.000278733
TKV_RS05765	aminopeptidase P family protein		325.43	323.73	276.93	308.697	27.5239	282.45	308.77	381.14	324.12	51.1043	447.24	569.58	240.57	419.13	166.296	248.24	157.73	148.25	184.74	55.1965	236.94	254.6	247.96	246.5	8.92007	0.233445	0.514547	-0.698504	0.0593405	-0.79517	0.0156652	-0.582721	9.43761e-05
TKV_RS05770	elongation factor P	efp	444.5	407.76	366.55	406.27	38.9964	555.92	521.24	656.58	577.913	70.2994	1315.41	1401.75	966.31	1227.82	230.555	851.26	834.38	798.81	828.15	26.7742	486.84	545.54	559	530.46	38.3708	1.38719	8.46502e-15	0.58803	0.0353868	-1.27866	5.73341e-11	0.116794	0.499275
TKV_RS05775	hypothetical protein		603.6	582.09	540.57	575.42	32.04	803.28	700.27	762.95	755.5	51.9075	839	931.67	644.08	804.917	146.793	639.39	608.58	637.58	628.517	17.2894	615.66	769.7	847.43	744.263	117.96	0.294135	0.116918	-0.162636	0.536677	-0.21985	0.422575	0.10056	0.636196
TKV_RS05780	stage III sporulation protein AA	spoIIIAA	23.3	4.28	14.73	14.1033	9.52547	66.56	7.14	3.18	25.6267	35.5046	42.77	60.62	75.74	59.71	16.5038	4.76	5.02	5.35	5.04333	0.295691	88.84	112.72	68.49	90.0167	22.1385	1.69168	0.000522785	-1.48568	0.0474353	0.417656	0.248977	1.79054	0.000476138
TKV_RS05785	stage III sporulation protein SpoIIIAB	spoIIIAB	20.29	4.89	13.06	12.7467	7.70478	70.02	5.28	4.34	26.5467	37.6519	41.44	56.29	66.3	54.6767	12.5083	4.5	1.75	4.25	3.5	1.52069	89.42	109.94	79.08	92.8133	15.7074	1.7524	6.84731e-05	-1.77946	0	0.589352	0.0492041	2.34539	1.7827e-11
TKV_RS05790	stage III sporulation protein AC	spoIIIAC	28	4.84	15.66	16.1667	11.5883	70.67	7.06	4.74	27.49	37.413	41.52	79.33	94.54	71.7967	27.301	5.25	5.37	4.84	5.15333	0.277909	83.73	107.76	77.56	89.6833	15.9559	1.69516	0.00127318	-1.46518	0	0.166216	0.725636	1.91278	2.02256e-06
TKV_RS05795	stage III sporulation protein AD	spoIIIAD	31.79	8.67	15.44	18.6333	11.8862	86.52	9.05	3.13	32.9	46.5305	35.13	48.08	62.69	48.6333	13.7883	3.87	2.11	4.16	3.38	1.10937	114.9	135.41	84.66	111.657	25.53	1.11696	0.0133079	-1.9705	0.00826356	0.966752	0.00301574	2.09969	1.86438e-09
TKV_RS05800	stage III sporulation protein AE	spoIIIAE	35.84	9.06	18.06	20.9867	13.6278	88	7	4.57	33.19	47.4824	35.63	51.65	65.71	50.9967	15.0506	2.55	2.3	1.35	2.06667	0.633114	128.74	145.66	96.42	123.607	25.0181	1.02735	0.0250843	-2.56875	0	1.03885	0.00111834	2.08081	2.74334e-09
TKV_RS05805	stage III sporulation protein AF	spoIIIAF	34.2	9.61	12.34	18.7167	13.4783	85.51	8.53	4.59	32.8767	45.6244	41.31	54.75	68.52	54.86	13.6053	3.91	0.98	2.69	2.52667	1.47181	109.38	141.19	94.97	115.18	23.6496	1.26373	0.0052704	-2.28266	0	0.864262	0.00449532	2.12261	2.90122e-09
TKV_RS05810	stage III sporulation protein AG	spoIIIAG	37.31	6.71	15.58	19.8667	15.7439	89.75	4.15	3.97	32.6233	49.4732	85.61	105.73	127.35	106.23	20.8745	4.94	3.49	3.2	3.87667	0.93222	108.36	162.81	97.78	122.983	34.8942	1.9891	3.5919e-05	-1.81332	0	0.0777339	0.86088	1.71727	0.00108861
TKV_RS05815	SpoIIIAH-like family protein		91.39	17.26	34.99	47.88	38.7095	237.41	16.5	10.46	88.1233	129.321	140.02	189.32	229.89	186.41	45.0056	10.33	7.04	8.38	8.58333	1.6544	307.66	383.82	246.6	312.693	68.7483	1.59329	0.00109681	-1.6304	0	0.565945	0.0777285	1.78235	0.000635366
TKV_RS05820	Asp23/Gls24 family envelope stress response protein		227.77	191.59	175.85	198.403	26.6221	431.82	232.05	267.26	310.377	106.636	1145.43	813.34	1728.97	1229.25	463.534	1240.17	1623.34	1787.81	1550.44	281.004	526.21	548.09	395.91	490.07	82.2755	2.33442	1.72468e-13	2.33146	1.19479e-14	-1.30444	8.22809e-05	1.01359	1.02337e-07
TKV_RS05825	alkaline shock response membrane anchor protein AmaP	amaP	361.14	294.34	321.21	325.563	33.6121	749.56	463.02	521.29	577.957	151.442	694.57	539.29	714.79	649.55	96.0217	610.23	532.19	458.14	533.52	76.0537	815.26	805.5	713.41	778.057	56.1979	0.812463	1.74022e-05	-0.00296604	0.995214	0.128896	0.630753	0.981033	2.81147e-13
TKV_RS05830	DUF2273 domain-containing protein		314.33	271.26	291.66	292.417	21.545	675.03	396.81	451.47	507.77	147.407	588.26	510.15	589.49	562.633	45.4561	580.54	416.87	309.97	435.793	136.274	697.77	672.49	605.57	658.61	47.6414	0.762161	1.6687e-07	-0.105053	0.820926	0.0997495	0.659812	0.894596	4.46924e-11
TKV_RS05835	transcription antitermination factor NusB	nusB	273.96	229.42	252.94	252.107	22.2817	495.56	315.59	369.94	393.697	92.307	725.53	563.56	697.62	662.237	86.5884	580.66	496.55	361.63	479.613	110.493	535.85	564.62	498.32	532.93	33.2463	1.20273	1.19982e-12	0.375229	0.264446	-0.42298	0.0418364	0.806075	1.29637e-09
TKV_RS05840	bifunctional methylenetetrahydrofolate dehydrogenase/methenyltetrahydrofolate cyclohydrolase		240.42	202.46	245.31	229.397	23.4556	437.82	290.56	358	362.127	73.7167	860.32	701.37	789.08	783.59	79.6171	601.18	593.83	433.49	542.833	94.7654	477.73	649.07	508.94	545.247	91.2578	1.57807	3.45963e-25	0.664254	0.020164	-0.617051	0.0063066	0.962119	8.82216e-08
TKV_RS05845	exodeoxyribonuclease VII large subunit	xseA	611.29	550.54	524.45	562.093	44.5579	1016.16	627.58	719.92	787.887	203.01	935.59	819.45	867.15	874.063	58.3778	714.4	637.06	563.9	638.453	75.2597	1161.22	1228.66	1048.01	1145.96	91.2863	0.456914	0.00060179	-0.18568	0.559798	0.261299	0.151271	0.751473	1.31972e-07
TKV_RS05850	exodeoxyribonuclease VII small subunit	xseB	191.76	183.75	171.53	182.347	10.1877	409.95	226.85	219.71	285.503	107.833	663.83	556.62	574.84	598.43	57.366	416.36	405.14	364.67	395.39	27.1894	349.04	434.44	364.41	382.63	45.5222	1.51749	7.26984e-26	0.574088	0.0783263	-0.741152	0.000105283	0.785695	2.77909e-06
TKV_RS05855	farnesyl diphosphate synthase		169.09	154.96	194.8	172.95	20.1985	487.8	278.07	297.31	354.393	115.933	566.95	465.15	525.42	519.173	51.1867	421.33	407.15	301.78	376.753	65.3148	556.63	610.41	464.39	543.81	73.8493	1.38761	2.66309e-16	0.198389	0.589757	-0.0540174	0.856938	1.35369	9.24855e-15
TKV_RS05860	hypothetical protein		231.46	220.16	263.21	238.277	22.3199	362.7	314.01	222.29	299.667	71.2954	374.36	282.12	345.31	333.93	47.1612	338.15	376.43	362.14	358.907	19.3437	508.91	485.44	363.8	452.717	77.8931	0.304098	0.143137	0.368723	0.190575	0.299205	0.264641	0.641962	0.000985772
TKV_RS05865	1-deoxy-D-xylulose-5-phosphate synthase	dxs	327.27	267.44	315.6	303.437	31.7154	442.97	349.54	316.53	369.68	65.5819	431.24	343.59	389.67	388.167	43.8443	362.68	359.13	324.99	348.933	20.8114	621.89	647.49	480.49	583.29	89.9429	0.180493	0.295119	0.027246	0.924898	0.445071	0.0536025	0.666446	0.00015999
TKV_RS05870	TlyA family RNA methyltransferase		255.51	217.79	239.13	237.477	18.9143	378.58	282.92	237.6	299.7	71.9723	402.94	353.35	368.19	374.827	25.4524	354.31	331.47	295.64	327.14	29.5737	483.79	490.46	380.81	451.687	61.4715	0.479933	5.79968e-05	0.237006	0.38509	0.141551	0.557401	0.651682	8.39096e-05
TKV_RS05875	NAD(+)/NADH kinase		235.96	173.1	208.01	205.69	31.4942	374.77	238.26	224.3	279.11	83.1375	400.1	347.53	383.83	377.153	26.9135	370.72	297.9	276.15	314.923	49.53	455.33	448.07	384.22	429.207	39.1283	0.697716	4.12714e-06	0.283453	0.377772	0.0608154	0.80155	0.787838	4.36717e-07
TKV_RS05880	arginine repressor		213.36	199.32	212.61	208.43	7.8984	392.98	218.74	226.43	279.383	98.4527	418.74	430.93	368	405.89	33.375	351.07	262.47	252.73	288.757	54.1842	457.12	488.48	355.22	433.607	69.6722	0.776263	1.3855e-12	0.162821	0.691587	-0.0244034	0.938936	0.772672	1.6659e-05
TKV_RS05885	DNA repair protein RecN	recN	110.44	89.22	98.38	99.3467	10.643	168.58	121.99	106.62	132.397	32.2643	238.41	246.74	193.11	226.087	28.8607	196.5	132.14	118.55	149.063	41.6395	226.86	238.78	173.2	212.947	34.9338	0.999921	8.58328e-15	0.271011	0.448925	-0.19682	0.447184	0.819148	5.05162e-06
TKV_RS05890	SpoIVB peptidase	spoIVB	49.74	37.32	43.43	43.4967	6.21027	70.31	56.1	47.51	57.9733	11.5149	125.64	131.24	95.92	117.6	18.9831	109.57	61.8	65.27	78.88	26.6349	139	138.58	75.69	117.757	36.4314	1.24108	1.89706e-14	0.526357	0.142033	-0.106232	0.797681	1.11989	1.04109e-05
TKV_RS05895	sporulation transcription factor Spo0A	spoA	488.26	281.35	334.16	367.923	107.508	501.5	242.06	246.72	330.093	148.461	459.51	460.32	447.27	455.7	7.31182	401.86	398.31	581.67	460.613	104.853	576.5	572.96	472.99	540.817	58.7663	0.144614	0.544579	0.586411	0.157084	0.120689	0.566047	0.295913	0.201812
TKV_RS05905	putative cytokinetic ring protein SteA	steA	138.04	122.43	132.28	130.917	7.8938	221.34	170.33	163.1	184.923	31.7443	241.78	210.58	196.56	216.307	23.1475	224.28	198.51	185.48	202.757	19.7455	199.01	188.36	213.6	200.323	12.6711	0.541531	1.31367e-05	0.237304	0.331174	-0.227649	0.192935	0.343806	0.00590633
TKV_RS05915	IS200/IS605 family accessory protein TnpB-related protein		318.73	312.79	308.54	313.353	5.1183	378.86	329.91	388.32	365.697	31.351	548.18	490.98	500.07	513.077	30.7383	451.86	495.5	524.57	490.643	36.5975	360.59	392.68	370.59	374.62	16.4202	0.527402	2.79215e-05	0.508263	0.0577437	-0.565771	8.75356e-05	-0.00972449	0.952886
TKV_RS05925	copper transporter		508.77	434.47	447.66	463.633	39.6419	568.19	479.88	495.78	514.617	47.0721	380.79	331.2	285.05	332.347	47.8803	335.41	339.72	270.81	315.313	38.6012	505.01	499.27	562.3	522.193	34.8518	-0.652395	4.57686e-06	-0.595457	0.00639929	0.517294	0.00386932	-0.09188	0.529233
TKV_RS05930	glycosyltransferase family 2 protein, GT2 family		340.04	278.96	289.56	302.853	32.6378	383.36	374.76	330.89	363.003	28.1414	418.43	349.27	320.74	362.813	50.2335	389.36	518.49	423.39	443.747	66.9286	331	316.7	353.07	333.59	18.3228	0.0830526	0.628058	0.382187	0.158263	-0.236015	0.217387	-0.122269	0.40447
TKV_RS05935	UDP-N-acetylmuramyl pentapeptide phosphotransferase		227.65	177.07	191.15	198.623	26.105	268.07	246.5	242.71	252.427	13.6794	251.68	211.49	204.83	222.667	25.346	213.91	228.21	167.39	203.17	31.8006	261.46	230.06	258.06	249.86	17.2314	-0.00858357	0.963015	-0.212084	0.441814	0.0426507	0.857875	0.0684614	0.684729
TKV_RS05940	DUF3866 family protein		197.12	161.95	169.95	176.34	18.4352	264.29	209.23	196.41	223.31	36.0639	283.72	262.14	213.21	253.023	36.1282	222.57	213.01	153.64	196.407	37.3442	274.46	266.79	271.02	270.757	3.84177	0.33912	0.0219999	-0.0783351	0.816886	-0.0216212	0.932646	0.352069	0.00417766
TKV_RS05945	NUDIX hydrolase		222.36	212.6	221.39	218.783	5.37684	365.43	287.1	271.75	308.093	50.2447	398.24	309.36	282.48	330.027	60.5841	327.68	318.49	220.84	289.003	59.2097	370.29	338.42	379.69	362.8	21.6305	0.403555	0.0266553	0.0117421	0.976874	0.0156463	0.960678	0.455622	0.000387939
TKV_RS05950	endonuclease Q family protein		180.2	179.93	182.74	180.957	1.5503	313.91	253.87	211.91	259.897	51.2664	340.86	263.15	244.17	282.727	51.2316	261.24	259.22	198.18	239.547	35.8388	299.87	265.35	293.93	286.383	18.4559	0.451998	0.0137097	-0.0073185	0.984301	-0.0987053	0.698929	0.387436	0.00449121
TKV_RS05955	stage II sporulation protein M	spoIIM	284.95	266.66	251.03	267.547	16.9774	419.52	343.29	280.87	347.893	69.4395	317.42	253.75	265.76	278.977	33.8301	236.29	185.58	162.14	194.67	37.9015	426.77	348.21	418.11	397.697	43.0749	-0.116997	0.513912	-0.706778	0.00706613	0.376019	0.0573444	0.298822	0.0576805
TKV_RS05960	site-specific tyrosine recombinase		252.17	232.58	234.19	239.647	10.8754	348.15	277.54	230.4	285.363	59.2636	291.82	250.57	221.64	254.677	35.2698	210.74	183	178.21	190.65	17.5625	398.71	383.56	346.65	376.307	26.7772	-0.0923285	0.574517	-0.457836	0.055512	0.430706	0.0198823	0.38018	0.00647693
TKV_RS05965	D-alanyl-D-alanine carboxypeptidase family protein		83.67	73.19	85.62	80.8267	6.68503	156.87	139.02	93.47	129.787	32.693	141.94	138.15	130.74	136.943	5.69667	132.61	122.39	124.61	126.537	5.37551	197.59	209.72	161.65	189.653	24.9985	0.580229	1.4506e-07	0.0792219	0.821793	0.337241	0.0917187	0.946629	1.24324e-08
TKV_RS05970	anti-sigma F factor antagonist	spoIIAA	12.04	6.45	7.19	8.56	3.0364	43.44	2.82	3.38	16.5467	23.292	49.23	59.32	48.72	52.4233	5.97813	11.96	14.6	12.7	13.0867	1.36181	59.18	69.17	43.28	57.21	13.0569	2.35361	2.25245e-19	-0.0775662	0	0.00387673	0.994626	2.31346	2.27804e-16
TKV_RS05975	anti-sigma F factor	spoIIAB	56.53	14.31	20.52	30.4533	22.7955	99.47	13.98	14.13	42.5267	49.3144	56.3	75.12	55.89	62.4367	10.986	23.39	20.82	30.85	25.02	5.20988	138.04	144.4	102.51	128.317	22.5743	0.801273	0.0853621	-0.438031	0.574927	0.866504	0.000465022	1.6293	1.1661e-05
TKV_RS05980	RNA polymerase sporulation sigma factor SigF	sigF	48.05	18.79	22.92	29.92	15.8363	86.51	12.74	14.11	37.7867	42.2012	72.47	84.71	70.23	75.8033	7.79429	23.53	15.23	26.63	21.7967	5.89435	134.87	130.65	94.65	120.057	22.1038	1.12132	0.00094721	-0.470672	0.53325	0.51599	0.0308217	1.63364	5.71483e-08
TKV_RS05990	stage V sporulation protein AC	spoVAC	30.46	15.47	24.59	23.5067	7.55349	60.44	139.8	46.16	82.1333	50.4486	8.95	14.49	24.48	15.9733	7.87054	3.62	2.2	3.41	3.07667	0.766442	59.19	78.2	58.62	65.3367	11.1436	-0.629661	0.168753	-4.00703	7.87653e-18	1.62238	1.41715e-05	1.1631	4.65922e-06
TKV_RS05995	stage V sporulation protein AD	spoVAD	16.43	10.42	13.12	13.3233	3.01016	36.49	86.77	28.69	50.65	31.523	7.52	12.48	14.77	11.59	3.70604	1.67	1.21	1.12	1.33333	0.295014	39.79	52.22	38.99	43.6667	7.4182	-0.339455	0.351914	-4.47274	8.90893e-23	1.61079	2.22566e-07	1.40407	4.21268e-11
TKV_RS06000	stage V sporulation protein AE	spoVAE	8.65	3.77	7.64	6.68667	2.57589	16.19	43.78	8.72	22.8967	18.4671	4.91	4.72	10.49	6.70667	3.27784	0.98	0.46	0.49	0.643333	0.291947	14.87	20.51	15.92	17.1	2.99945	-0.13363	0.822473	-3.6307	4.46057e-09	1.04047	0.0100134	0.997696	0.00298705
TKV_RS06005	CCA tRNA nucleotidyltransferase		54.21	49	51.77	51.66	2.60674	78.26	73.14	56.12	69.1733	11.5908	65.33	65.17	67.91	66.1367	1.53783	71.51	72.01	96.57	80.03	14.3262	76.85	63.43	83.32	74.5333	10.1454	0.178425	0.183414	0.315069	0.344422	0.0448266	0.868834	0.255809	0.134511
TKV_RS06010	site-2 protease family protein		84.73	66.62	86.76	79.37	11.0884	104.75	105.71	81.14	97.2	13.9166	68.67	67.96	66.73	67.7867	0.981546	61.77	66.03	58.23	62.01	3.90553	99.85	82.63	103.4	95.2933	11.1095	-0.396542	0.00856959	-0.53067	0.0321576	0.356556	0.0520739	-4.93271e-05	0.999745
TKV_RS06015	segregation/condensation protein A		90.89	68.61	75.32	78.2733	11.4298	96.47	102.29	87.81	95.5233	7.28627	88.32	79.16	72.28	79.92	8.04696	60.62	62.45	62	61.69	0.953572	81.19	71.07	95.4	82.5533	12.2222	-0.141376	0.378912	-0.520142	0.0313331	-0.0732868	0.781218	-0.180958	0.355842
TKV_RS06020	SMC-Scp complex subunit ScpB	scpB	71.42	65.04	71.92	69.46	3.83599	104.07	99.81	89.93	97.9367	7.25375	76.08	79.31	76.99	77.46	1.6655	70.39	71.3	64.69	68.7933	3.5826	81.06	78.15	98.75	85.9867	11.1487	-0.0202386	0.900127	-0.400205	0.0860809	0.0252225	0.92701	0.0394584	0.84599
TKV_RS06025	DUF1002 domain-containing protein		62.81	53.82	52.41	56.3467	5.64163	66.63	81.59	59.72	69.3133	11.1792	71.67	69.32	70.6	70.53	1.17656	79.09	109.65	111.52	100.087	18.2077	59.08	57.43	64.98	60.4967	3.96936	0.148061	0.297343	0.606025	0.0709419	-0.338041	0.0337376	-0.158779	0.330102
TKV_RS06030	DUF2953 domain-containing protein		30.19	22.03	27.48	26.5667	4.15596	32.71	29.72	24.75	29.06	4.02083	39.35	39.74	46.37	41.82	3.94524	36.77	40.82	55.78	44.4567	10.0132	35.87	24.9	38.3	33.0233	7.13916	0.476674	0.0168799	0.693848	0.0426031	-0.441842	0.10556	0.0499277	0.858829
TKV_RS06035	GerW family sporulation protein	ytfJ	157.36	146.77	154.63	152.92	5.49819	245.28	274.02	220.98	246.76	26.551	317.98	373.8	382.42	358.067	34.9826	307.43	344.87	505.02	385.773	104.954	221.29	169.83	229.79	206.97	32.4438	1.03807	4.42754e-11	0.717281	0.0426824	-0.881115	3.09234e-05	0.163952	0.399574
TKV_RS06040	transposase		235.78	201.72	196.57	211.357	21.3074	229.01	252.7	182.39	221.367	35.7727	143.9	149.24	154.51	149.217	5.30504	159.84	191.59	262.72	204.717	52.6812	255.83	246.97	225.84	242.88	15.4077	-0.66938	6.59229e-07	0.000910187	0.998233	0.565153	0.000412332	-0.0613475	0.732922
TKV_RS06045	D-alanyl-D-alanine carboxypeptidase family protein		61.46	44.5	51.98	52.6467	8.49963	63.42	102.08	57.15	74.2167	24.3332	45.54	44.86	43.1	44.5	1.25921	53.79	67.22	71.22	64.0767	9.13026	56.63	63.47	65.46	61.8533	4.63168	-0.409278	0.00347338	-0.105492	0.830834	0.345108	0.0377089	-0.0259484	0.899068
TKV_RS06050	sulfide/dihydroorotate dehydrogenase-like FAD/NAD-binding protein		9.43	1.5	5.01	5.31333	3.97369	33.1	2.3	1.12	12.1733	18.1326	21.79	35.1	50.55	35.8133	14.3933	1.68	1.43	1.43	1.51333	0.144338	33.19	41.64	35.69	36.84	4.34079	2.20551	2.28949e-05	-1.7543	0	-0.082448	0.870533	2.19702	3.44149e-08
TKV_RS06055	FAD-dependent oxidoreductase		42.45	16.26	27.41	28.7067	13.1431	65.78	30.29	14.63	36.9	26.2078	52.4	62.62	98.05	71.0233	23.9571	18.07	15.19	27.71	20.3233	6.55711	70.66	76.46	70.85	72.6567	3.29515	1.07862	0.00554443	-0.596856	0.312132	-0.0925817	0.827948	1.03228	0.000199993
TKV_RS06060	pseudouridine synthase		74.13	76.55	67.45	72.71	4.71326	91.58	85.84	68.16	81.86	12.2067	86.25	79.68	83.88	83.27	3.32721	80.81	108.24	105.55	98.2	15.1201	74.63	67.99	86.65	76.4233	9.45838	0.0148957	0.940416	0.361681	0.242627	-0.241225	0.233753	-0.194734	0.314707
TKV_RS06065	GNAT family N-acetyltransferase		149.35	115.93	131.29	132.19	16.7282	155.83	151.19	123.47	143.497	17.4981	93.62	84.9	84.41	87.6433	5.18174	71.55	107.84	70.36	83.25	21.3039	122.2	110.57	143.22	125.33	16.5485	-0.759823	3.0125e-08	-0.656197	0.043093	0.380588	0.0587955	-0.332671	0.0614107
TKV_RS06070	polyamine aminopropyltransferase	speE	343.43	279.85	257.22	293.5	44.6966	366.73	362.45	352.12	360.433	7.51087	222.24	161.16	166.06	183.153	33.9386	170.31	277.66	228.32	225.43	53.7333	236.25	222.91	341.27	266.81	64.8283	-0.838389	2.21591e-05	-0.553584	0.0916649	0.394783	0.170803	-0.389655	0.0776772
TKV_RS06075	agmatinase	speB	464.4	367.42	382.97	404.93	52.0861	486.56	530.3	443.24	486.7	43.5302	276.05	195.67	198.34	223.353	45.6562	208.44	328.82	307.14	281.467	64.1652	306.78	294.77	488.12	363.223	108.33	-1.01372	1.11596e-07	-0.657236	0.0461009	0.536276	0.0802588	-0.406307	0.0851502
TKV_RS06080	pyruvate carboxylase	pyc	239.52	565.63	453.88	419.677	165.724	1046.32	1389.08	1322.17	1252.52	181.684	606.18	137.78	448.99	397.65	238.383	1629.54	1317.43	1886.87	1611.28	285.159	1235.15	998.77	1082.47	1105.46	119.856	-0.236614	0.694053	0.431164	0.237699	1.08512	0.0151202	1.02009	0.000923214
TKV_RS06085	SafA/ExsA family spore coat assembly protein	safA	65.68	19.43	31.7	38.9367	23.9592	71.21	17.91	8.17	32.43	33.9357	25.31	100.25	31.48	52.3467	41.6001	13.05	10.38	8.82	10.75	2.13914	85.43	95.21	74.12	84.92	10.5542	0.228602	0.71863	-1.10332	0.105397	0.458717	0.371995	0.80931	0.0222449
TKV_RS06090	hypothetical protein		45.76	19.89	23.48	29.71	14.0151	69.24	18.37	11.1	32.9033	31.6777	29.44	42.36	43.6	38.4667	7.84187	12.27	14.85	16.63	14.5833	2.1922	80.99	95.72	66.6	81.1033	14.5603	0.212112	0.592499	-0.817654	0.203804	0.883914	0.00150471	1.1269	0.000104741
TKV_RS06095	5'/3'-nucleotidase SurE	surE	52.12	51.74	48.76	50.8733	1.84004	70.76	61.71	47.93	60.1333	11.4964	46.08	47.57	40.07	44.5733	3.97052	33.53	40.19	35.58	36.4333	3.41102	56.73	50.27	72.74	59.9133	11.5683	-0.36796	0.0114132	-0.594753	0.0263021	0.290555	0.236573	-0.0341693	0.888387
TKV_RS06100	MurR/RpiR family transcriptional regulator		185.87	124.63	136.66	149.053	32.4466	193.13	114.05	117.07	141.417	44.8105	132.4	120.3	141.55	131.417	10.6591	116.03	82.78	90.49	96.4333	17.4035	219.61	208.97	189.29	205.957	15.383	-0.338412	0.0958082	-0.41367	0.220355	0.507653	0.00595778	0.206373	0.297633
TKV_RS06105	hypothetical protein		134.51	95.37	107.33	112.403	20.0571	159.52	91.45	88.03	113	40.3238	127.75	124.62	135.89	129.42	5.81764	115.19	88.31	83.23	95.5767	17.1745	199.89	183.81	158.77	180.823	20.7221	0.036018	0.860527	-0.111668	0.791883	0.346636	0.0801501	0.418845	0.0206893
TKV_RS06110	histidine phosphatase family protein		83.02	70.41	83.39	78.94	7.38951	153.26	70.06	71.87	98.3967	47.5217	125.87	123.4	120.67	123.313	2.60108	116.91	81.72	82.34	93.6567	20.1404	193.61	167.82	144.29	168.573	24.6686	0.464458	0.000105298	0.0597495	0.914768	0.316965	0.124292	0.812317	2.69285e-06
TKV_RS06115	NAD(P)/FAD-dependent oxidoreductase		61.94	51.79	61.62	58.45	5.76995	93.15	50.55	56.06	66.5867	23.1689	114.91	105.55	105.56	108.673	5.40111	95.59	74.75	97.13	89.1567	12.5003	122.68	126.35	96.43	115.153	16.3184	0.71385	2.78052e-09	0.524184	0.13199	-0.0375861	0.895687	0.699765	6.61901e-05
TKV_RS06120	hypothetical protein		20.86	5.73	13.34	13.31	7.56504	52.97	7.03	2.89	20.9633	27.7958	29.56	32.6	58.04	40.0667	15.6394	4.63	4.25	4.53	4.47	0.196977	63.77	91.55	53.11	69.4767	19.8452	1.29026	0.00542163	-1.4018	0.0641111	0.578746	0.145961	1.91577	6.85645e-08
TKV_RS06125	chorismate mutase	aroH	222.93	241.27	265.44	243.213	21.3215	352.67	263.76	259.73	292.053	52.5342	357.68	284.74	392.09	344.837	54.8153	319.95	290.19	389.23	333.123	50.8172	388.52	369.64	350.53	369.563	18.9951	0.317691	0.191764	0.296858	0.344393	-0.0260968	0.937362	0.326301	0.06081
TKV_RS06130	(d)CMP kinase	cmk	319.63	349.86	346.14	338.543	16.4847	414.62	386	335.44	378.687	40.0934	307.26	279.68	354.85	313.93	38.0263	301.03	234.17	263.68	266.293	33.5065	434.62	410.81	399.11	414.847	18.0959	-0.28112	0.19308	-0.394617	0.108158	0.265497	0.219176	0.0216793	0.911721
TKV_RS06135	lysophospholipid acyltransferase family protein		522.11	524.05	465.59	503.917	33.206	495.32	527.36	507.79	510.157	16.1506	303.9	278.12	297.39	293.137	13.406	282.48	214.06	239.96	245.5	34.5448	571.75	536.67	486.91	531.777	42.6311	-0.949908	1.05593e-10	-0.935871	0.000152512	0.718306	4.95911e-06	-0.186969	0.28508
TKV_RS06140	4-hydroxy-3-methylbut-2-enyl diphosphate reductase		218.33	231.11	245.95	231.797	13.8228	258.76	268.57	283.47	270.267	12.4421	284.77	270.6	234.62	263.33	25.8533	255.02	198.04	218.88	223.98	28.8303	274.24	308.41	250.46	277.703	29.1298	-0.00120748	0.994071	-0.175826	0.580813	-0.0421895	0.871369	-0.00782985	0.970691
TKV_RS06145	S1 RNA-binding domain-containing protein		340.25	323.35	326.66	330.087	8.95595	353.87	346.38	393.35	364.533	25.2354	322.31	314.46	280.55	305.773	22.1939	330.01	290.01	336.96	318.993	25.3397	413.44	384.03	344.23	380.567	34.7347	-0.289281	0.00814579	-0.0972729	0.777884	0.18947	0.292926	-0.0599456	0.742697
TKV_RS06150	adenosylmethionine decarboxylase	speD	3041.55	3194.01	3250.63	3162.06	108.139	2650.34	3369.54	3342	3120.63	407.513	1917.15	1623.65	1738.86	1759.89	147.875	2394.09	2259.14	3264.85	2639.36	545.877	2327.15	2521.11	2587.24	2478.5	135.179	-1.01423	3.17852e-11	-0.142737	0.74711	0.362467	0.0319128	-0.612131	1.41304e-05
TKV_RS06155	protein-glutamate O-methyltransferase CheR		174.69	191.15	192.56	186.133	9.93526	166.18	233.57	141.78	180.51	47.5433	136.09	109.75	115.23	120.357	13.8982	141.35	113.59	130.45	128.463	13.9862	177.22	132.25	146.7	152.057	22.9586	-0.800482	5.2081e-06	-0.375169	0.293945	0.20574	0.382866	-0.549947	0.00252749
TKV_RS06160	tRNA (N6-isopentenyl adenosine(37)-C2)-methylthiotransferase MiaB	miaB	297.28	255.72	292.95	281.983	22.8475	235.85	299.06	218.98	251.297	42.2155	216.71	176.27	182.76	191.913	21.7183	172.06	193.68	186.52	184.087	11.0135	247.15	226.93	219.95	231.343	14.1269	-0.723794	2.68036e-07	-0.340042	0.263675	0.143175	0.477227	-0.542311	2.60175e-05
TKV_RS06165	DNA mismatch repair protein MutS	mutS	112.79	113.93	110.32	112.347	1.84538	139	159.7	150.38	149.693	10.3671	135.13	119.72	110.05	121.633	12.649	128.02	118.9	104.04	116.987	12.104	129.03	121.47	139.56	130.02	9.08554	-0.0679225	0.682576	-0.260815	0.366065	-0.0251432	0.911787	-0.0585039	0.732625
TKV_RS06170	DNA mismatch repair endonuclease MutL	mutL	117.64	111.36	112.7	113.9	3.30751	141.07	171.84	160.34	157.75	15.5476	118.08	99.49	87.58	101.717	15.3714	108.85	89.51	70.01	89.4567	19.4201	118.81	115.36	134.87	123.013	10.4121	-0.341323	0.0315305	-0.70851	0.0221434	0.148964	0.508786	-0.155033	0.302685
TKV_RS06175	tRNA (adenosine(37)-N6)-dimethylallyltransferaseMiaA	miaA	90.83	92.79	98.91	94.1767	4.2147	148.72	157.98	150.21	152.303	4.97227	115.94	104.68	84.34	101.653	16.0159	124.63	108.65	93.86	109.047	15.3888	128.14	122.36	134.94	128.48	6.29689	-0.0745434	0.717756	-0.380848	0.157805	0.21145	0.301762	0.175184	0.271771
TKV_RS06180	RNA chaperone Hfq	hfq	246.3	161.13	215.07	207.5	43.0867	363.82	363.39	398.53	375.247	20.1651	646.17	575.27	577.89	599.777	40.1992	467.72	531.58	565.88	521.727	49.8163	334.32	314.59	350.46	333.123	17.9649	1.34294	2.05297e-15	0.552738	0.0529346	-0.953814	4.17696e-12	0.416298	0.0181744
TKV_RS06185	pyrroline-5-carboxylate reductase	proC	393.5	315.16	303.85	337.503	48.8231	514.95	390.16	385.24	430.117	73.509	597.56	511.76	450.85	520.057	73.7061	421.96	460.6	463.87	448.81	23.3102	483.77	385.17	490.67	453.203	59.0195	0.44167	0.00764052	0.170761	0.521848	-0.309436	0.151271	0.158533	0.405444
TKV_RS06190	ribonuclease HI	rnhA	746.17	681.44	634.25	687.287	56.1886	948.1	725.88	678.77	784.25	143.84	952.38	844.92	744.71	847.337	103.856	620.63	752.69	792.43	721.917	89.9392	918.23	821.86	966.07	902.053	73.4533	0.120274	0.460953	-0.00207869	0.995525	-0.0304074	0.900227	0.123411	0.443458
TKV_RS06195	tyrosine recombinase XerC		56.57	69.46	62.03	62.6867	6.47004	68	77.58	52.98	66.1867	12.3998	40.82	36.14	41.8	39.5867	3.02485	55.98	46.64	39.16	47.26	8.42712	66.46	67.29	63.93	65.8933	1.75021	-0.829412	6.3065e-05	-0.370983	0.246288	0.595755	0.000464434	-0.197426	0.333938
TKV_RS06200	methionine gamma-lyase family protein		267.47	259.18	247.2	257.95	10.1908	458.86	319.57	320.73	366.387	80.0864	588.37	588.33	440.69	539.13	85.2515	404.3	368.81	280.47	351.193	63.767	413.29	399.52	450.87	421.227	26.5791	0.867329	3.1299e-08	0.0465038	0.90131	-0.461544	0.0151955	0.433251	0.000967212
TKV_RS06205	stage V sporulation protein K	spoVK	652.39	594.39	549.18	598.653	51.7369	1124.61	730.19	742.82	865.873	224.161	928.9	908.02	703.42	846.78	124.592	539.5	528.12	305.8	457.807	131.765	945.67	891.78	1105.08	980.843	110.915	0.314208	0.0523338	-0.773544	0.0221434	0.0889463	0.727477	0.437435	0.00374065
TKV_RS06210	adenylosuccinate lyase	purB	463.8	436.85	414.33	438.327	24.768	851.87	567.12	600.52	673.17	155.657	731.73	712.38	567.39	670.5	89.8185	451.83	433.5	286.82	390.717	90.4427	727.86	617.79	828.49	724.713	105.385	0.425895	0.00329292	-0.652977	0.0320712	-0.00869853	0.981051	0.447501	0.00551344
TKV_RS06215	pyridoxal phosphate-dependent aminotransferase		554.41	521.69	448.54	508.213	54.2064	894.73	618.86	644.85	719.48	152.326	702.14	682.58	536.2	640.307	90.6879	460.34	442.78	264.77	389.297	108.2	798.91	636.15	897.82	777.627	132.127	0.14816	0.433729	-0.749363	0.0200809	0.152491	0.566075	0.3355	0.0824524
TKV_RS06220	PHP domain-containing protein		106.3	87.28	93.74	95.7733	9.67166	207.24	87.74	80.98	125.32	71.0253	175.15	142.33	140.55	152.677	19.4828	106.75	115.91	63.66	95.44	27.9008	192.68	173.97	211.16	192.603	18.5951	0.492066	0.000922936	-0.232886	0.672025	0.206344	0.320993	0.73303	7.83037e-08
TKV_RS06225	stage V sporulation protein S		239.75	219.45	240.11	233.103	11.8255	392.24	230.2	238.23	286.89	91.3241	744.78	777.82	770.03	764.21	17.2718	577.99	687.94	820.86	695.597	121.616	452.67	416.94	444.7	438.103	18.7562	1.52511	4.30145e-41	1.34501	1.33985e-05	-0.91216	2.73535e-12	0.63559	4.39266e-07
TKV_RS06230	TIGR00282 family metallophosphoesterase		560.28	591.63	587.42	579.777	17.0153	619.26	531.52	642.38	597.72	58.4847	699.36	761.62	697.09	719.357	36.6187	865.41	1009.74	1209.42	1028.19	172.746	559.48	653.16	648.09	620.243	52.6836	0.127412	0.421802	0.851276	0.00402647	-0.328843	0.0573027	-0.169749	0.330418
TKV_RS06235	IS200/IS605 family accessory protein TnpB-related protein		705.07	712.54	695.15	704.253	8.72372	645.51	565.35	796.3	669.053	117.261	785.5	900.68	877.03	854.403	60.8324	1112.11	1296.19	1637.53	1348.61	266.604	693.41	716.52	685.77	698.567	16.0104	0.0987451	0.56138	1.05059	0.00177335	-0.406506	0.0129644	-0.276616	0.0462628
TKV_RS06240	IS607 family transposase		97	109.45	117.07	107.84	10.1314	181.57	152.36	149.32	161.083	17.807	214.56	176.07	185.86	192.163	20.0042	182.02	183.32	133.45	166.263	28.4246	169.55	187.92	170.38	175.95	10.3746	0.636546	0.000844024	0.142891	0.638868	-0.24259	0.208755	0.424673	0.0173048
TKV_RS06245	ribonuclease Y	rny	1048.17	975.23	936.94	986.78	56.5073	1182.73	1108.79	1074.18	1121.9	55.4498	919.91	912.39	865.04	899.113	29.747	1043.82	1038.23	1177.69	1086.58	78.9531	927.65	853.75	1190.26	990.553	176.854	-0.310802	0.00355485	0.0560915	0.856881	0.0148844	0.964011	-0.257892	0.164476
TKV_RS06250	regulatory protein RecX		85.85	75.04	82.25	81.0467	5.50455	94.51	111.62	74.43	93.52	18.6148	99.09	96.84	108.53	101.487	6.20258	105.44	94.19	86.1	95.2433	9.71293	109.49	94.71	89.65	97.95	10.3092	0.148216	0.365982	0.123735	0.731977	-0.17177	0.43321	0.00839867	0.964373
TKV_RS06255	recombinase RecA	recA	116.96	103.84	102.46	107.753	8.00301	152.34	123.2	120.1	131.88	17.7865	194.95	174.73	204	191.227	14.986	199.43	190.94	181.35	190.573	9.04558	151.57	159.87	153.19	154.877	4.39956	0.646514	2.01172e-05	0.627819	0.00118568	-0.418663	0.0168255	0.255707	0.0610884
TKV_RS06260	competence/damage-inducible protein A		105.14	82.42	99.59	95.7167	11.8449	139.33	120.29	107.27	122.297	16.1239	115.42	102.31	84.99	100.907	15.2635	79.83	87.41	56.6	74.6133	16.0538	132.85	128.26	139.09	133.4	5.43591	-0.0991832	0.584808	-0.592116	0.0332343	0.274943	0.151745	0.214154	0.135828
TKV_RS06265	CDP-diacylglycerol--glycerol-3-phosphate 3-phosphatidyltransferase	pgsA	125.76	112.44	109.8	116	8.55486	150.57	139.11	121.95	137.21	14.4043	112.94	99.48	84.63	99.0167	14.1607	75.08	73.63	59.53	69.4133	8.58987	137.89	124.66	156.28	139.61	15.88	-0.403191	0.00966893	-0.860795	8.23948e-05	0.361658	0.0824523	0.000386713	0.998576
TKV_RS06270	30S ribosomal protein S12 methylthiotransferase RimO	rimO	140.02	135.04	131.85	135.637	4.11755	183.35	147.49	135.54	155.46	24.8815	157.13	163.55	129.33	150.003	18.1891	119.25	118.24	90.83	109.44	16.1246	147.49	147.53	178.76	157.927	18.0422	-0.0371335	0.827819	-0.390849	0.117114	-0.0454238	0.866373	-0.0487039	0.794766
TKV_RS06275	DNA translocase FtsK		105.39	105.93	104.27	105.197	0.846719	138.06	113.26	94.45	115.257	21.8735	119.89	115.37	101.34	112.2	9.67276	95.81	100.76	92.89	96.4867	3.9784	129.06	102.35	134.88	122.097	17.3469	-0.0892016	0.543353	-0.140083	0.592477	-0.00116006	0.997699	-0.054975	0.791032
TKV_RS06280	YlzJ-like family protein		5.9	3.37	4.46	4.57667	1.26903	6.37	10.03	3.18	6.52667	3.42769	7.68	5.3	7.88	6.95333	1.43532	4.44	6.43	5.19	5.35333	1.005	4.86	9.56	7.38	7.26667	2.35205	0.368651	0.441316	-0.126849	0.885996	-0.0507784	0.934274	0.318528	0.529233
TKV_RS06285	ATP-dependent Clp protease proteolytic subunit		13.94	15.76	14.32	14.6733	0.960069	20.52	22.78	11.99	18.43	5.69053	13.44	18.21	15.52	15.7233	2.39149	12.08	14.38	18.53	14.9967	3.26892	15.44	15.34	21.81	17.53	3.70693	-0.081621	0.772238	-0.169011	0.747571	0.0296004	0.942558	-0.0170648	0.952886
TKV_RS06290	aspartate kinase	dapG	418.07	356.88	365	379.983	33.233	531.89	521.24	432.16	495.097	54.7643	416.74	373.43	371.26	387.143	25.6544	313.94	404.58	380.03	366.183	46.8796	503.81	487.96	529	506.923	20.6964	-0.14757	0.22646	-0.318981	0.253047	0.26147	0.0749635	0.150033	0.254546
TKV_RS06295	YlmC/YmxH family sporulation protein		186.68	130.94	151.39	156.337	28.1973	279.27	230.92	191.62	233.937	43.9028	338.69	319.71	360.13	339.51	20.2225	220.89	323.72	283.97	276.193	51.8542	284.2	301.58	273.18	286.32	14.3182	0.938108	2.61521e-08	0.342575	0.297711	-0.360944	0.0437939	0.603297	0.000214667
TKV_RS06300	dUTP diphosphatase	dut	87.97	70.04	78.04	78.6833	8.9823	177.56	127.68	102.28	135.84	38.2976	225.58	200.35	236.01	220.647	18.3347	143.06	212.5	148.88	168.147	38.5212	195.8	217.75	184.81	199.453	16.7711	1.29992	8.50997e-17	0.410562	0.245611	-0.261584	0.214255	1.06153	1.83271e-12
TKV_RS06305	pitrilysin family protein		169.07	148.93	168.25	162.083	11.3985	359.17	272.86	186.01	272.68	86.5801	221.58	198.41	260.78	226.923	31.5265	213.45	247.13	244.38	234.987	18.7019	336.26	340.98	344.12	340.453	3.95638	0.30963	0.125278	-0.082366	0.838407	0.44103	0.036767	0.797349	3.05666e-12
TKV_RS06310	polysaccharide deacetylase family protein, CE4 family		59.87	22.63	35.71	39.4033	18.8927	124.92	31.81	21.65	59.46	56.9172	88.28	104.3	137.66	110.08	25.1923	35.3	24.18	22.05	27.1767	7.11517	144.59	175.93	125.5	148.673	25.4618	1.25106	0.0005154	-0.798416	0.203533	0.282546	0.383853	1.56114	6.6797e-08
TKV_RS06315	polyribonucleotide nucleotidyltransferase		418.14	349.13	339.92	369.063	42.7504	455.17	415.99	384.07	418.41	35.6117	492.28	393.74	398.61	428.21	55.5397	357.16	347.83	259.46	321.483	53.916	365.14	365.07	450.52	393.577	49.3144	0.0385508	0.84471	-0.275674	0.294978	-0.235844	0.285058	-0.168738	0.330735
TKV_RS06320	30S ribosomal protein S15	rpsO	894.62	755.51	800.66	816.93	70.9678	931.83	1298.9	1198.44	1143.06	189.699	1647.38	1465.29	1485.68	1532.78	99.7659	2086.05	2800.03	3429.4	2771.83	672.119	874.68	893.72	940.33	902.91	33.7761	0.728219	4.84863e-11	1.29218	0.000229319	-0.871082	8.01193e-11	-0.118008	0.390535
TKV_RS06325	bifunctional riboflavin kinase/FAD synthetase		562.04	457.66	479.39	499.697	55.0733	772.34	615.79	549.87	646	114.27	550.71	510.74	495.06	518.837	28.6949	462.23	446.75	261.6	390.193	111.634	788.26	794.62	732.91	771.93	33.9416	-0.11909	0.319635	-0.599182	0.0681112	0.44333	0.00140168	0.361261	0.00654875
TKV_RS06330	tRNA pseudouridine(55) synthase TruB	truB	627.11	527.56	544.19	566.287	53.3268	875.36	731.98	660.44	755.927	109.443	616.14	558.02	575.84	583.333	29.7758	519.68	481.13	247.62	416.143	147.213	930.09	956.71	843.52	910.107	59.1819	-0.130285	0.303575	-0.724439	0.0481689	0.508013	0.000967671	0.416547	0.00240216
TKV_RS06335	bifunctional oligoribonuclease/PAP phosphatase NrnA		354.05	312.44	362.29	342.927	26.7218	573.23	456.34	419.55	483.04	80.2437	536	447.82	525.38	503.067	48.1388	464.54	395.06	200.84	353.48	136.679	615.93	658.05	604.88	626.287	28.0572	0.374288	0.0202936	-0.332464	0.436396	0.186499	0.355397	0.596928	4.18806e-06
TKV_RS06340	30S ribosome-binding factor RbfA	rbfA	76.03	69.09	69.03	71.3833	4.02424	117.15	82.64	73.52	91.1033	23.0134	233.66	211.77	199.85	215.093	17.1482	181.42	173.9	65.82	140.38	64.6802	126.01	135.97	113.08	125.02	11.4771	1.40166	3.15581e-30	0.666743	0.159911	-0.880515	1.34989e-07	0.533577	0.00121294
TKV_RS06345	translation initiation factor IF-2	infB	284.73	250.16	251.34	262.077	19.6272	394.37	310.94	313.07	339.46	47.5654	458.89	391.08	433.9	427.957	34.2935	345.19	326.43	137.32	269.647	114.981	412.81	437.36	390.81	413.66	23.2866	0.528012	0.000119125	-0.223265	0.655604	-0.16861	0.381289	0.389725	0.00354427
TKV_RS06350	ribosomal L7Ae/L30e/S12e/Gadd45 family protein		177.83	146.7	176.34	166.957	17.5586	302.19	217.36	223.18	247.577	47.386	297.71	246.99	261.74	268.813	26.0893	218.08	205.59	91.95	171.873	69.4968	326.59	327.73	288.82	314.38	22.1429	0.505919	0.000815385	-0.398659	0.374853	0.100822	0.649452	0.639406	1.58258e-05
TKV_RS06355	YlxR family protein		84.92	67.79	85.77	79.4933	10.1443	137.9	98.27	104.37	113.513	21.3386	229.59	199.64	213.25	214.16	14.9957	150.21	134.95	74.98	120.047	39.7677	167.52	171.8	137.69	159.003	18.5815	1.23862	7.91681e-16	0.173246	0.707993	-0.534847	0.00630204	0.718917	7.87398e-05
TKV_RS06360	transcription termination factor NusA	nusA	109.05	89.72	115.9	104.89	13.5767	176.28	130.1	111.24	139.207	33.4626	300.06	273.43	294.54	289.343	14.055	233.8	224.64	142.42	200.287	50.3229	228.91	235.64	171.65	212.067	35.1632	1.27575	4.17174e-18	0.610312	0.0562032	-0.549465	0.0119641	0.733399	0.000132071
TKV_RS06365	ribosome maturation factor RimP	rimP	155.54	156.98	196.36	169.627	23.1629	253.96	233.26	139.88	209.033	60.7763	299.88	273.79	300.91	291.527	15.369	331.5	269.2	249.2	283.3	42.9235	355.31	297.41	259.54	304.087	48.2328	0.591403	0.0016248	0.533609	0.101188	-0.0620347	0.827532	0.556613	0.00594985
TKV_RS06370	PolC-type DNA polymerase III		1179.08	969.29	1058.89	1069.09	105.266	1625.42	1006.01	989.71	1207.05	362.414	1340.74	1047.99	1019.81	1136.18	177.714	979.34	881.44	726.17	862.317	127.664	1991.43	1999.47	1626.2	1872.37	213.224	-0.0874298	0.632828	-0.355456	0.249514	0.578368	0.00557814	0.537696	0.000529946
TKV_RS06375	glycosyltransferase family 2 protein, GT2 family		1819.66	1442.16	1624.66	1628.83	188.784	2584.57	1478.57	1545.3	1869.48	620.184	1687.81	1277.46	1352.78	1439.35	218.443	1247.78	1090.49	889.68	1075.98	179.49	3157.84	3134.02	2587.84	2959.9	322.433	-0.347132	0.043331	-0.652229	0.0359813	0.884828	9.39269e-06	0.590869	0.000134135
TKV_RS06380	flavodoxin-dependent (E)-4-hydroxy-3-methylbut-2-enyl-diphosphate synthase	ispG	844.01	721.85	804.81	790.223	62.3726	1158.53	599.32	793.05	850.3	283.967	1358.21	1083.94	1099.1	1180.42	154.16	1072.95	1010.91	834.92	972.927	123.477	1289.44	1400.65	1127.59	1272.56	137.31	0.398069	0.00721606	0.297038	0.403907	-0.0119807	0.971314	0.41797	0.00700023
TKV_RS06390	transposase		2384.2	1997.29	2085.28	2155.59	202.811	2912.42	1906.25	2348.32	2389	504.317	2702.67	2512.4	2058.26	2424.44	331.087	2256.16	2372.99	2531.65	2386.93	138.273	2926.13	3210.19	2831.72	2989.35	196.995	-0.00915313	0.95815	0.107426	0.755145	0.178323	0.383853	0.206992	0.159398
TKV_RS06400	RIP metalloprotease RseP	rseP	181.52	128.92	150.88	153.773	26.4191	244.67	191.92	172.84	203.143	37.207	176.65	162.94	159.93	166.507	8.91238	125.56	151.16	119.68	132.133	16.7378	211.62	198.99	234.1	214.903	17.7838	-0.0539477	0.755577	-0.496967	0.0456493	0.239802	0.147791	0.219791	0.192881
TKV_RS06405	1-deoxy-D-xylulose-5-phosphate reductoisomerase		104.34	66.93	85.01	85.4267	18.7085	141.53	91.38	74.74	102.55	34.7678	137.98	126.41	90.55	118.313	24.7299	68.8	79.72	49.32	65.9467	15.3995	121.57	113.5	135.93	123.667	11.361	0.289942	0.22439	-0.490838	0.172371	-0.052509	0.869238	0.270573	0.159787
TKV_RS06410	phosphatidate cytidylyltransferase		85.17	52.1	69.86	69.0433	16.5501	101.64	72.65	56.02	76.77	23.0874	104.73	76.99	68.87	83.53	18.8033	48.71	59.5	39.14	49.1167	10.1861	94.8	82.55	100.82	92.7233	9.31035	0.102654	0.718656	-0.501383	0.141316	0.0288739	0.93425	0.165015	0.457657
TKV_RS06415	isoprenyl transferase		172.86	132.87	137.29	147.673	21.924	255.29	150.59	117.7	174.527	71.8504	220.44	172.74	154.17	182.45	34.1854	97.05	154.68	96.69	116.14	33.3771	181.76	165.48	243.71	196.983	41.2771	0.127264	0.548971	-0.426534	0.315511	-0.0095036	0.983165	0.148017	0.511251
TKV_RS06420	hypothetical protein		85.01	54.62	52.89	64.1733	18.0658	98.97	76.82	79.81	85.2	12.0185	131.83	114.5	112.44	119.59	10.6501	91.96	121.78	62.12	91.9533	29.83	62.81	64.01	88.16	71.66	14.302	0.711956	0.00198486	0.200466	0.6544	-0.820371	0.000370098	-0.0930183	0.769639
TKV_RS06425	ribosome recycling factor	frr	273.5	219.76	222.31	238.523	30.3175	371.83	264.43	230.92	289.06	73.6131	397.7	324.16	314.43	345.43	45.5278	251.82	327.35	257.33	278.833	42.1069	319.96	311.75	407.41	346.373	53.0185	0.355054	0.0265003	0.0652872	0.860755	-0.113709	0.669295	0.268624	0.135828
TKV_RS06430	UMP kinase	pyrH	242.02	202.97	230.91	225.3	20.1204	365.48	248.59	217.73	277.267	77.9377	414.3	367.34	302.26	361.3	56.2637	239.2	324.88	245.52	269.867	47.7476	276.2	261.91	363.62	300.577	55.0627	0.496395	0.00116512	0.0798317	0.839576	-0.368621	0.132729	0.146716	0.463461
TKV_RS06435	translation elongation factor Ts	tsf	591.05	589.18	557.19	579.14	19.0322	785.05	759.83	588.85	711.243	106.743	918.26	703.51	695.59	772.453	126.334	641.57	907.31	723.01	757.297	136.147	639.54	629.37	769.64	679.517	78.2146	0.229111	0.226543	0.193486	0.555224	-0.295135	0.190231	-0.0389509	0.838126
TKV_RS06440	30S ribosomal protein S2	rpsB	607.45	525.1	523.22	551.923	48.0967	730.08	768.9	706.59	735.19	31.4677	981.25	787.78	771.84	846.957	116.574	727.02	937.31	853.93	839.42	105.893	661.04	579.06	715.32	651.807	68.5977	0.435405	0.00425444	0.282212	0.334219	-0.484862	0.0124424	-0.0253593	0.887539
TKV_RS06445	hypothetical protein		113.71	88.18	92.71	98.2	13.6217	115.23	59.37	97.04	90.5467	28.4905	120.74	148.99	90.47	120.067	29.2658	138.01	78.64	64.45	93.7	39.024	162.8	173.41	137.54	157.917	18.4269	0.109964	0.672501	0.138344	0.807105	0.260701	0.369049	0.415637	0.0261853
TKV_RS06450	FapA family protein		70.11	60.73	64.51	65.1167	4.71934	104.85	50.95	65.58	73.7933	27.8729	116.53	141.92	88.3	115.583	26.8225	127.03	66.89	70.07	87.9967	33.8412	143.84	143.18	106.3	131.107	21.4857	0.631813	0.0016619	0.344454	0.459313	0.0605508	0.870597	0.728646	5.37531e-05
TKV_RS06455	FliA/WhiG family RNA polymerase sigma factor		44.42	40.74	34.1	39.7533	5.23027	64.74	30.49	37.59	44.2733	18.0767	111.13	116.38	89.73	105.747	14.117	126.07	77.97	68.24	90.76	30.9639	88	99.97	69.01	85.66	15.6121	1.21087	3.63459e-12	1.07686	0.00635028	-0.403025	0.108237	0.814957	0.00011805
TKV_RS06460	chemotaxis protein CheD		46.93	39.71	35.11	40.5833	5.9582	70.5	32.97	41.49	48.32	19.6752	77.91	95.72	69.68	81.1033	13.3105	105.99	54.94	55.58	72.17	29.2907	98.32	103.61	81.38	94.4367	11.6126	0.804922	3.41614e-05	0.643927	0.160579	0.0945322	0.746946	0.928965	9.7981e-07
TKV_RS06465	chemotaxis protein CheC		46.86	29.58	37.18	37.8733	8.66084	71.42	27.51	39.75	46.2267	22.6602	76.72	91.45	76.97	81.7133	8.43313	100.31	57.5	51.59	69.8	26.5872	107.66	111.67	74.52	97.95	20.3898	0.92493	1.42804e-06	0.656202	0.171826	0.131937	0.675445	1.07197	2.89395e-06
TKV_RS06470	chemotaxis protein CheW		17.46	16.71	14.36	16.1767	1.61735	41.35	15.64	21.41	26.1333	13.4901	101.2	122.72	94.83	106.25	14.6147	108.86	73.62	66.97	83.15	22.5124	65.03	61.23	39.08	55.1133	14.0147	2.4892	2.21079e-42	1.65477	4.74461e-05	-0.995721	0.000238466	1.42541	2.10348e-08
TKV_RS06475	chemotaxis protein CheA		89.19	67.65	78.51	78.45	10.7701	143.21	57.76	77.32	92.7633	44.7694	123.17	131.07	112.8	122.347	9.16279	143.92	84.66	84	104.193	34.4059	202.11	196.23	146.47	181.603	30.5681	0.464832	0.000136821	0.271894	0.587143	0.431007	0.050811	0.927596	4.44635e-07
TKV_RS06480	CheB methylesterase domain-containing protein		75.89	66.5	77.96	73.45	6.10722	154.34	52.67	78.3	95.1033	52.8768	110.19	127.53	103.72	113.813	12.3116	132.78	73.98	64.88	90.5467	36.8571	204.23	211.74	141.74	185.903	38.4305	0.449491	0.001799	0.053141	0.936512	0.556304	0.0271207	1.04195	3.49324e-07
TKV_RS06485	flagellar brake protein		44.63	31.69	42.95	39.7567	7.03626	75.16	28.46	42.88	48.8333	23.9124	108.43	124.73	97.43	110.197	13.7355	112.86	71.79	63.4	82.6833	26.4683	109.02	104.76	80.92	98.2333	15.1443	1.27726	1.16334e-13	0.812558	0.0719661	-0.275648	0.256383	1.01452	3.12462e-07
TKV_RS06490	AAA family ATPase		77.78	57.6	92.53	75.97	17.5352	132.7	55.21	85.3	91.07	39.0659	124.32	148.06	115.75	129.377	16.738	142.74	86.56	80.89	103.397	34.1901	197.86	181.93	139.58	173.123	30.1215	0.578833	0.00922841	0.277823	0.575236	0.285293	0.259835	0.893316	6.11684e-05
TKV_RS06495	AAA family ATPase		110.42	90.48	106.97	102.623	10.657	177.93	68.97	88.54	111.813	58.0888	141.06	178.94	121.8	147.267	29.0712	172.69	97.48	84.6	118.257	47.5785	226.61	253.27	172.92	217.6	40.9257	0.336394	0.0779239	0.190375	0.74281	0.419201	0.128615	0.800536	3.47826e-05
TKV_RS06500	flagellar biosynthesis protein FlhA	flhA	58.35	50.29	59.85	56.1633	5.14145	95.42	41.19	55.16	63.9233	28.1571	99.84	125.51	80.51	101.953	22.5743	103.63	60.04	61	74.89	24.8942	122.74	124.9	98.91	115.517	14.4223	0.664782	0.000797102	0.326064	0.49057	0.0588059	0.866373	0.76151	3.94565e-06
TKV_RS06505	flagellar biosynthesis protein FlhB	flhB	93.74	79.01	84.53	85.76	7.44163	132.88	62.32	85.45	93.55	35.9706	137.93	179.82	110.24	142.663	35.0307	137.42	78.22	77.02	97.5533	34.5308	176.68	163.9	131.25	157.277	23.428	0.540489	0.0104048	0.164083	0.751173	0.0208676	0.959505	0.599008	0.000556475
TKV_RS06510	flagellar biosynthetic protein FliR	fliR	106.39	85.97	78.71	90.3567	14.3519	129.86	63.42	86.8	93.36	33.7023	117.72	138.35	89.66	115.243	24.4393	122.31	75.04	63.69	87.0133	31.0901	176.57	155.92	127.12	153.203	24.8367	0.168402	0.478413	0.0102528	0.987787	0.275697	0.324073	0.486848	0.0149076
TKV_RS06515	flagellar biosynthesis protein FliQ	fliQ	96.26	63.98	71.07	77.1033	16.9647	117.39	54.46	77.8	83.2167	31.8128	122.38	145.58	96.85	121.603	24.3743	124.88	79.96	92.59	99.1433	23.1659	157.51	140.47	128.55	142.177	14.5552	0.474082	0.0390839	0.349671	0.42971	0.0994227	0.737453	0.609058	0.00191654
TKV_RS06520	flagellar motor switch protein FliM	fliM	122.39	95.7	102.69	106.927	13.8402	144.95	81.12	106.64	110.903	32.1279	185.18	214.9	155.09	185.057	29.9052	193.38	151.32	138.66	161.12	28.6461	210.3	184.1	151.7	182.033	29.3546	0.606647	0.000198367	0.622995	0.0555026	-0.137758	0.629016	0.495112	0.00771269
TKV_RS06525	flagellar basal body-associated FliL family protein		99.42	101.4	127.84	109.553	15.8676	182.43	76.5	102.06	120.33	55.2778	231.34	264.37	227.91	241.207	20.1332	239.19	199.64	212.22	217.017	20.2066	219.07	222.11	173.31	204.83	27.3394	0.939091	3.62066e-07	0.924864	0.0128184	-0.346107	0.104717	0.615561	0.00240664
TKV_RS06530	flagellar FlbD family protein		82.23	82.4	91.35	85.3267	5.21705	154.63	78.17	96.48	109.76	39.9224	220.86	278.68	188.64	229.393	45.6225	238.68	180.91	211.83	210.473	28.9089	196.53	191.34	139.07	175.647	31.7824	1.2153	1.30679e-09	1.01077	0.00266261	-0.476698	0.0788919	0.747006	0.00045455
TKV_RS06535	flagellar basal-body rod protein FlgF	flgF	155.43	146.29	159.11	153.61	6.60094	250.9	131.52	173.35	185.257	60.5741	282.58	307.1	255.88	281.853	25.6177	348.89	273.55	306.03	309.49	37.789	329.26	351.67	261.43	314.12	46.9865	0.68991	5.06026e-09	0.822906	0.00886379	0.0343927	0.905751	0.749619	1.56015e-05
TKV_RS06540	TIGR02530 family flagellar biosynthesis protein		127.8	133.64	119.86	127.1	6.91662	154.09	105.97	132.2	130.753	24.0926	127.36	148.52	107.52	127.8	20.5035	152.59	101.73	120.51	124.943	25.7182	146.56	109.24	141.77	132.523	20.3057	-0.173967	0.395731	0.037771	0.930613	-0.0676182	0.827532	-0.205925	0.324157
TKV_RS06545	flagellar hook capping FlgD N-terminal domain-containing protein		156.49	138.71	123.93	139.71	16.303	156.31	109.34	138.15	134.6	23.6854	212.01	220.84	180.26	204.37	21.3415	246.38	169.39	212.56	209.443	38.5895	161.09	143.93	149.79	151.603	8.72253	0.366012	0.018344	0.713578	0.0194302	-0.541238	0.000617317	-0.144285	0.421899
TKV_RS06550	flagellar hook-length control protein FliK		264.49	260.12	269.31	264.64	4.59684	360	187.3	251.62	266.307	87.2817	294.96	296.92	267.16	286.347	16.645	382.37	290.79	304.91	326.023	49.3057	411.05	374.08	351.57	378.9	30.0315	-0.0671828	0.608179	0.390014	0.272229	0.276083	0.0805571	0.246247	0.108471
TKV_RS06555	MgtE integral membrane protein		98.01	97.98	122.33	106.107	14.0498	179.31	56.8	98	111.37	62.3397	262.71	283.57	213.53	253.27	35.9616	309.2	230.87	228.53	256.2	45.9143	223.59	239.72	184.61	215.973	28.3335	1.05053	1.59653e-08	1.22494	0.00425495	-0.335684	0.140582	0.736917	0.000132047
TKV_RS06560	flagellar export protein FliJ	fliJ	59.43	55.2	64.18	59.6033	4.49251	123.44	42.85	67.85	78.0467	41.2513	164.62	168.25	124.19	152.353	24.4576	193.12	104.07	103.59	133.593	51.5522	153.3	146.57	126.23	142.033	14.0937	1.15316	9.25596e-12	0.817003	0.0930522	-0.212894	0.364132	0.965821	4.32345e-09
TKV_RS06565	flagellar protein export ATPase FliI	fliI	99.77	92.53	96.15	96.15	3.62	184.22	64.2	99.85	116.09	61.6361	236.95	253.17	192.09	227.403	31.6393	236	147.41	144.22	175.877	52.0928	220.91	232.85	178.35	210.703	28.6478	1.0492	1.5311e-14	0.66842	0.150503	-0.220461	0.359886	0.849039	2.62313e-07
TKV_RS06570	FliH/SctL family protein		95.73	82.33	93.82	90.6267	7.24831	181.05	62.19	96.89	113.377	61.121	181.19	208.4	146.51	178.7	31.02	187.25	116.23	105.37	136.283	44.4712	215.14	218.78	173.53	202.483	25.1403	0.787863	1.48747e-06	0.359402	0.4896	0.0584612	0.852838	0.878455	5.83351e-08
TKV_RS06575	flagellar motor switch protein FliG	fliG	100.56	87.97	113.34	100.623	12.6851	207.83	75.03	117.39	133.417	67.8351	229.95	248.66	187.46	222.023	31.3605	241.36	151.03	145.74	179.377	53.7443	251.45	272.18	213.68	245.77	29.6607	0.946841	1.35913e-08	0.509161	0.283729	0.0264554	0.932539	1.0009	7.1287e-09
TKV_RS06580	flagellar basal-body MS-ring/collar protein FliF	fliF	216.86	186.85	192.73	198.813	15.903	347.31	128.67	191.64	222.54	112.548	295.29	331.5	234.04	286.943	49.2632	315.58	225.68	215.93	252.397	54.9351	429.61	397.13	343.12	389.953	43.6893	0.343918	0.0371585	0.28823	0.553714	0.31093	0.174996	0.696503	3.5302e-06
TKV_RS06585	flagellar hook-basal body complex protein FliE	fliE	143.9	130.61	128.1	134.203	8.49082	231.37	89.39	131.8	150.853	72.8825	291.33	368.44	266.28	308.683	53.2449	343.15	269.71	277.75	296.87	40.2808	318.96	255.89	244.16	273.003	40.2295	1.00627	2.36199e-09	1.03406	0.00768516	-0.286787	0.249332	0.741837	1.40387e-05
TKV_RS06590	flagellar basal body rod protein FlgC	flgC	126.13	126.07	113.16	121.787	7.47097	218.53	81.15	130.3	143.327	69.6102	283.1	358.89	280.42	307.47	44.5512	323.24	262.66	315.97	300.623	33.0775	260.44	242.78	226.24	243.153	17.1031	1.13627	1.95435e-11	1.11832	0.00449805	-0.446968	0.0232385	0.716115	3.07804e-06
TKV_RS06595	flagellar basal body rod protein FlgB	flgB	117.19	98.1	113.4	109.563	10.1068	190.35	82.25	127.2	133.267	54.3047	253.64	290.93	234.81	259.793	28.5615	335.21	249.45	291.22	291.96	42.8848	220.52	234.47	208.17	221.053	13.1581	1.05915	6.85174e-16	1.18044	0.00102428	-0.345737	0.0550002	0.738386	1.8073e-07
TKV_RS06600	GTP-sensing pleiotropic transcriptional regulator CodY	codY	198.92	177.83	192.88	189.877	10.861	227.41	245.8	234.3	235.837	9.2908	420.93	496.03	400.61	439.19	50.2625	468.98	536.25	634.93	546.72	83.469	200.66	213.14	206.17	206.657	6.25422	1.02215	6.09723e-16	1.26813	2.15706e-06	-1.18135	8.4209e-15	-0.14103	0.314808
TKV_RS06605	ATP-dependent protease ATPase subunit HslU	hslU	399.1	373.79	355.38	376.09	21.9506	405.18	417.97	346	389.717	38.396	444.25	538.06	407.47	463.26	67.3385	406.54	380.64	462.28	416.487	41.719	400.6	416.29	377.66	398.183	19.4281	0.117741	0.502382	0.196531	0.496752	-0.329568	0.0894405	-0.180893	0.226097
TKV_RS06610	ATP-dependent protease subunit HslV	hslV	207.36	221.06	212.72	213.713	6.90381	235.92	234.56	208.5	226.327	15.4533	391.87	434.21	370.4	398.827	32.4688	333.49	329.21	462.04	374.913	75.4842	215.85	246.66	223.15	228.553	16.1	0.70818	1.11187e-06	0.806497	0.00596855	-0.90357	6.55858e-09	-0.169708	0.341865
TKV_RS06615	type I DNA topoisomerase	topA	73.46	63.03	62.86	66.45	6.07143	91.07	91.49	71.84	84.8	11.2257	92.77	95.89	72.63	87.0967	12.6252	53.32	61.95	48.51	54.5933	6.80988	60.9	58.72	81.24	66.9533	12.4205	0.208416	0.188789	-0.519407	0.036261	-0.477916	0.0427353	-0.249496	0.196636
TKV_RS06620	DNA-processing protein DprA	dprA	11.73	14.71	13.91	13.45	1.54234	14.08	11.35	13.48	12.97	1.43468	20.32	26.74	19.99	22.35	3.80543	16.56	16.75	15.28	16.1967	0.799521	14.38	14.89	12.79	14.02	1.09531	0.528714	0.0288308	0.404605	0.178942	-0.761204	0.000495242	-0.204811	0.410686
TKV_RS06625	ribonuclease HII		87.83	92.59	88.28	89.5667	2.62793	92.01	80.41	68.68	80.3667	11.6651	58.57	62.81	64.37	61.9167	3.00142	78.85	62.21	72.11	71.0567	8.36986	106.36	83.42	93.42	94.4	11.5014	-0.703931	1.06423e-05	-0.0653512	0.842717	0.467705	0.0149671	-0.191024	0.316438
TKV_RS06630	YraN family protein		383.34	346.27	387.18	372.263	22.5926	383.41	424.27	424.64	410.773	23.6981	265.13	251.25	256.6	257.66	7.00045	270.89	264.25	304.41	279.85	21.5271	316.01	296.8	355.53	322.78	29.9446	-0.702957	8.77421e-10	-0.446738	0.122317	0.196266	0.274941	-0.465969	0.000721179
TKV_RS06635	tryptophan--tRNA ligase	trpS	354.63	319.17	319.5	331.1	20.3782	290.92	341.16	326.94	319.673	25.8963	247.19	243.41	226.26	238.953	11.154	198.09	198.08	224.74	206.97	15.3893	252.75	239.36	283.43	258.513	22.5932	-0.645244	5.70561e-12	-0.518223	0.0721842	-0.00956125	0.970222	-0.615492	1.87883e-06
TKV_RS06640	YitT family protein		133.72	113.39	118.64	121.917	10.5537	115.49	131.31	162.59	136.463	23.9691	102.05	123.56	59.92	95.1767	32.372	73.71	63.2	67.27	68.06	5.29935	88.56	80.95	109.63	93.0467	14.8571	-0.522792	0.0654291	-0.884579	0.00533247	-0.135886	0.735004	-0.642026	8.04081e-05
TKV_RS06645	YifB family Mg chelatase-like AAA ATPase		146.02	124.23	141.49	137.247	11.4981	142.87	162.58	198.19	167.88	28.0382	141.82	156.43	62.77	120.34	50.3894	89.04	73.66	60.26	74.32	14.4013	85.37	92.16	142.95	106.827	31.4674	-0.359596	0.321332	-1.0513	0.00104149	-0.246134	0.591121	-0.605549	0.00649378
TKV_RS06650	ribosome biogenesis GTPase YlqF	ylqF	69.84	70.21	69.2	69.75	0.510979	73.01	79.44	94.11	82.1867	10.8148	106.66	103.96	69.08	93.2333	20.9609	75.78	68.45	42.2	62.1433	17.656	42.74	46.55	64.13	51.14	11.4098	0.225773	0.325981	-0.310762	0.451538	-0.919155	0.000683722	-0.697077	0.000489009
TKV_RS06655	50S ribosomal protein L19	rplS	1026.23	1011.72	915.37	984.44	60.2547	944.21	1184	1067.75	1065.32	119.913	1643.19	1453.67	1192.1	1429.65	226.502	1507.21	1929.45	2132.41	1856.36	318.945	653.55	762.06	923.64	779.75	135.911	0.348451	0.0462184	0.858837	0.00635361	-0.948535	1.82264e-05	-0.591196	0.00104183
TKV_RS06660	tRNA (guanosine(37)-N1)-methyltransferase TrmD	trmD	2672.5	2483.17	2177.19	2444.29	249.934	2419.64	3233.18	2906.57	2853.13	409.394	1929.89	1695.85	1434.84	1686.86	247.647	1633.38	1848.65	1836.97	1773	121.055	1926.59	1887.96	2315.78	2043.44	236.64	-0.70714	2.01172e-05	-0.57659	0.0616832	0.151314	0.522998	-0.516506	0.00109673
TKV_RS06665	ribosome maturation factor RimM	rimM	2785.58	2571.28	2405.45	2587.44	190.579	2841.45	3344.06	3118.65	3101.39	251.749	2301.42	2010.69	1752.1	2021.4	274.817	2024.11	2258.89	2152.06	2145.02	117.548	2174.71	2065.88	2599.97	2280.19	282.236	-0.531545	0.000361979	-0.42815	0.12383	0.051186	0.854107	-0.44268	0.00365115
TKV_RS06670	KH domain-containing protein		4000.45	3704.81	3358.74	3688	321.185	3932.14	5323.17	4158.19	4471.17	746.463	2923.26	2453.12	2234.71	2537.03	351.861	2653.17	3136.04	2964.39	2917.87	244.774	2792.43	2592.22	3853.09	3079.25	677.603	-0.711488	5.99931e-06	-0.504461	0.104334	0.149898	0.615276	-0.514944	0.00836198
TKV_RS06675	30S ribosomal protein S16	rpsP	2827.02	2539.83	2253.12	2539.99	286.95	2670.57	3667.54	2975.22	3104.44	510.893	1934.47	1684.36	1520.61	1713.15	208.426	1781.18	2011.48	1839.31	1877.32	119.763	1856.76	1744.38	2577.23	2059.46	451.912	-0.73839	1.88035e-06	-0.614224	0.041053	0.136806	0.643125	-0.554425	0.00500429
TKV_RS06680	signal recognition particle protein	ffh	503.02	462.65	500.16	488.61	22.5275	572.59	650.69	626.82	616.7	40.0214	590.25	531.14	441.35	520.913	74.9749	432.53	477.33	361.04	423.633	58.6533	460.95	522.57	574.57	519.363	56.8778	-0.0888211	0.590487	-0.441545	0.12047	-0.119471	0.62882	-0.17588	0.276785
TKV_RS06685	putative DNA-binding protein		74.41	64.46	66.09	68.32	5.33669	113.78	151.33	147.3	137.47	20.6149	177.34	166.4	122.73	155.49	28.8935	176.42	139.19	104.21	139.94	36.1108	92.45	97.86	101.41	97.24	4.51206	0.989995	2.29984e-08	0.0970321	0.837064	-0.767112	0.000147713	0.241638	0.131238
TKV_RS06690	signal recognition particle-docking protein FtsY	ftsY	83.04	77.4	77.21	79.2167	3.31247	127.54	114.78	106.11	116.143	10.7799	142.85	146.57	103.32	130.913	23.9688	94.63	71.95	59.26	75.28	17.9186	108.5	112.75	127.7	116.317	10.0847	0.532754	0.00225678	-0.51052	0.0777811	-0.278661	0.228879	0.282692	0.0555073
TKV_RS06695	chromosome segregation protein SMC	smc	62.86	54.28	61.69	59.61	4.65284	90.05	82	73.88	81.9767	8.08503	124.82	117.25	98.14	113.403	13.7497	90.67	75.28	65.93	77.2933	12.4923	90.4	81	85.58	85.66	4.70051	0.742281	4.41614e-09	0.0151219	0.965956	-0.514417	0.00129711	0.255328	0.0526837
TKV_RS06700	hypothetical protein		84.07	78.11	90.81	84.33	6.35399	140.7	130.17	91.25	120.707	26.0479	108.11	86.08	97.86	97.35	11.0239	109.6	75.14	70.54	85.0933	21.3477	163.85	145.45	138.82	149.373	12.968	0.0265179	0.909896	-0.373972	0.302811	0.478175	0.0188731	0.545096	0.00135737
TKV_RS06705	stage V sporulation protein S		1131.72	1022.49	1244.74	1132.98	111.13	1723.27	1626.17	2040.96	1796.8	216.951	2777.25	2416.1	1879.55	2357.63	451.697	3074.43	3316.07	4195.43	3528.64	589.958	1693.9	1826.93	1921.14	1813.99	114.171	0.858159	3.58414e-06	1.02388	0.000844897	-0.478027	0.0244524	0.406642	0.00500429
TKV_RS06710	radical SAM protein		603.21	738.94	676.99	673.047	67.9509	1440.78	1502.95	1509.15	1484.29	37.8109	1274.08	576.34	602.8	817.74	395.423	1172.27	1086.11	840.29	1032.89	172.27	1552.12	1316.99	1441.43	1436.85	117.632	0.0800144	0.854209	-0.423793	0.127383	0.623163	0.0824523	0.798818	4.52851e-06
TKV_RS06715	ribonuclease III	rnc	286.9	365.01	345.74	332.55	40.6912	726.72	694.36	717.21	712.763	16.632	1149.04	505.48	582.6	745.707	351.419	890.84	1014.55	682.18	862.523	167.985	748.15	664.89	749.1	720.713	48.3468	0.907798	0.0104024	0.355374	0.226289	-0.149012	0.735004	0.817249	6.20484e-06
TKV_RS06720	beta-ketoacyl-ACP synthase II	fabF	563.27	755.24	786.87	701.793	121.003	1710.49	1535.98	1467.29	1571.25	125.378	1241.38	515.08	631.53	795.997	390.083	1188.36	1102.99	702.33	997.893	259.5	1672.7	1544	1816.37	1677.69	136.254	-0.0131625	0.977129	-0.541581	0.0762452	0.851948	0.0162013	0.947741	2.10315e-06
TKV_RS06725	acyl carrier protein	acpP	514.33	632.33	572.92	573.193	59.0005	1374.36	1330.63	1284.43	1329.81	44.9707	1509.77	713.59	916.87	1046.74	413.674	1756.02	1887.43	1702.83	1782.09	95.0219	1576.24	1234.41	1446.76	1419.14	172.581	0.64203	0.0531333	0.511101	0.0168023	0.28952	0.432392	1.00374	4.31256e-08
TKV_RS06730	3-oxoacyl-[acyl-carrier-protein] reductase	fabG	166.89	250.31	222.01	213.07	42.4225	597.4	491.51	515.22	534.71	55.5704	750.54	255.77	477.15	494.487	247.84	759.06	718.34	450.12	642.507	167.851	617.83	561.16	619.42	599.47	33.187	0.931822	0.023894	0.346379	0.295623	0.135422	0.784046	1.16646	3.86436e-08
TKV_RS06735	ACP S-malonyltransferase	fabD	161.64	243.97	249.2	218.27	49.1127	609.73	530.28	530.11	556.707	45.9196	611.56	211.54	410.06	411.053	200.012	659.46	545.39	286.76	497.203	190.965	539.95	569.74	651.14	586.943	57.5567	0.657287	0.126322	-0.0701816	0.891218	0.340295	0.432213	1.09793	1.36846e-06
TKV_RS06740	enoyl-[acyl-carrier-protein] reductase FabK	fabK	39.91	60.25	64.08	54.7467	12.9909	126.42	137.79	149.69	137.967	11.636	255.63	87.99	177.18	173.6	83.8773	260.26	235.06	126.96	207.427	70.8161	110.77	106.82	132.26	116.617	13.6907	1.33911	0.00112821	0.625307	0.111552	-0.604389	0.134695	0.772556	0.00139587
TKV_RS06745	beta-ketoacyl-ACP synthase III		284.92	382.01	391.97	352.967	59.1402	849.34	806.39	882.3	846.01	38.0644	760.73	262.93	482.36	502.007	249.481	729.27	652.9	307.37	563.18	224.805	769.25	703.56	883.19	785.333	90.8886	0.292161	0.513705	-0.475167	0.269316	0.454779	0.274014	0.845712	3.73055e-05
TKV_RS06750	phosphate acyltransferase PlsX	plsX	342.25	483.41	448.77	424.81	73.567	1011.19	928.3	944.59	961.36	43.916	844.84	328.05	570.97	581.287	258.549	873.21	772.63	518.08	721.307	183.043	872.68	844.01	1030.59	915.76	100.474	0.242236	0.567739	-0.313178	0.340764	0.47195	0.223281	0.799058	0.000141206
TKV_RS06755	transcription factor FapR	fapR	232.65	354.96	292.56	293.39	61.1592	514.15	498.56	513.81	508.84	8.90436	608.59	248.85	382.68	413.373	181.823	848.22	998.81	952.78	933.27	77.1675	412.65	415.36	526.44	451.483	64.9285	0.27695	0.513705	0.949324	3.38557e-05	0.00548919	0.994177	0.324128	0.204786
TKV_RS06760	50S ribosomal protein L32	rpmF	560.9	505.44	479.87	515.403	41.4236	695.36	718.95	709.13	707.813	11.85	2002.06	1698.94	1930.14	1877.05	158.381	2370.93	2625.42	2291.46	2429.27	174.456	663.18	700.32	675.17	679.557	18.9546	1.67013	2.8438e-30	1.83073	5.234e-19	-1.55257	4.93696e-25	0.132258	0.396632
TKV_RS06765	DUF177 domain-containing protein		2440.06	2214.63	2155.4	2270.03	150.199	3304.54	3007.46	3064.37	3125.46	157.679	3479.32	3222.83	3391	3364.38	130.3	3668.89	4248.19	3830.66	3915.91	298.912	2858.45	3090.6	3222.76	3057.27	184.428	0.389026	0.00141575	0.417049	0.071417	-0.257016	0.115571	0.161663	0.260392
TKV_RS06770	acetate kinase		3900.5	3470	3300.55	3557.02	309.296	5391.62	4139.82	4348.43	4626.62	670.667	4402.55	4066	4745.55	4404.7	339.78	4640.04	4267.29	3912.71	4273.35	363.703	4519.88	5004.62	5048.95	4857.82	293.5	0.13435	0.445757	-0.00952697	0.976874	0.0149668	0.957065	0.182259	0.219417
TKV_RS06775	phosphate acetyltransferase	pta	2056.12	1765.33	1585.46	1802.3	237.498	2308.32	1563.25	1855.18	1908.92	375.43	1743.01	1955.42	2269.92	1989.45	265.098	2196.08	1761.9	1802.46	1920.15	239.824	1438.3	1585.28	2222.24	1748.61	416.71	-0.0257011	0.920117	0.111657	0.737093	-0.295816	0.320586	-0.300266	0.180793
TKV_RS06780	nucleotidyltransferase		150.33	151.92	148.55	150.267	1.68589	167.83	185.29	158.57	170.563	13.5681	160.31	191.67	164.44	172.14	17.0391	170.01	113.5	115.53	133.013	32.0561	219.74	189.7	166.54	191.993	26.674	0.0143856	0.937929	-0.257242	0.442826	0.0324773	0.909709	0.0834921	0.691273
TKV_RS06785	sporulation integral membrane protein YlbJ	ylbJ	425.46	386.13	423.95	411.847	22.2841	664.45	544.93	500.32	569.9	84.8663	493.3	498.46	430.72	474.16	37.7085	419.87	356.32	317.08	364.423	51.8719	757.78	695.23	655.14	702.717	51.7279	0.023638	0.857205	-0.528517	0.0198851	0.436982	0.004158	0.498763	0.000192302
TKV_RS06790	ATPase		603.63	527	599.16	576.597	43.0101	902.89	692.15	679.1	758.047	125.608	835.52	903.84	803.57	847.643	51.2226	757.25	834.7	751.01	780.987	46.6216	935.45	896.32	951.21	927.66	28.262	0.376867	0.000378295	0.150601	0.558016	0.00668811	0.977137	0.416621	0.000400355
TKV_RS06795	pantetheine-phosphate adenylyltransferase	coaD	295.87	274.07	288.87	286.27	11.1301	509.44	401.54	423.47	444.817	57.0295	469.79	496.53	429.83	465.383	33.5676	499.03	522.64	482.1	501.257	20.3615	505.76	452.24	480.71	479.57	26.7782	0.518679	6.90478e-07	0.272785	0.236536	-0.0783736	0.66179	0.471881	0.000162491
TKV_RS06800	16S rRNA (guanine(966)-N(2))-methyltransferase RsmD	rsmD	201.35	177.95	220.51	199.937	21.3152	420.2	299.95	350.21	356.787	60.3942	348.38	384.66	352.24	361.76	19.9257	380.81	432.93	395.92	403.22	26.8159	348.29	327.58	412.1	362.657	44.0535	0.671945	1.3514e-06	0.276703	0.313368	-0.117691	0.591121	0.580762	0.000250638
TKV_RS06805	alpha/beta-type small acid-soluble spore protein		57.66	28.42	44.18	43.42	14.6348	89.46	131.81	49.86	90.3767	40.9827	63.73	119.72	151.73	111.727	44.5412	29.23	41.61	82.52	51.12	27.8888	83.28	93.22	74.07	83.5233	9.57732	1.11655	0.00491387	-0.602497	0.319903	-0.485964	0.219176	0.660217	0.0124761
TKV_RS06810	alpha/beta-type small acid-soluble spore protein		142.31	102.99	125.25	123.517	19.7172	231.98	323.3	147.84	234.373	87.7545	152.78	192.57	273.42	206.257	61.4735	128.84	135.05	208.41	157.433	44.2561	208.91	248.46	212.71	223.36	21.8201	0.555153	0.0673771	-0.420312	0.379703	-0.0148827	0.977137	0.582627	0.000896344
TKV_RS06815	DegV family protein		91.3	84.35	84.39	86.68	4.00109	137.37	126.43	133.5	132.433	5.54745	127.95	126.38	126.42	126.917	0.895116	125.47	113.07	95.89	111.477	14.8542	109.37	124.05	128.89	120.77	10.165	0.370454	0.00124453	-0.150907	0.602833	-0.190426	0.297905	0.209198	0.183956
TKV_RS06820	ATP-dependent DNA helicase RecG	recG	232.13	204.96	220.59	219.227	13.6362	305.13	304.03	302.13	303.763	1.51767	218.83	203.94	215.95	212.907	7.89775	192.5	163.9	135.15	163.85	28.675	270.74	281.7	292.99	281.81	11.1254	-0.215722	0.0720226	-0.779388	0.00161068	0.275272	0.0720925	0.096267	0.478313
TKV_RS06825	DAK2 domain-containing protein		212.28	202.21	212.85	209.113	5.98525	328.99	280	281.03	296.673	27.9918	211.94	192.33	233.79	212.687	20.7401	194.14	174.48	135.95	168.19	29.6005	264.96	272.81	297.62	278.463	17.0481	-0.147945	0.429322	-0.70355	0.00305321	0.254262	0.214921	0.143607	0.319142
TKV_RS06830	Asp23/Gls24 family envelope stress response protein		60.18	54.15	58.11	57.48	3.06397	86.74	74.66	72.45	77.95	7.69215	140.3	126.8	153.79	140.297	13.495	103.99	112.89	118.38	111.753	7.26203	82.19	78.97	84.62	81.9267	2.83419	1.09472	1.30727e-10	0.609335	0.0134633	-0.873316	1.21276e-06	0.241212	0.134215
TKV_RS06835	50S ribosomal protein L28	rpmB	63.99	61.33	72.24	65.8533	5.68868	94.35	114.88	85.51	98.2467	15.0678	199.15	161.84	173.06	178.017	19.1425	279.57	409.56	447.99	379.04	88.2606	89.33	80.47	95.55	88.45	7.57842	1.23281	5.90947e-12	1.9473	7.81949e-10	-1.09524	1.34543e-09	0.153513	0.478248
TKV_RS06840	hypothetical protein		53.95	43.68	51.81	49.8133	5.41832	63.41	59.52	36.94	53.29	14.2925	101.34	99.16	68.03	89.51	18.6341	85.46	104.43	97.65	95.8467	9.61271	55.87	54.55	61.42	57.28	3.64559	0.651405	0.00289129	0.917197	0.00558663	-0.727785	0.00193103	-0.0599341	0.803967
TKV_RS06845	thiamine diphosphokinase		76.72	61.32	74.78	70.94	8.38744	95.77	89.54	93.22	92.8433	3.13203	149.06	150.64	106.96	135.553	24.7752	148.81	152.25	178.19	159.75	16.0619	77.81	97.95	94.03	89.93	10.6777	0.742508	3.52986e-05	0.859008	0.000605511	-0.678756	0.00264968	0.0783763	0.711224
TKV_RS06850	ribulose-phosphate 3-epimerase	rpe	167.05	113.32	149.91	143.427	27.4455	206.18	172.54	182.56	187.093	17.2721	158.96	163.01	118.45	146.807	24.6409	157.09	132.22	140.9	143.403	12.6226	127.73	138.4	171.67	145.933	22.9182	-0.137066	0.533422	-0.275743	0.269057	-0.122381	0.670711	-0.227449	0.282685
TKV_RS06855	ribosome small subunit-dependent GTPase A	rsgA	180.99	175.96	168.09	175.013	6.50189	214.69	237.07	214.85	222.203	12.8752	168.92	176.23	142.97	162.707	17.4789	157.85	146.87	124.89	143.203	16.7831	178	174.11	207.75	186.62	18.4022	-0.284753	0.0397123	-0.529035	0.036261	0.0740527	0.749017	-0.173664	0.284237
TKV_RS06860	Stk1 family PASTA domain-containing Ser/Thr kinase	pknB	314.22	260.68	287.2	287.367	26.7704	359.17	361.64	330.37	350.393	17.3846	242.58	210.83	214.17	222.527	17.4468	213.64	214.76	161.41	196.603	30.4835	293.68	304.07	360.37	319.373	35.8822	-0.539514	4.97287e-06	-0.722147	0.00204571	0.387547	0.0355065	-0.110115	0.50406
TKV_RS06865	Stp1/IreP family PP2C-type Ser/Thr phosphatase		217.95	177.28	194.71	196.647	20.404	258.27	275.9	254.74	262.97	11.336	175.31	148.8	125.02	149.71	25.1573	144.01	124.05	92.44	120.167	26.0034	191.56	219	238.3	216.287	23.4878	-0.563463	0.000497708	-1.00669	0.0001683	0.396195	0.071825	-0.123204	0.476618
TKV_RS06870	23S rRNA (adenine(2503)-C(2))-methyltransferase RlmN	rlmN	227.22	187.61	215.84	210.223	20.3936	281.12	264.06	246.65	263.943	17.2353	247.11	200.04	191.14	212.763	30.0761	187.24	183.91	132.95	168.033	30.4286	200.95	221.47	265.44	229.287	32.9479	-0.157459	0.347235	-0.541361	0.0339613	-0.012625	0.971499	-0.136413	0.459784
TKV_RS06875	16S rRNA (cytosine(967)-C(5))-methyltransferase RsmB	rsmB	349.51	290.24	303.72	314.49	31.0681	395.5	415.7	364.01	391.737	26.0497	227.43	201.86	173.16	200.817	27.15	185.66	174.87	134.12	164.883	27.1826	267.09	256.83	367.56	297.16	61.1836	-0.816889	1.76696e-09	-1.12581	1.10601e-06	0.423644	0.0836126	-0.338915	0.0778063
TKV_RS06880	zinc metallopeptidase		528.25	451.75	483.09	487.697	38.4575	596.53	687.24	617.1	633.623	47.5588	434.35	341.89	354.84	377.027	50.0639	387.27	479.99	453.18	440.147	47.7143	394.32	402.42	597.65	464.797	115.126	-0.541338	0.000304256	-0.4173	0.149737	0.168836	0.591121	-0.326449	0.125662
TKV_RS06885	DUF116 domain-containing protein		219.2	183.8	199.26	200.753	17.7472	275.69	318.37	278.67	290.91	23.8277	238.09	185.88	156.75	193.573	41.2121	162.69	170.3	112.33	148.44	31.5028	177.54	184.27	269.52	210.443	51.2724	-0.228292	0.265149	-0.852157	0.00300228	0.00125058	0.997699	-0.192395	0.399574
TKV_RS06890	methionyl-tRNA formyltransferase	fmt	260.06	214.84	235.26	236.72	22.6453	311.39	335.93	304.61	317.31	16.4779	292.42	238.3	193.86	241.527	49.3592	181.14	217.16	149.91	182.737	33.6534	214.04	201.75	294.89	236.893	50.6011	-0.148275	0.474058	-0.683305	0.0112931	-0.138876	0.670253	-0.25794	0.203706
TKV_RS06895	peptide deformylase	def	161.56	174.85	151.68	162.697	11.6267	213.82	218.91	206.77	213.167	6.09631	303.71	237.81	235.32	258.947	38.7862	230.41	292.11	270.67	264.397	31.3247	153.42	136.54	194.5	161.487	29.8101	0.476373	0.0137208	0.398397	0.152421	-0.766593	0.000752292	-0.276369	0.193297
TKV_RS06900	primosomal protein N'	priA	114.43	110.3	109.65	111.46	2.59255	167.13	150.18	129.38	148.897	18.9077	172.51	143.88	120.31	145.567	26.1408	96.09	89.55	50.94	78.86	24.3995	144.64	137.54	164.92	149.033	14.2089	0.197863	0.293553	-0.783904	0.0173286	-0.0826473	0.761324	0.147916	0.346026
TKV_RS06905	bifunctional phosphopantothenoylcysteine decarboxylase/phosphopantothenate--cysteine ligase CoaBC	coaBC	224.59	209.71	216.65	216.983	7.4456	259.55	251.05	244.43	251.677	7.57945	348.56	293.38	284.9	308.947	34.5672	223.07	235.16	211.35	223.193	11.9055	239.55	226.62	255.96	240.71	14.7044	0.326857	0.0178544	-0.0743591	0.788517	-0.471395	0.00407177	-0.11647	0.41527
TKV_RS06910	DNA-directed RNA polymerase subunit omega	rpoZ	499.15	451.99	505.97	485.703	29.3951	578.21	513.4	507.26	532.957	39.3106	605.55	478.81	428.25	504.203	91.337	355.92	372.62	298.75	342.43	38.7386	515.1	537.31	592.02	548.143	39.5878	-0.125388	0.529471	-0.527542	0.019403	0.000771471	0.997699	-0.0906695	0.573816
TKV_RS06915	guanylate kinase	gmk	256.38	248.11	262.46	255.65	7.2028	350.99	307.46	304.44	320.963	26.0477	364.69	308.9	293.82	322.47	37.3329	237.09	228.09	181.79	215.657	29.6726	281.91	298.05	344.18	308.047	32.3162	0.151966	0.337715	-0.464989	0.0471876	-0.182095	0.388077	0.000237177	0.998983
TKV_RS06920	DUF370 domain-containing protein		69.13	61.56	66.16	65.6167	3.81414	96.1	70.7	74.82	80.54	13.6319	182.56	159.4	140.12	160.693	21.2495	110.46	121.97	99.38	110.603	11.2957	89.38	101	103.23	97.87	7.43662	1.09919	2.03189e-13	0.548269	0.0379251	-0.810516	9.30648e-06	0.304837	0.0741687
TKV_RS06925	YicC/YloC family endoribonuclease		81.67	83.98	92.5	86.05	5.70402	141.05	109.36	118.02	122.81	16.379	252.1	227.72	208.37	229.397	21.9132	137.47	128.67	100.63	122.257	19.2391	142.44	143.37	142.81	142.873	0.468224	1.21628	2.67374e-16	0.0923209	0.774935	-0.790101	9.03782e-09	0.454567	0.00215097
TKV_RS06930	diaminopimelate epimerase	dapF	59.72	56.15	47.53	54.4667	6.26692	86.25	69.78	73.78	76.6033	8.59032	182.95	163.9	135.05	160.633	24.1165	77.81	71.92	37.75	62.4933	21.6298	74.34	73.38	87.35	78.3567	7.80323	1.35589	8.07736e-15	-0.188945	0.67566	-1.11866	8.47415e-10	0.251715	0.173535
TKV_RS06935	MFS transporter		40.89	26.61	38.35	35.2833	7.61793	53.36	40.1	47.81	47.09	6.65926	78.46	79.22	39.36	65.68	22.797	31.83	34.67	20.14	28.88	7.70111	36.36	30.48	49.77	38.87	9.88692	0.681637	0.0300725	-0.581751	0.088168	-0.782541	0.0229828	-0.115788	0.686677
TKV_RS06940	Chromate resistance protein ChrB		31.46	27.92	25.62	28.3333	2.94186	35.73	25.12	27.38	29.41	5.58871	71.29	80.91	40.84	64.3467	20.9179	33.61	52.04	40.09	41.9133	9.34931	23.2	22.27	30.29	25.2533	4.3866	0.957448	0.000678568	0.589073	0.0916649	-1.33931	7.00653e-06	-0.417455	0.055219
TKV_RS06945	NFACT RNA binding domain-containing protein		122.6	119.33	123.68	121.87	2.26502	122.16	131.67	101.35	118.393	15.507	75.63	87.95	99.93	87.8367	12.1504	93.21	63.74	70.91	75.9533	15.3687	138.86	123.08	116.7	126.213	11.4074	-0.634571	0.000980555	-0.522974	0.0739046	0.378707	0.0998108	-0.21338	0.183819
TKV_RS06950	RNA 2',3'-cyclic phosphodiesterase	thpR	66.3	57.98	62.86	62.38	4.18072	37.47	66.72	37.18	47.1233	16.9718	20.92	21.82	25.64	22.7933	2.50602	26.98	21.15	30.31	26.1467	4.63651	27.15	19.05	30.94	25.7133	6.0738	-1.60191	2.88512e-20	-0.699879	0.109054	0.0423151	0.914504	-1.49219	2.81147e-13
TKV_RS06955	GNAT family protein		32.01	37.35	43.64	37.6667	5.82146	31.96	59.21	35.51	42.2267	14.8147	17.67	20.78	25.61	21.3533	4.00093	29.17	22.1	26.06	25.7767	3.54351	20.6	17.21	28.41	22.0733	5.74352	-0.96219	0.00042622	-0.580631	0.181193	-0.0727041	0.867793	-0.994199	7.25803e-05
TKV_RS06975	tRNA 2-thiocytidine biosynthesis TtcA family protein		55.61	48.51	49.24	51.12	3.90555	82.62	74.66	51.52	69.6	16.1557	56.03	62.99	49.89	56.3033	6.55428	57.23	119.44	95.72	90.7967	31.3959	68.66	48.78	79.33	65.59	15.5047	-0.0369603	0.833504	0.471087	0.277096	0.0904036	0.789799	0.0883758	0.736613
TKV_RS06980	class I SAM-dependent rRNA methyltransferase		275.78	258.66	261.41	265.283	9.19378	237.32	313.44	222.84	257.867	48.6694	212.7	226.27	170.14	203.037	29.2862	157.44	166.59	162.48	162.17	4.58287	265.82	208.46	225.06	233.113	29.5158	-0.562548	9.19898e-05	-0.55377	0.0574039	0.0753575	0.77373	-0.44579	0.00386006
TKV_RS06985	peptidoglycan-binding domain-containing protein		521.94	382.46	437.53	447.31	70.2524	866.05	454.19	542.95	621.063	216.757	735.62	535.53	293.82	521.657	221.226	104.18	474.96	156.35	245.163	200.712	380.75	268.01	852.52	500.427	310.088	0.0354779	0.931984	-1.04421	0.0738014	-0.140534	0.815628	-0.0964094	0.825814
TKV_RS06990	orotate phosphoribosyltransferase	pyrE	541.5	397.05	380.96	439.837	88.4098	744.91	315.29	396.36	485.52	228.266	609.99	432.36	238.15	426.833	185.982	46.95	426.89	67.5	180.447	213.673	282.55	236.57	747.24	422.12	282.499	-0.2139	0.57581	-1.00013	0.16493	-0.103081	0.87239	-0.293301	0.478776
TKV_RS06995	dihydroorotate dehydrogenase		237.25	163.5	163.21	187.987	42.6635	385.76	156.06	225.82	255.88	117.763	352.92	231.42	114.24	232.86	119.347	15.18	238.19	23.91	92.4267	126.31	140.76	102.09	373.48	205.443	146.803	0.115003	0.805305	-0.752772	0.400556	-0.223605	0.717186	-0.108257	0.859005
TKV_RS07000	dihydroorotate dehydrogenase electron transfer subunit		624.64	460.65	462.05	515.78	94.2781	1226.09	433.63	642.74	767.487	410.694	718.14	485.06	227.1	476.767	245.625	24.47	560.18	57.95	214.2	300.095	436.24	312.53	1237.08	661.95	501.903	-0.27811	0.518862	-0.898426	0.312132	0.270736	0.65218	0.0689192	0.912285
TKV_RS07005	orotidine-5'-phosphate decarboxylase	pyrF	823.6	565.69	527.25	638.847	161.151	1356.53	481.93	728.18	855.547	450.997	936.83	624.95	288.93	616.903	324.025	38.57	749.13	86.45	291.383	397.142	481.15	342.79	1391.72	738.553	569.874	-0.21592	0.633394	-0.777813	0.385341	0.109793	0.873604	-0.0452081	0.943324
TKV_RS07010	dihydroorotase		359.34	245.75	237.24	280.777	68.1708	639.47	216.01	320.51	391.997	220.595	668.14	435.3	171.51	424.983	248.476	16.23	385.84	38.85	146.973	207.174	186.64	134.31	679.24	333.397	300.65	0.370561	0.437326	-0.669522	0.466729	-0.320397	0.612258	-0.0154069	0.980892
TKV_RS07015	aspartate carbamoyltransferase catalytic subunit		177.27	121.6	112.71	137.193	34.9909	319.16	89.04	129.13	179.11	122.932	495.33	338.16	131.47	321.653	182.491	8.79	272.47	28.75	103.337	146.813	90.01	61.84	321.16	157.67	142.285	0.941857	0.0293933	-0.324825	0.753159	-0.792858	0.147883	-0.0472639	0.945443
TKV_RS07020	bifunctional pyr operon transcriptional regulator/uracil phosphoribosyltransferase PyrR	pyrR	1206.14	1090.05	822.7	1039.63	196.63	1274.1	582.69	1026.35	961.047	350.3	2876.63	2717.82	914.66	2169.7	1089.8	275	2235.67	723.8	1078.16	1027.25	417.82	361.82	1297.5	692.38	524.797	0.789936	0.0568973	0.224674	0.784772	-1.30836	0.00681721	-0.667577	0.212933
TKV_RS07025	AIR synthase family protein		100.57	88.39	106.12	98.36	9.06925	118.2	136.1	82.67	112.323	27.1955	90.01	81.16	86.43	85.8667	4.45181	69.27	64.37	56.59	63.41	6.39428	117.04	91.45	115.42	107.97	14.3297	-0.368273	0.0102983	-0.694091	0.0185239	0.198932	0.349779	-0.129518	0.495004
TKV_RS07030	RluA family pseudouridine synthase		90	88.09	92.74	90.2767	2.33731	117.23	113.07	79.73	103.343	20.5553	113.61	110.81	125.23	116.55	7.64636	87.36	81.07	73.63	80.6867	6.87302	114.17	109.46	114.37	112.667	2.77885	0.188999	0.268622	-0.241014	0.39485	-0.170545	0.365655	0.0506006	0.75995
TKV_RS07035	signal peptidase II	lspA	48.99	35.62	44.45	43.02	6.79874	96.85	51.59	45.96	64.8	27.8985	94.63	79.61	98.41	90.8833	9.94425	73.82	79.15	52.47	68.48	14.1189	93.73	93.73	90.93	92.7967	1.61658	0.891566	4.02251e-06	0.197077	0.674864	-0.0906683	0.718799	0.83151	1.61615e-07
TKV_RS07040	GNAT family protein		26.66	19.55	26.11	24.1067	3.95576	59.89	27.12	31.71	39.5733	17.7438	72.06	59.24	63.77	65.0233	6.50125	52.87	37.01	33.49	41.1233	10.324	72.3	69.58	61.99	67.9567	5.34326	1.23721	8.85421e-12	0.173482	0.73645	-0.0568646	0.826976	1.20395	1.00069e-11
TKV_RS07045	SprT family zinc-dependent metalloprotease		55.41	37.22	50.35	47.66	9.38862	101.35	49.52	48.25	66.3733	30.2973	104.18	89.16	92.4	95.2467	7.90429	70.04	56.64	52.52	59.7333	9.16047	103.47	94.8	94.04	97.4367	5.23882	0.815946	5.36666e-06	-0.0172048	0.976874	-0.088145	0.666783	0.756062	1.02639e-05
TKV_RS07050	DUF2357 domain-containing protein		67.89	47.41	58.25	57.85	10.2459	106.98	53.5	54.46	71.6467	30.6033	80.97	69.57	64.47	71.67	8.44808	71.02	53.08	39.77	54.6233	15.6821	128.08	107.33	106.75	114.053	12.1509	0.136134	0.462182	-0.25039	0.579638	0.53309	0.00327272	0.706392	1.77056e-05
TKV_RS07055	DUF3578 domain-containing protein		109.29	74.41	85.12	89.6067	17.8676	165.86	89.78	87.8	114.48	44.5074	126.83	108.39	117.76	117.66	9.22041	128.18	93.5	92.02	104.567	20.4631	180.59	156.27	160.6	165.82	12.9731	0.2233	0.231694	-0.00396646	0.995207	0.361762	0.0360443	0.618092	0.000164139
TKV_RS07060	DEAD/DEAH box helicase family protein		120.53	98.71	100.55	106.597	12.1016	169.47	113.68	103.56	128.903	35.4943	119.79	105.84	112.67	112.767	6.9755	100.86	99.26	71.46	90.5267	16.5316	164.88	151.8	165.1	160.593	7.61604	-0.0906908	0.545158	-0.381149	0.219108	0.37859	0.0119641	0.324283	0.0125098
TKV_RS07065	site-specific DNA-methyltransferase		154.53	120.4	127.73	134.22	17.9668	184.66	133.49	130.16	149.437	30.5497	131.55	110.57	129.25	123.79	11.5065	122.56	134.71	118.38	125.217	8.48296	176.72	170.5	190.7	179.307	10.3454	-0.282332	0.0938058	-0.138534	0.617123	0.398556	0.0268434	0.154148	0.30642
TKV_RS07070	DUF4391 domain-containing protein		108.62	82.29	89.25	93.3867	13.6437	126.22	86.08	81.63	97.9767	24.5604	81.18	70.95	75.07	75.7333	5.14716	88.61	91.53	58.85	79.6633	18.0839	119.23	109.15	126.9	118.427	8.90223	-0.468246	0.00160223	-0.178488	0.633708	0.509178	0.00193103	0.0801753	0.655712
TKV_RS07075	helicase-related protein		100.79	75.83	79.63	85.4167	13.4486	111.48	75.54	69.06	85.36	22.8514	66.97	60.33	62.55	63.2833	3.3802	71.19	68.18	64.13	67.8333	3.54274	112.69	89.45	104.48	102.207	11.7856	-0.596534	2.3285e-05	-0.206658	0.474513	0.552262	0.00124148	-0.00183468	0.993031
TKV_RS07085	winged helix-turn-helix domain-containing protein		114.08	95.76	98.46	102.767	9.8902	126.22	89.42	61.61	92.4167	32.4091	89.8	74.47	74.87	79.7133	8.7376	83.82	99.15	81.54	88.17	9.57705	127.25	113.1	118.12	119.49	7.17379	-0.535127	0.000954925	0.0563441	0.90733	0.447744	0.0172434	-0.0451126	0.820483
TKV_RS07095	type II toxin-antitoxin system PemK/MazF family toxin		155.5	146.09	145.01	148.867	5.76996	183.54	152.55	150.32	162.137	18.5693	215.33	207.87	178.45	200.55	19.4992	239.41	275.2	305.48	273.363	33.0733	160.4	160.9	184.34	168.547	13.6797	0.24759	0.0599618	0.839933	0.000805809	-0.364067	0.0361332	-0.0873885	0.610059
TKV_RS07100	DUF2281 domain-containing protein		352.61	305.32	307.44	321.79	26.7119	387.94	281.79	270.12	313.283	64.9173	337.99	341.87	312.5	330.787	15.9551	340.28	469.93	500.71	436.973	85.1414	346.91	322.7	388.88	352.83	33.4848	-0.135778	0.233867	0.577257	0.0721842	-0.029921	0.896509	-0.130809	0.422631
TKV_RS07105	hypothetical protein		54.67	28.66	39.65	40.9933	13.0569	40.99	14.87	20.5	25.4533	13.7465	66.08	56.4	45.45	55.9767	10.3215	37.97	28.77	33.59	33.4433	4.60175	65.09	58.18	43.55	55.6067	10.9982	0.27517	0.344392	0.489004	0.31472	-0.121238	0.720241	0.18308	0.548755
TKV_RS07110	RAMP superfamily CRISPR-associated protein		75.4	35.37	50.33	53.7	20.2267	50.53	16.26	21.74	29.51	18.4089	45.18	48.83	38.5	44.17	5.23854	34.09	18.5	20.49	24.36	8.48497	64.49	64.61	54.33	61.1433	5.90082	-0.423801	0.145538	-0.118745	0.856881	0.336325	0.0986076	-0.054652	0.862722
TKV_RS07115	hypothetical protein		83.56	38.35	54.81	58.9067	22.8817	60.61	21.32	24.85	35.5933	21.7368	62.2	58.41	36.28	52.2967	13.9997	41.01	29.08	18.03	29.3733	11.4928	84.84	76.06	54.36	71.7533	15.6897	-0.315548	0.381196	-0.120209	0.860563	0.310938	0.364132	0.0395283	0.91338
TKV_RS07120	RAMP superfamily CRISPR-associated protein		41.77	23.67	28.87	31.4367	9.31898	32.28	10.67	11.34	18.0967	12.2877	43	42.27	32.62	39.2967	5.79367	30.61	19.04	15.2	21.6167	8.02162	39.06	41.65	31.16	37.29	5.4644	0.152241	0.564683	0.359228	0.545224	-0.186807	0.478846	-0.00228818	0.993307
[truncated: 1,120 more rows]
