# Supplementary material for: A megatransposon drives the adaptation of Thermoanaerobacter kivui to carbon monoxide
Source: Nat Commun. 2025 May 6;16:4217. doi: 10.1038/s41467-025-59103-8 (PMC12056078; doi:10.1038/s41467-025-59103-8)
Supplement: Supplementary file 6 — Supplementary Data 3 [file 41467_2025_59103_MOESM6_ESM.xlsx]

## Sheet: S3
A megatransposon drives the adaptation of Thermoanaerobacter kivui to carbon monoxide.
Rémi Hocq, Josef Horvath, Maja Stumptner, Mykolas Malevičius, Gerhard G. Thallinger and Stefan Pflügl
Supplementary Data 3. Log-phase transcriptomics data and analysis of PyrEKI, Ech2KI and CO-1 under syngas in serum bottles. For differential expression analysis, log2(Fold Change) and adjusted p-values (two-sided Wald test, Benjamini and Hochberg correction) are shown.
Locus tag	Annotation	Gene name	Expression values												Differential Expression Analysis
			PyrEKI				Ech2KI				CO-1				Ech2KI vs PyrEKI		CO-1 vs Ech2KI		CO-1 vs PyrEKI
			TPM Rep 1	TPM Rep 2	AVG	SD	TPM Rep 1	TPM Rep 2	AVG	SD	TPM Rep 1	TPM Rep 2	AVG	SD	Log2(FC)	adj. p-value	Log2(FC)	adj. p-value	Log2(FC)	adj. p-value
TKV_RS00005	chromosomal replication initiator protein DnaA	dnaA	299.22	293.43	296.325	4.09415	162.47	190.74	176.605	19.9899	170.79	354.43	262.61	129.853	-0.426205	0.24368	0.367424	0.506087	-0.0478076	0.946455
TKV_RS00010	DNA polymerase III subunit beta	dnaN	171.46	125.05	148.255	32.8168	65.07	103.56	84.315	27.2165	89.18	130.4	109.79	29.1469	-0.446891	0.356823	0.175819	0.761173	-0.286077	0.576755
TKV_RS00015	S4 domain-containing protein YaaA	yaaA	213.07	135.49	174.28	54.8573	126.22	155.14	140.68	20.4495	155.89	208.79	182.34	37.4059	0.00818162	0.987938	0.171114	0.752193	0.182178	0.768425
TKV_RS00020	DNA replication/repair protein RecF	recF	188.36	154.07	171.215	24.2467	76.39	113.68	95.035	26.368	102.04	128.33	115.185	18.5898	-0.492132	0.258213	0.0767253	0.893612	-0.432518	0.286781
TKV_RS00025	extracellular matrix/biofilm biosynthesis regulator RemA family protein		163.55	103.69	133.62	42.3274	74.83	105.09	89.96	21.3971	108.17	149.41	128.79	29.1611	-0.219701	0.735301	0.303796	0.581404	0.0741279	0.915528
TKV_RS00030	glutamine amidotransferase		90.46	72.07	81.265	13.0037	101.4	87.98	94.69	9.48937	115.82	111.38	113.6	3.13955	0.483386	0.172305	0.0681366	0.874947	0.56688	0.116035
TKV_RS00035	Mur ligase family protein		79.56	62.02	70.79	12.4027	71.76	67.91	69.835	2.72236	71.17	64.51	67.84	4.70933	0.264639	0.510612	-0.232348	0.498758	0.0462566	0.930947
TKV_RS00040	tRNA-binding protein		55.78	38.49	47.135	12.2259	57.07	56.56	56.815	0.360624	39.91	50.18	45.045	7.26199	0.510064	0.309597	-0.491141	0.305398	0.0561542	0.94413
TKV_RS00045	DNA topoisomerase (ATP-hydrolyzing) subunit B	gyrB	110.74	102.7	106.72	5.68514	127.94	118.49	123.215	6.68216	116.53	87.59	102.06	20.4637	0.471539	0.131045	-0.459754	0.128616	0.0278683	0.953908
TKV_RS00050	DNA gyrase subunit A	gyrA	120.44	122.91	121.675	1.74655	135.27	114.65	124.96	14.5805	134.67	127.67	131.17	4.94975	0.302375	0.422675	-0.119549	0.735012	0.195852	0.642624
TKV_RS00055	biotin/lipoyl-containing protein		488.36	576.46	532.41	62.2961	518.71	425.72	472.215	65.7539	651.66	525.48	588.57	89.2227	0.0928608	0.864799	0.118357	0.745531	0.215596	0.640698
TKV_RS00060	biotin carboxylase N-terminal domain-containing protein		425.77	490.78	458.275	45.969	364.12	371.72	367.92	5.37401	503.05	387.58	445.315	81.6496	-0.0347653	0.945638	0.0709591	0.858963	0.038233	0.94413
TKV_RS00065	acetolactate synthase small subunit	ilvN	831.92	894.31	863.115	44.1164	1131.84	1374.52	1253.18	171.601	1375.19	914.52	1144.86	325.743	0.767791	0.0232546	-0.328514	0.403206	0.463667	0.259622
TKV_RS00070	ketol-acid reductoisomerase	ilvC	366.64	386.92	376.78	14.3401	546.55	689.44	617.995	101.038	724.07	486.08	605.075	168.284	0.930632	0.00453637	-0.232552	0.583344	0.727606	0.0456709
TKV_RS00075	2-isopropylmalate synthase		669.65	754.12	711.885	59.7293	935.51	1234.73	1085.12	211.58	1114.47	935.42	1024.94	126.607	0.822823	0.0226765	-0.278626	0.462142	0.584977	0.100613
TKV_RS00080	3-isopropylmalate dehydratase large subunit	leuC	327.48	359.48	343.48	22.6274	543.99	703.34	623.665	112.677	583.07	505.98	544.525	54.5109	1.05944	0.00139759	-0.387474	0.261845	0.7213	0.030058
TKV_RS00085	3-isopropylmalate dehydratase small subunit	leuD	452.62	532.92	492.77	56.7807	699.7	910.58	805.14	149.115	842.3	718.77	780.535	87.3489	0.907229	0.0124555	-0.241563	0.532466	0.711429	0.0456709
TKV_RS00090	3-isopropylmalate dehydrogenase	leuB	481.42	466.25	473.835	10.7268	538.99	764.57	651.78	159.509	609.2	617.08	613.14	5.572	0.696098	0.062897	-0.27896	0.498758	0.454822	0.183527
TKV_RS00095	dihydroxy-acid dehydratase	ilvD	533.4	588.49	560.945	38.9545	834.27	1027.86	931.065	136.889	999.1	874.71	936.905	87.957	0.943982	0.00380869	-0.188458	0.611326	0.794014	0.0133934
TKV_RS00100	biosynthetic-type acetolactate synthase large subunit	ilvB	728.6	705.17	716.885	16.5675	960.48	1297.32	1128.9	238.182	1154.16	972.8	1063.48	128.241	0.881038	0.00865004	-0.282297	0.464346	0.639975	0.0380558
TKV_RS00105	bifunctional diaminohydroxyphosphoribosylaminopyrimidine deaminase/5-amino-6-(5-phosphoribosylamino)uracil reductase RibD	ribD	94.06	88.73	91.395	3.76888	92.34	246.89	169.615	109.283	188.9	122.77	155.835	46.761	0.988066	0.0611595	-0.316536	0.627294	0.812782	0.0276608
TKV_RS00110	riboflavin synthase		33.86	30.58	32.22	2.31931	26.33	77.37	51.85	36.0907	44.52	20.26	32.39	17.1544	0.772578	0.213554	-0.790134	0.241497	0.076329	0.925468
TKV_RS00115	bifunctional 3,4-dihydroxy-2-butanone-4-phosphate synthase/GTP cyclohydrolase II		55.89	66.38	61.135	7.41755	72.84	173.69	123.265	71.3117	115.13	67.5	91.315	33.6795	1.08241	0.0317347	-0.601228	0.293596	0.603911	0.197266
TKV_RS00120	6,7-dimethyl-8-ribityllumazine synthase	ribE	128.33	91.38	109.855	26.1276	128.07	344.29	236.18	152.891	204.81	150.98	177.895	38.0636	1.16044	0.0254659	-0.571755	0.336784	0.760537	0.0419856
TKV_RS00125	sporulation integral membrane protein YtvI	ytvI	107.5	73.44	90.47	24.0841	49.63	62.49	56.06	9.09339	75.71	68.31	72.01	5.23259	-0.344332	0.462081	0.153065	0.729705	-0.20204	0.667437
TKV_RS00130	signal peptidase I	lepB	188.14	142.6	165.37	32.2016	143.5	166.58	155.04	16.32	171.62	70.91	121.265	71.2127	0.198151	0.674119	-0.533228	0.314873	-0.325106	0.606076
TKV_RS00135	serine--tRNA ligase	serS	386.51	264.82	325.665	86.0478	305.39	225.02	265.205	56.8302	644.13	374.71	509.42	190.509	0.00445673	0.992676	0.705131	0.0563596	0.704336	0.08569
TKV_RS00150	LCP family protein		108.67	77.33	93	22.1607	53.49	47.4	50.445	4.30628	110.92	76.94	93.93	24.0275	-0.54109	0.124845	0.670107	0.0398526	0.114941	0.82629
TKV_RS00155	UPF0182 family protein		113.34	76.06	94.7	26.3609	67.36	69.13	68.245	1.25158	90.09	94.23	92.16	2.92742	-0.152238	0.749531	0.233726	0.490813	0.0800334	0.875851
TKV_RS00170	enoyl-CoA hydratase		2286.33	2498.87	2392.6	150.288	2170.26	2538.76	2354.51	260.569	2160.42	2438.52	2299.47	196.646	0.245149	0.582604	-0.22147	0.552115	0.037843	0.94413
TKV_RS00175	hypothetical protein		226.33	200.22	213.275	18.4626	117.44	108.46	112.95	6.34982	141.29	141.09	141.19	0.141421	-0.581666	0.100612	0.125092	0.777113	-0.465358	0.23517
TKV_RS00180	histone deacetylase		250.2	311.62	280.91	43.4305	190.92	189.65	190.285	0.898026	244.43	267.9	256.165	16.5958	-0.265746	0.570304	0.231328	0.498789	-0.0424375	0.94413
TKV_RS00185	hydantoinase/oxoprolinase family protein		238.33	279.28	258.805	28.956	167.16	175.18	171.17	5.671	216.29	227.71	222	8.07516	-0.29512	0.501084	0.176681	0.612315	-0.124556	0.804679
TKV_RS00190	alkaline phosphatase		50.86	39.28	45.07	8.1883	27.47	20.68	24.075	4.80126	19.59	33.02	26.305	9.49644	-0.561783	0.143723	-0.0431858	0.95179	-0.595468	0.239448
TKV_RS00195	tRNA adenosine(34) deaminase TadA	tadA	609.63	443.33	526.48	117.592	327.11	305.12	316.115	15.5493	1035.66	569.98	802.82	329.285	-0.408349	0.237565	1.08275	0.0015439	0.662417	0.122612
TKV_RS00210	transposase		87.06	26.78	56.92	42.6244	12.87	20.12	16.495	5.12652	89.63	51.31	70.47	27.0963	-1.00072	0.125305	1.67119	0.00111128	0.375405	0.642624
TKV_RS00215	transposase		38.27	22.43	30.35	11.2006	16.82	22.98	19.9	4.35578	64.41	33.33	48.87	21.9769	-0.249987	0.689151	1.00087	0.0257244	0.723013	0.15891
TKV_RS00220	MFS transporter		29.52	11.62	20.57	12.6572	3.22	4.02	3.62	0.565685	18.42	5.11	11.765	9.41159	-1.53599	0.00764538	1.14794	0.134938	-0.527739	0.539668
TKV_RS00225	ISLre2 family transposase		484.73	393.95	87.868	13.7333	266.32	251.86	51.818	6.61815	282.37	264.57	54.694	3.28874	-0.432256	0.250272	-0.110556	0.755814	-0.546631	0.144453
TKV_RS00230	HD domain-containing phosphohydrolase		5.25	5.57	5.41	0.226274	3.53	2.27	2.9	0.890955	12.73	4.83	8.78	5.58614	-0.496899	0.46197	1.20137	0.0462085	0.651179	0.343583
TKV_RS00235	DNA polymerase III subunit gamma/tau	dnaX	243.05	188.67	215.86	38.4525	157.2	175.45	166.325	12.9047	219.88	155.07	187.475	45.8276	-0.0680659	0.892915	-0.0331323	0.946683	-0.0968678	0.842429
TKV_RS00240	YbaB/EbfC family nucleoid-associated protein		476.83	413.35	445.09	44.8871	260.49	280.32	270.405	14.0219	509.93	391.78	450.855	83.5447	-0.397262	0.263316	0.517442	0.100483	0.112106	0.812196
TKV_RS00245	recombination mediator RecR	recR	393.2	317.91	355.555	53.2381	257.71	233.28	245.495	17.2746	438.51	312.42	375.465	89.1591	-0.225511	0.558949	0.398496	0.232527	0.170948	0.712183
TKV_RS00250	fluoride efflux transporter CrcB	crcB	19.01	9.59	14.3	6.66095	4.87	4.79	4.83	0.0565685	24.05	7.57	15.81	11.6531	-0.832945	0.237431	1.16452	0.124771	0.193092	0.849687
TKV_RS00255	fluoride efflux transporter CrcB	crcB	3.47	3.37	3.42	0.0707107	1.12	0.9	1.01	0.155563	8.49	4.05	6.27	3.13955	-0.562444	0.501752	1.56605	0.0681145	0.627882	0.519082
TKV_RS00260	HD-GYP domain-containing protein		94.05	127.75	110.9	23.8295	71.62	138.32	104.97	47.164	175.71	116.33	146.02	41.988	0.174935	0.80438	0.23825	0.681565	0.432581	0.383108
TKV_RS00265	DUF2508 family protein		231.94	285.18	258.56	37.6464	146.12	270.04	208.08	87.6247	231.53	156.59	194.06	52.9906	-0.0198574	0.974115	-0.296531	0.600897	-0.316239	0.543442
TKV_RS00270	pro-sigmaK processing inhibitor BofA family protein		5.72	1.82	3.77	2.75772	1.73	4.42	3.075	1.90212	1.86	1.38	1.62	0.339411	0.0241499	0.976019	-0.605057	0.583344	-0.487622	NA
TKV_RS00275	DUF1657 domain-containing protein		848.7	863.1	855.9	10.1823	813.06	314.8	563.93	352.323	282.15	123.32	202.735	112.31	-0.285672	0.664617	-1.49987	0.0030705	-1.83173	7.4269e-06
TKV_RS00305	SDR family oxidoreductase		52.94	40.57	46.755	8.74691	26.34	39.37	32.855	9.2136	47.05	39.96	43.505	5.01339	-0.174898	0.782123	0.186291	0.735363	0.00358992	0.996791
TKV_RS00310	pseudouridine synthase		21.77	17.63	19.7	2.92742	11.05	25.06	18.055	9.90657	28.81	16.7	22.755	8.56306	0.146855	0.867659	0.0955683	0.912328	0.270061	0.685773
TKV_RS00315	LacI family DNA-binding transcriptional regulator		169.62	496.97	333.295	231.471	352.38	2803.41	1577.89	1733.14	92.2	137.37	114.785	31.94	0.775214	0.284116	-1.99367	0.0213143	-1.27068	0.0291163
TKV_RS00320	extracellular solute-binding protein		914.35	2111.5	1512.92	846.513	1736.53	15506.7	8621.6	9736.97	357.65	772.45	565.05	293.308	0.88639	0.208781	-2.05559	0.017309	-1.15632	0.0468377
TKV_RS00325	sugar ABC transporter permease		155.14	315.95	235.545	113.71	332.1	3399.94	1866.02	2169.29	73.08	151.15	112.115	55.2038	0.875023	0.197606	-1.83488	0.037805	-0.859533	0.155587
TKV_RS00330	carbohydrate ABC transporter permease		144.94	273.84	209.39	91.1461	259.58	2935.8	1597.69	1892.37	66.68	133.15	99.915	47.0014	0.843176	0.215915	-1.76502	0.0462085	-0.861637	0.141396
TKV_RS00335	beta-galactosidase trimerization domain-containing protein, GH5 family		199.14	326.47	262.805	90.0359	465.52	4973.19	2719.35	3187.4	118.48	200.32	159.4	57.8696	1.1615	0.0838917	-2.16854	0.0108445	-0.572947	0.309219
TKV_RS00340	glycosidase, GH130 family		190.33	290.89	240.61	71.1067	480.25	4503.9	2492.07	2845.15	150.38	236.58	193.48	60.9526	1.22501	0.066991	-1.83003	0.0385614	-0.206429	0.757075
TKV_RS00345	glycosidase, GH130 family		201.97	262.33	232.15	42.681	386.52	3926.23	2156.38	2502.95	106.7	212.61	159.655	74.8897	0.994941	0.139078	-1.74766	0.0496105	-0.39292	0.519736
TKV_RS00350	NDP-sugar synthase		592.19	899.21	745.7	217.096	225.71	296.93	261.32	50.3601	249.23	441.99	345.61	136.302	-1.10036	0.00688201	0.206054	0.714384	-0.920889	0.0650959
TKV_RS00355	glycosyltransferase family 4 protein, GT4 family		801.77	1393.06	1097.41	418.105	144.11	278.54	211.325	95.0564	175.11	486.98	331.045	220.525	-1.75018	7.73127e-05	0.334726	0.75384	-1.40231	0.0121098
TKV_RS00360	beta-L-arabinofuranosidase domain-containing protein		359.85	600.3	480.075	170.024	52.96	113.27	83.115	42.6456	47.23	187.65	117.44	99.2919	-1.85047	4.13481e-05	0.203581	0.872189	-1.16822	0.187116
TKV_RS00365	SDR family oxidoreductase		107.23	115.8	111.515	6.05991	24.16	27.48	25.82	2.34759	30.53	86.18	58.355	39.3505	-1.66526	1.48712e-07	0.890853	0.134265	-0.703021	0.268457
TKV_RS00370	TetR/AcrR family transcriptional regulator		50.34	31.39	40.865	13.3997	7.15	14.29	10.72	5.04874	13.9	14.01	13.955	0.0777817	-1.27027	0.0164649	0.151888	0.859928	-1.28825	0.00478967
TKV_RS00375	YhgE/Pip domain-containing protein		13.58	7.95	10.765	3.98101	4.14	3.66	3.9	0.339411	9.28	8.09	8.685	0.841457	-0.986698	0.0350521	0.900905	0.0329932	-0.169683	0.796363
TKV_RS00380	ATP-binding protein		134.02	137.52	135.77	2.47487	127.18	80.43	103.805	33.0572	153	86.55	119.775	46.9872	-0.102484	0.866514	0.00528667	0.992407	-0.0950527	0.87847
TKV_RS00385	fumarate hydratase subunit alpha	fumA	61.18	76.05	68.615	10.5147	57.92	48.78	53.35	6.46296	70.53	71.02	70.775	0.346482	-0.0846813	0.894136	0.210446	0.593553	0.121639	0.832664
TKV_RS00390	fumarate hydratase subunit beta	fumB	33.35	37.36	35.355	2.8355	35.52	25.07	30.295	7.38927	38.82	44.59	41.705	4.08001	0.0416983	0.947907	0.261538	0.617409	0.305766	0.599139
TKV_RS00395	uracil-DNA glycosylase		43.13	57.72	50.425	10.3167	35.56	31.81	33.685	2.65165	59.71	58.2	58.955	1.06773	-0.272589	0.652188	0.58761	0.117011	0.282996	0.625212
TKV_RS00415	sulfurtransferase TusA family protein		20.3	53.27	36.785	23.3133	9.29	13.44	11.365	2.93449	34.83	31.45	33.14	2.39002	-0.944177	0.170311	1.15816	0.0591017	-0.0926696	0.930947
TKV_RS00420	LysR substrate-binding domain-containing protein		58.98	138.14	98.56	55.9746	42.71	65.58	54.145	16.1715	191.18	178.59	184.885	8.90247	-0.489905	0.465578	1.49371	6.03444e-06	0.849175	0.128457
TKV_RS00425	sulfurtransferase TusA family protein		4.29	71.96	38.125	47.8499	11.12	6.74	8.93	3.09713	163.46	129.12	146.29	24.282	-0.850584	0.260288	3.52634	2.14783e-19	0.724374	0.457665
TKV_RS00430	YeeE/YedE family protein		13.09	107.22	60.155	66.56	11.94	6.44	9.19	3.88909	155.56	166.37	160.965	7.64382	-0.791897	0.271735	3.7353	1.47374e-30	0.67761	0.506682
TKV_RS00435	DsrE family protein		6.54	43.34	24.94	26.0215	4.48	5.97	5.225	1.05359	39	33.99	36.495	3.5426	-1.05479	0.139618	2.2791	3.8435e-06	0.407814	0.681825
TKV_RS00445	sulfurtransferase complex subunit TusB	tusB	2.07	16.61	9.34	10.2813	0.92	2.16	1.54	0.876812	12.9	6.76	9.83	4.34164	-0.811589	0.266404	1.58916	0.0615759	0.0369432	0.976125
TKV_RS00450	dihydrolipoyl dehydrogenase	lpdA	9.61	37.94	23.775	20.0323	7.18	5.56	6.37	1.14551	26.28	21.92	24.1	3.08299	-1.17486	0.0620538	1.635	2.88947e-06	0.037052	0.970654
TKV_RS00455	glycine cleavage system protein GcvH	gcvH	16.05	78.64	47.345	44.2578	18.31	15.17	16.74	2.22032	60.64	51.71	56.175	6.31446	-0.825388	0.256904	1.45256	0.000260009	0.208213	0.833463
TKV_RS00460	ROK family protein		120.83	104.57	112.7	11.4976	80.24	70.8	75.52	6.67509	142.36	116.91	129.635	17.9959	-0.268298	0.503865	0.565628	0.0544001	0.290497	0.459943
TKV_RS00465	DNA-3-methyladenine glycosylase I		190.31	173.79	182.05	11.6814	136.95	117.21	127.08	13.9583	221.86	141.22	181.54	57.0211	-0.216251	0.612575	0.29802	0.480875	0.0808247	0.888974
TKV_RS00470	sigma factor G inhibitor Gin		32.67	9.52	21.095	16.3695	9.92	13.22	11.57	2.33345	35.2	20.97	28.085	10.0621	-0.314422	0.741612	0.892147	0.201921	0.421703	0.649841
TKV_RS00475	aminotransferase class I/II-fold pyridoxal phosphate-dependent enzyme		66.31	53.39	59.85	9.13582	46.19	44.32	45.255	1.32229	93.81	84.71	89.26	6.43467	-0.0985184	0.843485	0.762746	0.00423517	0.656991	0.0445056
TKV_RS00480	dTMP kinase	tmk	73.3	71.39	72.345	1.35057	72.07	72.83	72.45	0.537401	90.3	66.61	78.455	16.7514	0.267521	0.563104	-0.0841189	0.863154	0.194874	0.70904
TKV_RS00485	cyclic-di-AMP receptor		347.11	377.69	362.4	21.6233	341.28	359.61	350.445	12.9613	471.98	429.93	450.955	29.7338	0.219192	0.626566	0.160988	0.650016	0.387257	0.330857
TKV_RS00490	YaaR family protein		233.23	217.9	225.565	10.8399	114.6	190.9	152.75	53.9522	146.53	155.99	151.26	6.68923	-0.23065	0.69614	-0.205666	0.702963	-0.45188	0.240706
TKV_RS00495	DNA polymerase III subunit delta'	holB	154.88	118.23	136.555	25.9155	83.83	104.74	94.285	14.7856	101.2	83.09	92.145	12.8057	-0.209779	0.661316	-0.229739	0.575881	-0.44022	0.234808
TKV_RS00500	stage 0 sporulation family protein		476.98	433.14	455.06	30.9996	414.45	411.77	413.11	1.89505	726.41	460.57	593.49	187.977	0.145405	0.725059	0.303907	0.430507	0.449178	0.268457
TKV_RS00505	DUF1634 domain-containing protein		414.67	336.76	375.715	55.0907	167.5	238.28	202.89	50.049	337.17	241.75	289.46	67.4721	-0.531313	0.201324	0.287174	0.529969	-0.263598	0.539668
TKV_RS00510	sulfite exporter TauE/SafE family protein		505.59	554.37	529.98	34.4927	488.61	446.88	467.745	29.5076	795.46	553.06	674.26	171.403	0.0933945	0.851639	0.314749	0.365595	0.407198	0.325823
TKV_RS00515	hypothetical protein		59.8	66.99	63.395	5.0841	30.3	35.13	32.715	3.41533	49.23	37.04	43.135	8.61963	-0.617771	0.104573	0.186997	0.652625	-0.447999	0.283601
TKV_RS00520	arginine deiminase	arcA	114.53	66.99	90.76	33.6159	62.6	39.58	51.09	16.2776	82.9	64.76	73.83	12.8269	-0.466642	0.338191	0.324191	0.45609	-0.166161	0.760168
TKV_RS00525	tRNA1(Val) (adenine(37)-N6)-methyltransferase		3.49	3.4	3.445	0.0636396	2.76	2.65	2.705	0.0777817	1.87	2.4	2.135	0.374767	-0.0559719	0.949979	-0.382401	0.706743	-0.4154	0.684765
TKV_RS00530	16S rRNA (cytidine(1402)-2'-O)-methyltransferase	rsmI	9.65	7.58	8.615	1.46371	8.04	6.61	7.325	1.01116	7.47	7.92	7.695	0.318198	0.0411805	0.954528	-0.101498	0.900641	-0.0476769	0.954499
TKV_RS00535	cation diffusion facilitator family transporter		82.76	46.32	64.54	25.767	23.23	39.29	31.26	11.3561	40.55	46.69	43.62	4.34164	-0.607592	0.258626	0.259771	0.644319	-0.397844	0.437603
TKV_RS00540	AbrB/MazE/SpoVT family DNA-binding domain-containing protein		843.41	784.2	813.805	41.8678	623.98	607.08	615.53	11.9501	979.19	1278.97	1129.08	211.976	-0.106268	0.808733	0.665006	0.0409953	0.553853	0.158149
TKV_RS00545	nucleoside recognition domain-containing protein		4.06	1.02	2.54	2.1496	1.32	2.65	1.985	0.940452	2.24	4.03	3.135	1.26572	-0.00464979	0.996077	0.324588	0.771934	0.281592	0.80939
TKV_RS00550	nucleoside recognition domain-containing protein		2.77	1.91	2.34	0.608112	0.82	4.13	2.475	2.34052	2.84	2.71	2.775	0.0919239	0.154804	0.884926	-0.0224596	0.986971	0.215416	NA
TKV_RS00555	HD domain-containing protein		42.3	30.23	36.265	8.53478	18.03	17.32	17.675	0.502046	25.46	17.61	21.535	5.55079	-0.671368	0.0803259	0.0777797	0.888366	-0.604149	0.166359
TKV_RS00560	methionine--tRNA ligase	metG	361.7	291.55	326.625	49.6035	271.61	227.88	249.745	30.9218	322.9	254.76	288.83	48.1823	-0.0876275	0.846922	0.0118633	0.976576	-0.0714674	0.879259
TKV_RS00565	TatD family hydrolase		196.03	128.89	162.46	47.4751	151.95	124.21	138.08	19.6151	123.95	101.8	112.875	15.6624	0.0659238	0.90615	-0.472045	0.133877	-0.389108	0.349219
TKV_RS00570	ubiquitin-like domain-containing protein		605.45	518	561.725	61.8365	466.95	367.07	417.01	70.6258	512.6	371.1	441.85	100.056	-0.132385	0.760922	-0.111615	0.788818	-0.23923	0.563717
TKV_RS00575	16S rRNA (adenine(1518)-N(6)/adenine(1519)-N(6))- dimethyltransferase RsmA	rsmA	84.71	47.82	66.265	26.0852	49.38	39.49	44.435	6.99329	65.32	54.64	59.98	7.5519	-0.23595	0.674119	0.228666	0.582727	-0.0180588	0.976125
TKV_RS00580	hypothetical protein		85.97	43.24	64.605	30.2147	63.4	51.7	57.55	8.27315	61.45	57.31	59.38	2.92742	0.136763	0.83237	-0.14236	0.728465	0.0132238	0.982589
TKV_RS00585	S-layer homology domain-containing protein		292.96	310.95	301.955	12.7209	343.6	348.69	346.145	3.59917	203.59	333.95	268.77	92.1784	0.453062	0.184942	-0.518179	0.21779	-0.0537379	0.937988
TKV_RS00590	anti-sigma factor domain-containing protein		67.58	59.97	63.775	5.38108	60.21	62.65	61.43	1.72534	49.26	47.71	48.485	1.09602	0.226406	0.600789	-0.521106	0.0976441	-0.277215	0.512339
TKV_RS00595	RNA polymerase sigma factor SigI	sigI	171.53	146.11	158.82	17.9747	231.5	223.99	227.745	5.31037	297.78	248.26	273.02	35.0159	0.771729	0.00718758	0.0610795	0.880205	0.848881	0.00511297
TKV_RS00600	Mrp/NBP35 family ATP-binding protein		494.51	567.94	531.225	51.9229	415.55	488.3	451.925	51.442	1112.52	889.67	1001.1	157.579	0.0461703	0.934172	0.916169	0.000656651	0.951423	0.00361465
TKV_RS00605	hypothetical protein		25.87	34.46	30.165	6.07405	20.17	28.32	24.245	5.76292	20.56	12.64	16.6	5.60029	-0.0301445	0.964753	-0.686233	0.228993	-0.693316	0.260199
TKV_RS00610	AAA family ATPase		114.2	147.6	130.9	23.6174	69.71	85.31	77.51	11.0309	156.93	92.36	124.645	45.6579	-0.433333	0.348743	0.448773	0.286897	-0.00372721	0.996791
TKV_RS00615	CO-oxidizing Ech-type membrane-associated [NiFe]-hydrogenase, Ech1A subunit	ech1A	1905.71	1933.48	1919.6	19.6364	1755.83	1814.14	1784.99	41.2314	1007.38	1037.32	1022.35	21.1708	0.172576	0.674119	-0.975487	3.62831e-05	-0.77975	0.0109889
TKV_RS00620	CO-oxidizing Ech-type membrane-associated [NiFe]-hydrogenase, Ech1B subunit	ech1B	2075.05	2074.52	2074.78	0.374767	2282.54	2265.78	2274.16	11.8511	1433.52	1631.03	1532.28	139.661	0.398119	0.223834	-0.74033	0.00543039	-0.320959	0.414994
TKV_RS00625	CO-oxidizing Ech-type membrane-associated [NiFe]-hydrogenase, Ech1C subunit	ech1C	2703.44	3750.15	3226.8	740.136	5336.01	4223.21	4779.61	786.868	3456.29	3401	3428.64	39.0959	0.755424	0.053455	-0.652667	0.0136889	0.15661	0.776319
TKV_RS00630	CO-oxidizing Ech-type membrane-associated [NiFe]-hydrogenase, Ech1F subunit	ech1F	1535.7	1612.13	1573.91	54.0442	2260.41	2167.96	2214.18	65.372	1268.09	1219.67	1243.88	34.2381	0.733528	0.0124555	-1.00508	7.62126e-06	-0.235825	0.563671
TKV_RS00635	CO-oxidizing Ech-type membrane-associated [NiFe]-hydrogenase, HycB1 subunit	hycB1	2150.06	2475.7	2312.88	230.262	3158.05	2947.42	3052.74	148.938	1938.42	2067.28	2002.85	91.1178	0.635079	0.0567306	-0.780477	0.0015439	-0.110226	0.82573
TKV_RS00640	hypothetical protein		1575.43	1418.89	1497.16	110.69	2854.49	2837.44	2845.97	12.0562	1493.43	1297.91	1395.67	138.254	1.16347	1.09294e-06	-1.20023	6.09e-08	-0.00137168	0.997824
TKV_RS00645	hypothetical protein		1812.45	1466.21	1639.33	244.829	1662.69	1944.14	1803.41	199.015	1040.78	1095.11	1067.94	38.4171	0.415573	0.23309	-0.925509	0.000530381	-0.487693	0.140305
TKV_RS00650	CO-oxidizing Ech-type membrane-associated [NiFe]-hydrogenase, Ech1D subunit	ech1D	1856.07	1735.35	1795.71	85.3619	2420.12	2152.74	2286.43	189.066	1496.35	1315.76	1406.05	127.696	0.606803	0.0312688	-0.878084	0.000130823	-0.246097	0.507669
TKV_RS00655	CO-oxidizing Ech-type membrane-associated [NiFe]-hydrogenase, Ech1E subunit	ech1E	2771.27	2783.8	2777.53	8.86005	3979.83	3467.43	3723.63	362.322	2568.36	2434.38	2501.37	94.7382	0.670411	0.0209155	-0.750854	0.00138165	-0.0529	0.914274
TKV_RS00660	HypC/HybG/HupF family hydrogenase formation chaperone		1041.06	1065.24	1053.15	17.0978	1118.24	1117.61	1117.92	0.445477	741.95	643.96	692.955	69.2894	0.350475	0.337225	-0.867088	0.00040193	-0.490553	0.167142
TKV_RS00665	hydrogenase maturation nickel metallochaperone HypA	hypA	455.26	456.79	456.025	1.08187	582.09	445.68	513.885	96.4564	604.75	445.05	524.9	112.925	0.423568	0.256904	-0.161475	0.693685	0.277976	0.515955
TKV_RS00670	hydrogenase nickel incorporation protein HypB	hypB	436.51	561.72	499.115	88.5368	509.09	481.32	495.205	19.6364	653.28	571.88	612.58	57.5585	0.239909	0.618954	0.107209	0.756902	0.354846	0.424835
TKV_RS00675	amidohydrolase family protein		811.76	961.64	886.7	105.981	774.43	724.91	749.67	35.0159	1284.23	1359.41	1321.82	53.1603	0.0314588	0.947907	0.612559	0.0184732	0.634093	0.0880616
TKV_RS00680	carbamoyltransferase HypF	hypF	274.06	260.1	267.08	9.87121	224.14	202.19	213.165	15.521	963.4	652.31	807.855	219.974	-0.0359416	0.937247	1.66586	1.47346e-10	1.60999	3.54364e-08
TKV_RS00685	HypC/HybG/HupF family hydrogenase formation chaperone		226.04	234.73	230.385	6.14476	241.18	189.63	215.405	36.4514	1091.27	716.85	904.06	264.755	0.167262	0.749961	1.79476	9.07409e-10	1.94126	8.64981e-10
TKV_RS00690	hydrogenase formation protein HypD	hypD	159.05	153.4	156.225	3.99515	110.84	101.92	106.38	6.30739	552.47	442.41	497.44	77.8242	-0.252566	0.524202	1.97666	3.64363e-18	1.69565	2.32122e-10
TKV_RS00695	hydrogenase expression/formation protein HypE	hypE	156.63	116.49	136.56	28.3833	99.33	90.87	95.1	5.98212	561.81	375.64	468.725	131.642	-0.207651	0.620255	2.02739	2.52933e-14	1.79072	2.08089e-09
TKV_RS00700	GNAT family protein		114.6	49.36	81.98	46.1316	47.54	42.71	45.125	3.41533	170.55	107.84	139.195	44.3427	-0.452255	0.435799	1.35281	4.47275e-05	0.809084	0.1179
TKV_RS00705	response regulator		244.72	139.65	192.185	74.2957	146.92	108.69	127.805	27.0327	287.26	198.27	242.765	62.9254	-0.248028	0.653652	0.696378	0.0520398	0.426687	0.381905
TKV_RS00710	class II fructose-1,6-bisphosphate aldolase		467.05	372.62	419.835	66.7721	402.45	355.68	379.065	33.0714	920.26	618.63	769.445	213.285	0.142032	0.735301	0.792035	0.00756669	0.928711	0.00440972
TKV_RS00715	transcription termination factor Rho	rho	278.84	253.97	266.405	17.5857	107.44	141.45	124.445	24.0487	241.81	233.18	237.495	6.10233	-0.741811	0.0311409	0.706332	0.0249537	-0.0609633	0.897516
TKV_RS00720	50S ribosomal protein L31	rpmE	383.67	447.63	415.65	45.2265	270.09	230.31	250.2	28.1287	372.05	326.45	349.25	32.2441	-0.420645	0.329071	0.278608	0.437065	-0.156742	0.764245
TKV_RS00725	thymidine kinase		176.73	136.18	156.455	28.6732	105.86	47.62	76.74	41.1819	132.94	81.23	107.085	36.5645	-0.641011	0.211211	0.265339	0.667733	-0.421596	0.363448
TKV_RS00730	DUF1385 domain-containing protein		79.8	64.97	72.385	10.4864	33.37	22.37	27.87	7.77817	36	24.74	30.37	7.96202	-0.986593	0.00754925	-0.0704004	0.909945	-1.08724	0.00287942
TKV_RS00735	peptide chain release factor N(5)-glutamine methyltransferase	prmC	56.98	48.16	52.57	6.23668	35.65	20.32	27.985	10.8399	29.84	18.93	24.385	7.71453	-0.551883	0.261194	-0.362171	0.529087	-0.941111	0.025427
TKV_RS00740	peptide chain release factor 1	prfA	81.07	69.54	75.305	8.15294	43.06	35.18	39.12	5.572	74.97	56.21	65.59	13.2653	-0.609272	0.0812341	0.526575	0.133066	-0.0964821	0.84992
TKV_RS00745	ZIP family metal transporter		37.87	39.48	38.675	1.13844	28.48	23.55	26.015	3.48604	20.03	16.51	18.27	2.48902	-0.262217	0.630485	-0.664479	0.121657	-0.916665	0.0374505
TKV_RS00750	L-threonylcarbamoyladenylate synthase		302.23	311.62	306.925	6.63973	275.59	291.3	283.445	11.1086	391.3	321.1	356.2	49.6389	0.161928	0.717825	0.124862	0.731971	0.292557	0.457665
TKV_RS00755	low molecular weight protein arginine phosphatase		254.01	252.38	253.195	1.15258	181.09	253.12	217.105	50.9329	319.89	319.34	319.615	0.388909	0.0666268	0.910184	0.342024	0.401173	0.415948	0.268457
TKV_RS00760	ribose 5-phosphate isomerase B	rpiB	382.38	419.59	400.985	26.3114	364.92	315.63	340.275	34.8533	604.04	532.09	568.065	50.8763	0.0386342	0.938895	0.531346	0.0505253	0.565097	0.117468
TKV_RS00765	uracil phosphoribosyltransferase	upp	262.06	241.05	251.555	14.8563	195.54	181.41	188.475	9.99142	310.75	307.39	309.07	2.37588	-0.119726	0.782123	0.507702	0.0668876	0.384499	0.28462
TKV_RS00770	dCMP deaminase family protein		320.3	281.73	301.015	27.2731	253.27	225.53	239.4	19.6151	460.38	394.46	427.42	46.6125	-0.0367087	0.938895	0.623543	0.0209155	0.583532	0.073128
TKV_RS00775	MraY family glycosyltransferase		429.3	365.79	397.545	44.9084	324.77	333.34	329.055	6.05991	507.92	496.29	502.105	8.22365	0.0227273	0.953478	0.404673	0.147602	0.428526	0.195628
TKV_RS00780	UDP-N-acetylglucosamine 2-epimerase (non-hydrolyzing)	wecB	225.21	135.21	180.21	63.6396	154.19	134.54	144.365	13.8946	280.3	228.56	254.43	36.5857	-0.00683395	0.987938	0.604525	0.026132	0.587915	0.128457
TKV_RS00785	hypothetical protein		104.26	87.56	95.91	11.8087	78.01	58.49	68.25	13.8027	119.77	75.78	97.775	31.1056	-0.180011	0.757194	0.298683	0.566406	0.113857	0.856757
TKV_RS00790	YwmB family TATA-box binding protein		31.82	20.64	26.23	7.90545	29.17	20.04	24.605	6.45588	19.23	13.53	16.38	4.03051	0.182768	0.779625	-0.727335	0.124771	-0.512417	0.365908
TKV_RS00795	UDP-N-acetylglucosamine 1-carboxyvinyltransferase	murA	123.03	120.02	121.525	2.12839	139.27	86.52	112.895	37.2999	123.96	124.46	124.21	0.353553	0.156575	0.772497	-0.0447722	0.933072	0.125711	0.790283
TKV_RS00800	OPT/YSL family transporter		9.41	5.63	7.52	2.67286	10.52	3.68	7.1	4.83661	14.35	10.79	12.57	2.5173	0.120675	0.906903	0.499829	0.577138	0.662393	0.415482
TKV_RS00805	PqqD family protein		2.71	3.93	3.32	0.86267	0.5	3.02	1.76	1.78191	3.1	1.79	2.445	0.92631	-0.214039	0.820623	0.155442	0.905823	-0.179503	NA
TKV_RS00810	alanine dehydrogenase	ald	64.41	29.05	46.73	25.0033	39.36	25.98	32.67	9.46109	94.26	118.23	106.245	16.9493	-0.167049	0.812095	1.45038	1.53637e-05	1.2224	0.00534445
TKV_RS00815	PEP/pyruvate-binding domain-containing protein		50.02	49.32	49.67	0.494975	55.79	49.21	52.5	4.65276	67.27	49.62	58.445	12.4804	0.342219	0.377811	-0.0438859	0.92589	0.308915	0.474918
TKV_RS00820	IPT/TIG domain-containing protein		16.8	14.27	15.535	1.78898	19.64	14.03	16.835	3.96687	61.58	48.09	54.835	9.53887	0.374751	0.366001	1.45891	1.47332e-07	1.84321	6.65306e-12
TKV_RS00825	S-layer homology domain-containing protein		14.57	11.36	12.965	2.26981	17.61	10.93	14.27	4.72347	35	26.65	30.825	5.90434	0.382324	0.46197	0.874608	0.0185131	1.28457	8.3779e-05
TKV_RS00830	S-layer homology domain-containing protein		21.32	18.04	19.68	2.31931	24.68	18.16	21.42	4.61034	61.98	57.74	59.86	2.99813	0.373399	0.429513	1.2455	2.18622e-05	1.63084	3.54364e-08
TKV_RS00835	stage II sporulation protein D	spoIID	5.06	1.61	3.335	2.43952	6.68	3.85	5.265	2.00111	6.03	4.21	5.12	1.28693	0.645373	0.404109	-0.200576	0.810762	0.58352	0.504163
TKV_RS00840	M23 family metallopeptidase		45.92	79.16	62.54	23.5042	65.2	31.52	48.36	23.8154	1.01	7.67	4.34	4.70933	-0.106468	0.899135	-1.82263	0.0388733	-1.66871	0.0462466
TKV_RS00845	sporulation transcriptional regulator SpoIIID	spoIIID	0	0	0	0	0	0.66	0.33	0.46669	0	0	0	0	0.106442	NA	-0.217276	NA	NA	NA
TKV_RS00850	rod shape-determining protein		42.34	40.26	41.3	1.47078	37.97	38.36	38.165	0.275772	56.63	54.51	55.57	1.49907	0.163362	0.751641	0.334849	0.357797	0.502299	0.207745
TKV_RS00855	flagellar basal-body rod protein FlgF	flgF	142.33	128.36	135.345	9.87828	156.07	116.26	136.165	28.1499	188.88	176.87	182.875	8.49235	0.274973	0.524242	0.228048	0.543304	0.515119	0.133371
TKV_RS00860	flagellar basal-body rod protein FlgG	flgG	251.97	224.39	238.18	19.502	268.3	193.68	230.99	52.7643	353	344.29	348.645	6.1589	0.226215	0.607326	0.393541	0.240169	0.630347	0.0435986
TKV_RS00865	rod-binding protein		167.91	138.23	153.07	20.9869	139.4	109.12	124.26	21.4112	185.92	180.23	183.075	4.02344	-0.00695343	0.987938	0.355145	0.340233	0.349732	0.397148
TKV_RS00870	3-hydroxyacyl-ACP dehydratase FabZ	fabZ	326.78	250.24	288.51	54.122	286.03	250.1	268.065	25.4063	471.74	308.83	390.285	115.195	0.181867	0.670341	0.325879	0.399921	0.50884	0.209152
TKV_RS00875	murein biosynthesis integral membrane protein MurJ	murJ	162.59	122.79	142.69	28.1428	93.81	107.63	100.72	9.77222	195.97	131.93	163.95	45.2831	-0.184296	0.678702	0.476267	0.18004	0.288212	0.508328
TKV_RS00880	DUF362 domain-containing protein		199.66	170.99	185.325	20.2728	166.71	139.1	152.905	19.5232	341.62	241.81	291.715	70.5763	0.0133751	0.972425	0.708577	0.0184732	0.718578	0.0331538
TKV_RS00885	peptidoglycan editing factor PgeF	pgeF	692.93	827.87	760.4	95.417	960.66	870.02	915.34	64.0922	500.67	464.16	482.415	25.8165	0.505149	0.164428	-1.09494	9.49642e-07	-0.544344	0.150033
TKV_RS00890	type II toxin-antitoxin system prevent-host-death family antitoxin		661.67	617.8	639.735	31.0208	1013.37	757.49	885.43	180.934	452.61	373.83	413.22	55.7059	0.705585	0.0288996	-1.2532	3.33217e-06	-0.512439	0.145249
TKV_RS00895	putative toxin-antitoxin system toxin component,PIN family		397.23	359.66	378.445	26.566	362.81	411.09	386.95	34.1391	152.87	65.36	109.115	61.8789	0.308085	0.42404	-1.90493	1.35109e-06	-1.56318	0.000246377
TKV_RS00900	transposase		47.96	37.46	42.71	7.42462	28.3	38.04	33.17	6.88722	39.66	32.19	35.925	5.28209	-0.0512865	0.934249	-0.0870634	0.874947	-0.135677	0.797061
TKV_RS00905	TrkH family potassium uptake protein		408.2	271.47	339.835	96.6827	177.85	194.96	186.405	12.0986	284.09	185.94	235.015	69.4025	-0.51798	0.142831	0.121005	0.788443	-0.401127	0.355489
TKV_RS00910	TrkA family potassium uptake protein		536.06	499.38	517.72	25.9367	538.66	418.27	478.465	85.1286	815.86	470.45	643.155	244.242	0.161594	0.713271	0.211966	0.644152	0.375209	0.413407
TKV_RS00915	hypothetical protein		224.28	147.6	185.94	54.2209	135.14	118.07	126.605	12.0703	237.5	112.75	175.125	88.2116	-0.229149	0.620255	0.239858	0.655728	0.012415	0.985875
TKV_RS00920	Uma2 family endonuclease		146.41	80	113.205	46.959	73.22	67.58	70.4	3.98808	146.16	107.72	126.94	27.1812	-0.328951	0.529896	0.625236	0.0587371	0.268587	0.620387
TKV_RS00925	ribose ABC transporter permease		8.6	8.24	8.42	0.254558	5.17	5.2	5.185	0.0212132	18.89	7.15	13.02	8.30143	-0.309049	0.70435	0.9354	0.175139	0.573938	0.457665
TKV_RS00930	ribose ABC transporter substrate-binding proteinRbsB	rbsB	4.13	5.61	4.87	1.04652	2.6	2.99	2.795	0.275772	4.86	3.27	4.065	1.1243	-0.358987	0.674533	0.274504	0.76421	-0.150691	0.883548
TKV_RS00935	hypothetical protein		27.52	15.99	21.755	8.15294	7.15	6.3	6.725	0.601041	13.6	9.54	11.57	2.87085	-1.12711	0.0273292	0.517588	0.419188	-0.700277	0.233325
TKV_RS00940	4Fe-4S binding protein		8.81	10.05	9.43	0.876812	1.66	6.72	4.19	3.57796	8.44	6.84	7.64	1.13137	-0.533896	0.524662	0.495893	0.588921	-0.18831	0.820264
TKV_RS00945	N-acetylglucosamine-6-phosphate deacetylase	nagA	118.39	161.1	139.745	30.2005	155.29	144.76	150.025	7.44583	211.88	169.52	190.7	29.953	0.337022	0.490889	0.143154	0.692132	0.490168	0.272739
TKV_RS00950	aminotransferase class I/II-fold pyridoxal phosphate-dependent enzyme		597.26	528.89	563.075	48.3449	763.26	566.18	664.72	139.357	463.75	451.68	457.715	8.53478	0.496097	0.137197	-0.706936	0.0114797	-0.187758	0.632247
TKV_RS00955	Lrp/AsnC family transcriptional regulator		725.7	581.69	653.695	101.83	858.86	692.08	775.47	117.931	508.95	477.32	493.135	22.3658	0.51233	0.104851	-0.823732	0.0011478	-0.286874	0.434304
TKV_RS00960	FeoA family protein		242.24	313.25	277.745	50.2117	332.46	608.45	470.455	195.154	245.89	213	229.445	23.2567	0.897408	0.0619962	-1.16985	0.00344092	-0.183789	0.745678
TKV_RS00965	ferrous iron transport protein B	feoB	209.47	251.03	230.25	29.3874	292.53	385.44	338.985	65.6973	182.86	157.2	170.03	18.1444	0.768237	0.0440578	-1.16047	4.29777e-05	-0.337464	0.426055
TKV_RS00970	ABC transporter ATP-binding protein		108.93	92.39	100.66	11.6955	78.75	85.38	82.065	4.68812	85.22	96.63	90.925	8.06809	0.00333238	0.994492	-0.0423204	0.932683	-0.032637	0.951566
TKV_RS00975	cobalt ECF transporter T component CbiQ	cbiQ	33.13	26.31	29.72	4.82247	10.52	14.95	12.735	3.13248	14.84	12.43	13.635	1.70413	-0.787326	0.10821	-0.0978506	0.892571	-0.938396	0.0351485
TKV_RS00980	PDGLE domain-containing protein		191.48	402.91	297.195	149.504	182.27	178.52	180.395	2.65165	182.97	197.33	190.15	10.1541	-0.395491	0.5372	-0.113355	0.791482	-0.522277	0.388597
TKV_RS00985	cobalt transporter CbiM	cbiM	117.35	189.77	153.56	51.2087	49.53	79.25	64.39	21.0152	85.61	118.87	102.24	23.5184	-0.83235	0.100612	0.441991	0.384929	-0.460033	0.416245
TKV_RS00990	nickel-responsive transcriptional regulator NikR	nikR	121.43	182.7	152.065	43.3244	105.82	110.21	108.015	3.1042	192.53	173.65	183.09	13.3502	-0.200616	0.751465	0.544809	0.0862191	0.313255	0.573872
TKV_RS00995	PepSY domain-containing protein		3.25	3.85	3.55	0.424264	9.63	5.14	7.385	3.17491	3.86	3.31	3.585	0.388909	0.850922	0.237565	-0.990914	0.187232	0.0692679	0.951721
TKV_RS01000	sodium ion-translocating decarboxylase subunit beta		3.06	0.66	1.86	1.69706	0.45	0	0.225	0.318198	0.45	0	0.225	0.318198	-0.415073	NA	-0.0211957	NA	-0.683531	NA
TKV_RS01005	tRNA (uridine(34)/cytosine(34)/5- carboxymethylaminomethyluridine(34)-2'-O)- methyltransferase TrmL	trmL	126.08	115.07	120.575	7.78525	167.15	158.79	162.97	5.91141	234.12	162.48	198.3	50.6571	0.681335	0.0349829	0.0758808	0.874046	0.76789	0.0379681
TKV_RS01010	DNA polymerase IV		79.2	50.16	64.68	20.5344	70.88	79.25	75.065	5.91848	128.24	99.04	113.64	20.6475	0.487087	0.237565	0.381034	0.27041	0.880676	0.0148856
TKV_RS01015	MATE family efflux transporter		65.1	56.16	60.63	6.32153	42.32	50.47	46.395	5.76292	137.14	99.48	118.31	26.6296	-0.0786379	0.906903	1.08737	0.00257633	0.994757	0.00997601
TKV_RS01020	efflux RND transporter periplasmic adaptor subunit		142.52	87.86	115.19	38.6505	136.36	102.15	119.255	24.1901	214.79	154.47	184.63	42.6527	0.32909	0.470866	0.418096	0.23584	0.754513	0.0441395
TKV_RS01025	ABC transporter ATP-binding protein		120.61	75.26	97.935	32.0673	115.46	79.18	97.32	25.6538	164.07	119.08	141.575	31.8127	0.267574	0.613973	0.330545	0.429151	0.610173	0.140188
TKV_RS01030	ABC transporter permease		109.36	65.53	87.445	30.9925	87.63	72.94	80.285	10.3874	147.57	108.97	128.27	27.2943	0.172295	0.749531	0.461704	0.160563	0.632958	0.120246
TKV_RS01035	bacteriohemerythrin		91.39	61.68	76.535	21.0081	28.39	60.5	44.445	22.7052	64.53	48.01	56.27	11.6814	-0.373578	0.587557	0.110674	0.885243	-0.307481	0.572773
TKV_RS01040	fumarylacetoacetate hydrolase family protein		645.26	643.57	644.415	1.19501	576.64	590.59	583.615	9.86414	1028.07	790.38	909.225	168.072	0.137023	0.753925	0.425688	0.150641	0.562825	0.102924
TKV_RS01045	DUF1646 family protein		623.72	478.1	550.91	102.969	411.6	502.13	456.865	64.0144	579.51	428.18	503.845	107.006	0.0344663	0.945219	-0.0644053	0.888859	-0.0237354	0.959705
TKV_RS01050	sodium:calcium antiporter		266.16	223.67	244.915	30.045	112.86	117.81	115.335	3.50018	156.8	128.94	142.87	19.7	-0.746612	0.00983349	0.105043	0.788818	-0.649927	0.0406157
TKV_RS01055	helicase-exonuclease AddAB subunit AddB	addB	71.37	87.16	79.265	11.1652	52.57	54.85	53.71	1.6122	65.77	63.69	64.73	1.47078	-0.263098	0.576729	0.0713136	0.856984	-0.19635	0.686078
TKV_RS01060	helicase-exonuclease AddAB subunit AddA	addA	106.72	129.21	117.965	15.9028	96.84	87.99	92.415	6.2579	109.22	105.79	107.505	2.42538	-0.0727438	0.897646	0.0244934	0.95268	-0.0457528	0.93687
TKV_RS01065	exonuclease SbcCD subunit D		103.36	130.1	116.73	18.908	121.14	104.37	112.755	11.8582	118.73	120.43	119.58	1.20208	0.202524	0.690565	-0.103205	0.788818	0.113287	0.835794
TKV_RS01070	AAA family ATPase		51.13	50.52	50.825	0.431335	42.04	40.8	41.42	0.876812	49.66	50.87	50.265	0.855599	-0.00731224	0.984789	0.0834579	0.832871	0.0800711	0.870065
TKV_RS01075	low-specificity L-threonine aldolase	ltaE	209.16	191.44	200.3	12.5299	164.59	145.8	155.195	13.2865	264.32	278.18	271.25	9.8005	-0.0749558	0.876983	0.599744	0.028774	0.521363	0.125754
TKV_RS01080	MalY/PatB family protein		316.06	299.95	308.005	11.3915	273.79	282.24	278.015	5.97505	343.61	267.71	305.66	53.6694	0.135644	0.751641	-0.0640145	0.876976	0.0790994	0.869133
TKV_RS01085	peroxiredoxin		1989.68	7999.76	4994.72	4249.77	1391.36	3756.34	2573.85	1672.29	4625.17	4736.26	4680.72	78.5525	-0.3082	0.749531	0.592173	0.293024	-0.0396421	0.97489
TKV_RS01090	Fur family transcriptional regulator		2256.68	5441.95	3849.31	2252.33	2053.07	4304.76	3178.91	1592.19	3701.15	2872.67	3286.91	585.824	-0.0141095	0.98351	-0.158117	0.793595	-0.165131	0.825182
TKV_RS01095	MarR family transcriptional regulator		3758.98	9764.18	6761.58	4246.32	4626.09	9101.96	6864.02	3164.92	8668.02	7419.82	8043.92	882.611	0.215205	0.787497	0.0144017	0.982975	0.258016	0.728163
TKV_RS01100	galactose-1-phosphate uridylyltransferase	galT	46.83	45.55	46.19	0.905097	30.99	49.56	40.275	13.131	23.21	28.63	25.92	3.83252	0.0894146	0.899714	-0.777861	0.0880777	-0.67925	0.120765
TKV_RS01105	hypothetical protein		30.25	29.99	30.12	0.183848	22.75	32.47	27.61	6.87308	15.73	21	18.365	3.72645	0.152298	0.802273	-0.733182	0.0963745	-0.563378	0.232271
TKV_RS01110	glycogen synthase	glgA	42.65	44.91	43.78	1.59806	31.95	43.33	37.64	8.04688	28.12	35.94	32.03	5.52958	0.0669833	0.914321	-0.403315	0.391119	-0.323921	0.526245
TKV_RS01115	DedA family protein		154.26	155.95	155.105	1.19501	92.79	110.58	101.685	12.5794	62.6	68.84	65.72	4.41235	-0.293835	0.523529	-0.793826	0.0186471	-1.08079	0.00147906
TKV_RS01120	GNAT family N-acetyltransferase		182.14	188.81	185.475	4.7164	158.86	158.64	158.75	0.155563	5.23	6.89	6.06	1.1738	0.0567961	0.906903	-4.70124	7.31936e-63	-4.53451	3.84061e-47
TKV_RS01125	DUF881 domain-containing protein		216.23	175.84	196.035	28.56	229.23	227.97	228.6	0.890955	0	0	0	0	0.49295	0.120582	-9.04095	2.66201e-70	-8.23239	1.93871e-63
TKV_RS01130	hypothetical protein		7.72	2.28	5	3.84666	1.96	0.33	1.145	1.15258	2.58	4.67	3.625	1.47785	-0.698046	0.374133	0.872635	0.391448	-0.18351	0.87863
TKV_RS01135	L-lactate dehydrogenase	ldhA	16.57	23.84	20.205	5.14067	10.63	5.71	8.17	3.47897	77.68	60.94	69.31	11.837	-0.837762	0.144751	2.71267	6.4049e-14	1.70362	1.42268e-05
TKV_RS01140	hypothetical protein		17.78	19.64	18.71	1.31522	13.09	3.57	8.33	6.73166	8.95	3.19	6.07	4.07294	-0.609869	0.429171	-0.456982	0.645302	-1.21464	0.085986
TKV_RS01145	FAD-dependent oxidoreductase		23.13	31.72	27.425	6.07405	16.05	9.75	12.9	4.45477	9.15	6	7.575	2.22739	-0.698925	0.187973	-0.876293	0.0976441	-1.60074	0.000584171
TKV_RS01150	NAD(P)/FAD-dependent oxidoreductase		23.74	31.27	27.505	5.32451	14.7	8.14	11.42	4.63862	11.25	8.91	10.08	1.65463	-0.844241	0.107142	-0.332666	0.598955	-1.24494	0.00635164
TKV_RS01155	DNA-binding protein		27.44	50.18	38.81	16.0796	13.35	12.45	12.9	0.636396	20.39	7.69	14.04	8.98026	-0.84245	0.243759	-0.0669176	0.957026	-1.0036	0.229878
TKV_RS01160	nucleotidyltransferase domain-containing protein		145.54	90.12	117.83	39.1879	60.12	101.14	80.63	29.0055	113.47	82.3	97.885	22.0405	-0.188785	0.782123	0.0598929	0.93185	-0.141146	0.817249
TKV_RS01165	HEPN domain-containing protein		77.91	49.94	63.925	19.7778	24.81	33.64	29.225	6.24375	45.98	32.05	39.015	9.85	-0.693505	0.168494	0.18838	0.76651	-0.548139	0.297345
TKV_RS01170	sodium-translocating pyrophosphatase		104.32	111.62	107.97	5.16188	81.77	73.35	77.56	5.95384	145.66	158.9	152.28	9.36209	-0.184571	0.674119	0.763557	0.00407083	0.566472	0.1216
TKV_RS01175	fructose-1,6-bisphosphate aldolase/phosphatase	fbp	375.93	478.95	427.44	72.8461	249.62	182.28	215.95	47.6166	553.55	557.78	555.665	2.99106	-0.656565	0.0975398	1.14188	1.70681e-05	0.438507	0.297345
TKV_RS01180	aminomethyl-transferring glycine dehydrogenase subunit GcvPB	gcvPB	118.11	143.87	130.99	18.2151	62.75	64.02	63.385	0.898026	136.03	156.2	146.115	14.2623	-0.710236	0.053455	0.98351	0.00035194	0.234912	0.636728
TKV_RS01185	aminomethyl-transferring glycine dehydrogenase subunit GcvPA	gcvPA	28.51	34.03	31.27	3.90323	15.67	12.6	14.135	2.17082	19.13	23.1	21.115	2.80721	-0.775905	0.069608	0.370276	0.429151	-0.43773	0.390931
TKV_RS01190	glycine cleavage system protein GcvH	gcvH	27.04	28.9	27.97	1.31522	14.98	4.86	9.92	7.15592	20.34	11.52	15.93	6.23668	-0.859606	0.201116	0.39332	0.660659	-0.622667	0.357745
TKV_RS01195	glycine cleavage system aminomethyltransferase GcvT	gcvT	9.41	11.39	10.4	1.40007	5.27	4.13	4.7	0.806102	15.03	6.05	10.54	6.34982	-0.70561	0.237565	0.827008	0.207922	0.0687973	0.94413
TKV_RS01205	lipoate--protein ligase		106.68	89.37	98.025	12.24	71.72	68.64	70.18	2.17789	97.64	63.2	80.42	24.3528	-0.175209	0.686042	-0.00885946	0.986971	-0.17993	0.730118
TKV_RS01210	NAD-binding protein		159.13	277.11	218.12	83.4245	129.96	51.9	90.93	55.1968	108.89	149.52	129.205	28.7297	-0.815953	0.156951	0.30728	0.635772	-0.610445	0.28138
TKV_RS01215	carboxymuconolactone decarboxylase family protein		1695.92	1861.14	1778.53	116.828	975.45	42.59	509.02	659.632	195.84	211.4	203.62	11.0026	-0.397434	0.616645	-0.612391	0.575881	-2.89211	3.58529e-25
TKV_RS01220	OsmC family protein		2905.64	3139.18	3022.41	165.138	2219.11	92.33	1155.72	1503.86	400.3	341.32	370.81	41.7052	-0.29225	0.733459	-0.733009	0.490758	-2.81729	1.50369e-26
TKV_RS01225	aminotransferase class I/II-fold pyridoxal phosphate-dependent enzyme		222.35	179.46	200.905	30.3278	201.43	103.54	152.485	69.2187	159.7	168.15	163.925	5.97505	-0.101744	0.879981	-0.0702254	0.905823	-0.173935	0.684765
TKV_RS01235	hypothetical protein		24.99	9.81	17.4	10.7339	13.98	8	10.99	4.2285	13.96	12.69	13.325	0.898026	-0.20944	0.831559	0.0806825	0.939135	-0.168997	0.872416
TKV_RS01240	hypothetical protein		9.94	2.52	6.23	5.24673	1.73	4.14	2.935	1.70413	14.33	17.4	15.865	2.17082	-0.226143	0.810258	1.52191	0.0646087	0.996505	0.263694
TKV_RS01245	hypothetical protein		4.69	1.86	3.275	2.00111	4.81	1.48	3.145	2.35467	18.34	7.06	12.7	7.97616	0.111619	0.91229	1.2657	0.134559	1.37312	0.0961739
TKV_RS01250	hypothetical protein		2.41	3.32	2.865	0.643467	4.29	3.77	4.03	0.367696	3	2.36	2.68	0.452548	0.30902	0.7477	-0.456485	0.68579	0.00996093	NA
TKV_RS01255	YiiX/YebB-like N1pC/P60 family cysteine hydrolase		0	0	0	0	0	0.62	0.31	0.438406	0	0	0	0	0.106442	NA	-0.217276	NA	NA	NA
TKV_RS01260	transposase		87.84	59.61	73.725	19.9616	112.35	91.88	102.115	14.4745	109.1	109.88	109.49	0.551543	0.720822	0.0329663	-0.0868315	0.833653	0.659926	0.0636687
TKV_RS01270	hypothetical protein		3.4	0	1.7	2.40416	0.42	0	0.21	0.296985	0	2.31	1.155	1.63342	-0.16377	NA	0.274869	NA	-0.0436752	NA
TKV_RS01275	iron-containing alcohol dehydrogenase		233.01	240.9	236.955	5.57907	220.02	180.68	200.35	27.8176	431.29	316.4	373.845	81.2395	0.0360871	0.940563	0.680196	0.0198887	0.710973	0.0390101
TKV_RS01280	penicillin-binding protein 1A		196.26	215.77	206.015	13.7957	180.4	150.45	165.425	21.1778	300.19	241.26	270.725	41.6698	-0.0367402	0.940563	0.501034	0.0753342	0.458942	0.221986
TKV_RS01285	WD40 repeat domain-containing protein		47.55	38.18	42.865	6.62559	45.4	43.11	44.255	1.61927	59.26	36.59	47.925	16.0301	0.325161	0.379628	-0.0880184	0.860589	0.243226	0.627192
TKV_RS01290	M28 family peptidase		90.58	64.68	77.63	18.3141	68.46	70.52	69.49	1.45664	84.62	65.97	75.295	13.1875	0.136763	0.777145	-0.0840015	0.850354	0.0622948	0.909665
TKV_RS01295	TetR/AcrR family transcriptional regulator		13.26	10.56	11.91	1.90919	2.79	4.2	3.495	0.997021	2.53	5.81	4.17	2.31931	-1.024	0.110218	0.0495042	0.966483	-1.06387	0.153891
TKV_RS01300	acyl-CoA dehydratase activase-related protein		57.41	43.23	50.32	10.0268	36.15	36.01	36.08	0.0989949	47.68	36.97	42.325	7.57311	-0.16296	0.751641	0.0281503	0.957026	-0.133947	0.800519
TKV_RS01305	2-hydroxyacyl-CoA dehydratase		47.23	43.55	45.39	2.60215	36.96	32.55	34.755	3.11834	55.46	42.93	49.195	8.86005	-0.0887697	0.876794	0.29144	0.459881	0.201035	0.682578
TKV_RS01310	acyl-CoA dehydratase activase		115.88	110.34	113.11	3.91737	101.89	81.42	91.655	14.4745	149.38	116.26	132.82	23.4194	-0.0173133	0.968399	0.327661	0.356141	0.311034	0.442837
TKV_RS01315	cation diffusion facilitator family transporter		188.64	168.26	178.45	14.4108	86.14	100.77	93.455	10.345	131.4	146.09	138.745	10.3874	-0.594382	0.0831003	0.361867	0.32324	-0.244324	0.566057
TKV_RS01320	ECF transporter S component		2451.47	2500.47	2475.97	34.6482	2024.2	2207.84	2116.02	129.853	1118.17	1265.23	1191.7	103.987	0.0579188	0.906903	-0.992438	0.000163882	-0.913405	0.00390297
TKV_RS01325	phosphate ABC transporter ATP-binding protein		72.23	58.26	65.245	9.87828	55.67	68.82	62.245	9.29845	69.94	50.04	59.99	14.0714	0.215937	0.674119	-0.249399	0.587085	-0.0192833	0.974523
TKV_RS01330	iron export ABC transporter permease subunit FetB	fetB	118.59	107.67	113.13	7.72161	83.82	111.53	97.675	19.5939	76.12	59.48	67.8	11.7663	0.0799644	0.894136	-0.701836	0.0520326	-0.611201	0.0991235
TKV_RS01335	PD40 domain-containing protein		1385.61	889.38	1137.49	350.888	483.12	655.02	569.07	121.552	99.17	94.06	96.615	3.61332	-0.62268	0.11327	-2.66557	1.38984e-23	-3.28828	1.01803e-34
TKV_RS01340	RNA polymerase sigma factor		1055.23	571.4	813.315	342.119	309.45	411.4	360.425	72.0895	56.72	53.26	54.99	2.44659	-0.759258	0.069608	-2.80127	2.65935e-23	-3.5306	2.27701e-29
TKV_RS01345	leucine--tRNA ligase	leuS	375.13	358.34	366.735	11.8723	376.4	384.86	380.63	5.98212	504.09	390.14	447.115	80.5748	0.32686	0.338191	0.028924	0.946683	0.364112	0.318798
TKV_RS01350	AzlC family ABC transporter permease		149.24	127.8	138.52	15.1604	140.69	142.77	141.73	1.47078	135.73	112.31	124.02	16.5604	0.310362	0.409401	-0.381616	0.235446	-0.0556696	0.915528
TKV_RS01355	AzlD domain-containing protein		36.26	27.52	31.89	6.18011	15.36	31.8	23.58	11.6248	25.75	30.87	28.31	3.62039	-0.0923844	0.917518	0.0511696	0.956618	-0.0512377	0.947983
TKV_RS01360	PfkB family carbohydrate kinase		62.44	56.99	59.715	3.85373	38.36	45.88	42.12	5.31744	58.84	64.83	61.835	4.23557	-0.19108	0.705945	0.343782	0.39029	0.148459	0.766725
TKV_RS01365	pseudouridine-5'-phosphate glycosidase		81.75	90.36	86.055	6.08819	57.11	47.02	52.065	7.13471	74.29	81.14	77.715	4.84368	-0.412967	0.331072	0.377261	0.301185	-0.0489453	0.93644
TKV_RS01370	small acid-soluble spore protein Tlp	tlp	60.12	51.36	55.74	6.19426	27.27	21.72	24.495	3.92444	11.82	17.19	14.505	3.79716	-0.754198	0.14715	-0.811881	0.221225	-1.58284	0.0028646
TKV_RS01375	inorganic phosphate transporter		14.31	8.93	11.62	3.80423	12.07	8.33	10.2	2.64458	17.42	9.26	13.34	5.76999	0.096492	0.90615	0.163148	0.827094	0.264822	0.728163
TKV_RS01380	DUF47 family protein		14.96	12.56	13.76	1.69706	21.42	16.75	19.085	3.30219	31.47	25.16	28.315	4.46184	0.641813	0.238553	0.347054	0.506087	1.03029	0.0328088
TKV_RS01385	sigma 54-interacting transcriptional regulator		37.63	23.3	30.465	10.1328	20.78	25.02	22.9	2.99813	37.36	22.69	30.025	10.3733	-0.0806342	0.912035	0.166647	0.792462	0.0820449	0.915528
TKV_RS01390	PTS mannitol transporter subunit IICB		122.21	244.64	183.425	86.5711	186.1	3655.83	1920.96	2453.47	91.32	119.19	105.255	19.7071	0.74488	0.258053	-1.59167	0.0753552	-0.658703	0.238519
TKV_RS01395	BglG family transcription antiterminator		30.59	38.86	34.725	5.84777	26.14	494.01	260.075	330.834	17.68	18.39	18.035	0.502046	0.729206	0.282088	-1.53821	0.0890614	-0.803107	0.0543551
TKV_RS01400	PTS sugar transporter subunit IIA		30.71	39.42	35.065	6.1589	30.35	498.51	264.43	331.039	17.76	16.9	17.33	0.608112	0.76635	0.258571	-1.6295	0.0688466	-0.827679	0.140814
TKV_RS01405	mannitol-1-phosphate 5-dehydrogenase		36.9	45.29	41.095	5.93263	29.52	532.53	281.025	355.682	17.49	19.12	18.305	1.15258	0.722205	0.291638	-1.58293	0.0778619	-0.999378	0.0180248
TKV_RS01410	5'-nucleotidase C-terminal domain-containing protein		396.18	547.82	472	107.226	150.39	218.07	184.23	47.857	265.5	327.68	296.59	43.9679	-0.960219	0.0204306	0.468945	0.246327	-0.54641	0.229694
TKV_RS01415	tRNA dihydrouridine synthase DusB	dusB	25.97	27.52	26.745	1.09602	11.67	13.25	12.46	1.11723	18.65	20.38	19.515	1.22329	-0.716731	0.124023	0.424182	0.394798	-0.331073	0.543442
TKV_RS01420	hypothetical protein		46.03	55.22	50.625	6.49831	27.97	26.08	27.025	1.33643	38.72	27.41	33.065	7.99738	-0.562104	0.220228	0.0841493	0.883593	-0.495209	0.327965
TKV_RS01425	metal ABC transporter permease		93.34	66.42	79.88	19.0353	27.47	33.45	30.46	4.2285	58.01	61.43	59.72	2.41831	-0.979046	0.00820685	0.738778	0.042377	-0.283105	0.538326
TKV_RS01430	metal ABC transporter ATP-binding protein		78.76	60.56	69.66	12.8693	25.57	22.2	23.885	2.38295	60.95	77.16	69.055	11.4622	-1.14291	0.000705219	1.28348	0.000163528	0.101854	0.861483
TKV_RS01435	metal ABC transporter substrate-binding protein		45.48	35.92	40.7	6.75994	16.73	14.66	15.695	1.46371	37.07	42.15	39.61	3.5921	-0.975041	0.0100378	1.09043	0.00226074	0.0707203	0.908489
TKV_RS01440	Fur family transcriptional regulator		21.93	19.59	20.76	1.65463	3.29	3.41	3.35	0.0848528	16.96	10.64	13.8	4.46891	-1.68398	0.00231256	1.48686	0.0267673	-0.420891	0.570797
TKV_RS01445	LemA family protein		256.17	247.25	251.71	6.30739	222.76	236.07	229.415	9.41159	251.5	231.38	241.44	14.227	0.147605	0.749531	-0.121179	0.745531	0.0362179	0.94413
TKV_RS01450	LysR substrate-binding domain-containing protein		345.68	364.91	355.295	13.5977	312.87	296.52	304.695	11.5612	426.48	422.68	424.58	2.68701	0.0576036	0.906903	0.278457	0.368803	0.337013	0.390831
TKV_RS01455	anaerobic sulfite reductase subunit AsrA	asrA	183.56	318.08	250.82	95.12	146.35	175.78	161.065	20.8102	377.99	407.38	392.685	20.7819	-0.328932	0.582604	1.05599	0.000133992	0.658383	0.182168
TKV_RS01460	anaerobic sulfite reductase subunit AsrB	asrB	163.26	272.1	217.68	76.9615	114.41	154.19	134.3	28.1287	329.05	345.05	337.05	11.3137	-0.372497	0.528122	1.08571	0.000384203	0.646879	0.182407
TKV_RS01465	sulfite reductase subunit C	asrC	298.37	511.82	405.095	150.932	195.94	234.36	215.15	27.167	580.54	645.38	612.96	45.8488	-0.568778	0.258213	1.27401	2.78822e-06	0.615177	0.217226
TKV_RS01470	transposase		371.88	339.58	355.73	22.8395	223.1	294.2	258.65	50.2753	448.88	436.83	442.855	8.52064	-0.147724	0.782123	0.552764	0.121306	0.401369	0.284039
TKV_RS01475	TPM domain-containing protein		264.9	290.94	277.92	18.4131	255.43	252.98	254.205	1.73241	426.52	321.35	373.935	74.3664	0.143188	0.762649	0.344663	0.284912	0.487656	0.210252
TKV_RS01480	bifunctional hydroxymethylpyrimidine kinase/phosphomethylpyrimidine kinase	thiD	139.64	99.51	119.575	28.3762	100.05	111.86	105.955	8.35093	263.99	191.1	227.545	51.541	0.125248	0.80438	0.86607	0.0039243	0.986571	0.00309577
TKV_RS01485	thiamine phosphate synthase	thiE	140.46	100.49	120.475	28.2631	156.04	147.51	151.775	6.03162	303.55	188.58	246.065	81.2961	0.597275	0.0788601	0.470241	0.208461	1.06699	0.00358381
TKV_RS01490	hydroxyethylthiazole kinase	thiM	172.84	99.95	136.395	51.541	163.38	147.61	155.495	11.1511	341.77	236.03	288.9	74.7695	0.461929	0.270576	0.66853	0.0308138	1.1281	0.0022746
TKV_RS01495	energy coupling factor transporter S component ThiW	thiW	105.06	78.67	91.865	18.6605	102.2	88.05	95.125	10.0056	205.54	133.2	169.37	51.1521	0.323342	0.46197	0.602421	0.100483	0.924985	0.0157875
TKV_RS01500	class I SAM-dependent RNA methyltransferase		98.31	68.6	83.455	21.0081	88.53	83.3	85.915	3.69817	194.09	121.32	157.705	51.4562	0.311166	0.563104	0.634342	0.126162	0.944027	0.0328669
TKV_RS01505	cob(I)yrinic acid a,c-diamide adenosyltransferase		168.96	119.61	144.285	34.8957	176.3	149.53	162.915	18.9292	348.75	239.73	294.24	77.0888	0.445123	0.238553	0.62881	0.0540497	1.07553	0.00170948
TKV_RS01510	hypothetical protein		229.5	159.22	194.36	49.6955	311.17	210.43	260.8	71.2339	514.77	313.02	413.895	142.659	0.659784	0.092112	0.443234	0.303301	1.12082	0.00262918
TKV_RS01515	adenosylcobinamide amidohydrolase		131.4	107.8	119.6	16.6877	151.59	122.63	137.11	20.4778	315.82	235.91	275.865	56.5049	0.462466	0.165222	0.786081	0.00578146	1.25263	1.46893e-05
TKV_RS01520	hypothetical protein		243.22	196.75	219.985	32.8593	288.63	234.69	261.66	38.1413	575.32	447.99	511.655	90.0359	0.504782	0.182976	0.745046	0.0154305	1.25902	5.27339e-05
TKV_RS01525	ABC transporter substrate-binding protein		7146.21	9859.77	8502.99	1918.78	11204.6	8909.04	10056.8	1623.22	8467.66	7565.22	8016.44	638.121	0.460993	0.292497	-0.507622	0.0613581	-0.00859873	0.988202
TKV_RS01530	iron chelate uptake ABC transporter family permease subunit		3199.3	4045.52	3622.41	598.368	3685.27	3612.79	3649.03	51.2511	2750.56	2519.41	2634.98	163.448	0.262993	0.570304	-0.652773	0.0058808	-0.358638	0.402378
TKV_RS01535	ABC transporter ATP-binding protein		2776.76	2844.17	2810.47	47.6661	3185.64	3324.87	3255.26	98.4505	2251.43	1933.69	2092.56	224.676	0.471758	0.144662	-0.818923	0.000590166	-0.321198	0.386308
TKV_RS01540	cobyrinate a,c-diamide synthase		2038.09	2566	2302.05	373.289	2854.36	2765.55	2809.95	62.7982	2199.57	1934.93	2067.25	187.129	0.519912	0.166465	-0.627266	0.00910043	-0.0708403	0.900294
TKV_RS01545	cobyric acid synthase		1584.96	1771.27	1678.12	131.741	2212.78	2120.85	2166.82	65.0043	1485.15	1274.38	1379.77	149.037	0.60987	0.0611595	-0.831559	0.000289777	-0.187443	0.674883
TKV_RS01550	adenosylcobinamide-phosphate synthase CbiB	cbiB	2298.28	2951.49	2624.89	461.889	3368.56	2798.45	3083.51	403.129	2501.42	2397.43	2449.43	73.532	0.461899	0.256783	-0.511988	0.0513476	-0.0166431	0.976125
TKV_RS01555	ECF transporter S component		1820.86	2182.06	2001.46	255.407	1911.95	1971.44	1941.7	42.0658	1616.77	1651.07	1633.92	24.2538	0.217628	0.632487	-0.433151	0.119998	-0.194576	0.683056
TKV_RS01560	AIR synthase related protein		1638.37	1930.98	1784.67	206.907	2260.83	2065.09	2162.96	138.409	1653.22	1457.48	1555.35	138.409	0.516637	0.144751	-0.658035	0.0058808	-0.108701	0.82629
TKV_RS01565	threonine-phosphate decarboxylase CobD	cobD	1705.46	1760.75	1733.11	39.0959	2118.28	2077.15	2097.72	29.0833	1512.61	1351.55	1432.08	113.887	0.530736	0.0899471	-0.732665	0.00167952	-0.175726	0.676788
TKV_RS01570	bifunctional adenosylcobinamide kinase/adenosylcobinamide-phosphate guanylyltransferase	cobU	931.62	982.31	956.965	35.8432	1216.77	1090.78	1153.78	89.0884	868	750.57	809.285	83.0355	0.520462	0.108427	-0.692485	0.00449906	-0.145351	0.749504
TKV_RS01575	CbiX/SirB N-terminal domain-containing protein		1520.24	1576	1548.12	39.4283	2275.66	1929.76	2102.71	244.588	1471.39	1157.37	1314.38	222.046	0.682463	0.025175	-0.853952	0.000748543	-0.141722	0.760168
TKV_RS01580	precorrin-8X methylmutase		2291.21	2493.5	2392.36	143.041	2770.66	2724.46	2747.56	32.6683	2104.4	1993.13	2048.77	78.6798	0.453871	0.181435	-0.606244	0.0131183	-0.126854	0.786704
TKV_RS01585	cobalt-precorrin-5B (C(1))-methyltransferase CbiD	cbiD	1331.47	1735	1533.24	285.339	2450.38	2039.49	2244.93	290.543	1861.35	1528.72	1695.03	235.205	0.752705	0.0385608	-0.587441	0.026391	0.209353	0.674883
TKV_RS01590	precorrin-6y C5,15-methyltransferase (decarboxylating) subunit CbiE	cbiE	2086.26	2278.75	2182.51	136.111	2175.68	2343.43	2259.55	118.617	1951.36	1692.23	1821.8	183.233	0.313402	0.423686	-0.499234	0.0641212	-0.165197	0.712822
TKV_RS01595	precorrin-6Y C5,15-methyltransferase (decarboxylating) subunit CbiT	cbiT	1041.26	1048.08	1044.67	4.82247	1535.34	1350.44	1442.89	130.744	1148.42	927.67	1038.05	156.094	0.710487	0.0140705	-0.657348	0.0106969	0.0786032	0.869194
TKV_RS01600	precorrin-2 C(20)-methyltransferase	cobI	947.96	991.37	969.665	30.6955	1140.92	1128.61	1134.76	8.70448	889.6	714.58	802.09	123.758	0.482937	0.139179	-0.684883	0.00720274	-0.177679	0.685773
TKV_RS01605	precorrin-4 C(11)-methyltransferase	cobM	974.33	994.14	984.235	14.0078	1201.82	1169.28	1185.55	23.0093	1160.68	964.17	1062.42	138.954	0.524743	0.0930193	-0.349641	0.218309	0.193634	0.644687
TKV_RS01610	cobalt-precorrin 5A hydrolase	cbiG	1156.2	1125.42	1140.81	21.7647	1379.44	1310.49	1344.97	48.755	1219.53	942.67	1081.1	195.77	0.499481	0.0980331	-0.503625	0.067354	0.0134042	0.977057
TKV_RS01615	precorrin-3B C(17)-methyltransferase	cobJ	785.26	874.91	830.085	63.3921	1255.81	1139.13	1197.47	82.5052	1089.34	844.7	967.02	172.987	0.758431	0.014812	-0.495851	0.0751265	0.290254	0.490366
TKV_RS01620	precorrin-6A reductase	cobK	674.82	644.11	659.465	21.7152	857.05	759.77	808.41	68.7873	755.58	606.37	680.975	105.507	0.552155	0.062897	-0.435252	0.122831	0.134944	0.760278
TKV_RS01625	glutamyl-tRNA reductase	hemA	1139.25	1059.21	1099.23	56.5968	1696.97	1584.55	1640.76	79.4929	1512.38	1112.55	1312.47	282.723	0.827869	0.00139759	-0.510577	0.0761389	0.334652	0.380065
TKV_RS01630	hydroxymethylbilane synthase	hemC	806.92	704.28	755.6	72.5774	944.12	803.55	873.835	99.398	774.39	610.85	692.62	115.64	0.477109	0.111119	-0.520137	0.0613581	-0.0260345	0.953908
TKV_RS01635	uroporphyrinogen-III C-methyltransferase	cobA	836.95	794.75	815.85	29.8399	1069.21	983.42	1026.32	60.6627	928.1	668.82	798.46	183.339	0.590058	0.0372627	-0.549252	0.0585333	0.0571576	0.91197
TKV_RS01640	porphobilinogen synthase	hemB	1089.17	1061.97	1075.57	19.2333	1378.24	1322.05	1350.14	39.7323	1295.48	1068.68	1182.08	160.372	0.585616	0.0440578	-0.38249	0.166748	0.221294	0.577457
TKV_RS01645	bifunctional precorrin-2 dehydrogenase/sirohydrochlorin ferrochelatase		1012.14	1017.74	1014.94	3.9598	1577.5	1398.07	1487.78	126.876	1368.1	1060.65	1214.38	217.4	0.792425	0.00467772	-0.480274	0.0886793	0.334547	0.3841
TKV_RS01650	PIN domain-containing protein		598.1	368.66	483.38	162.239	438.22	548.26	493.24	77.81	369.96	309.15	339.555	42.9992	0.319036	0.504863	-0.71897	0.0199365	-0.369752	0.3841
TKV_RS01655	AbrB/MazE/SpoVT family DNA-binding domain-containing protein		786.57	411.29	598.93	265.363	359.04	507.74	433.39	105.147	484.84	224.98	354.91	183.749	-0.119783	0.86041	-0.475892	0.363955	-0.581924	0.291757
TKV_RS01660	glutamate-1-semialdehyde 2,1-aminomutase	hemL	892.12	949.3	920.71	40.4324	1309.3	1331.02	1320.16	15.3584	1364.53	1079.06	1221.8	201.858	0.75839	0.0109955	-0.306085	0.317506	0.474643	0.190756
TKV_RS01665	energy-coupling factor ABC transporter permease		3199.55	3505.92	3352.74	216.636	2123.39	2120.95	2122.17	1.72534	26.07	22.26	24.165	2.69408	-0.355761	0.337225	-6.48733	3.20795e-192	-6.71006	1.18057e-139
TKV_RS01670	energy-coupling factor ABC transporter substrate-binding protein		3953.81	4648.29	4301.05	491.072	3537.08	3159.79	3348.43	266.784	27.94	19.26	23.6	6.13769	-0.080294	0.882457	-7.09811	1.40275e-173	-6.98533	2.58551e-117
TKV_RS01675	cobalt ECF transporter T component CbiQ	cbiQ	1180.9	874.63	1027.77	216.566	454.85	628.69	541.77	122.923	2.81	4.36	3.585	1.09602	-0.564001	0.142216	-6.961	7.22825e-96	-7.48222	4.38051e-123
TKV_RS01680	ATP-binding cassette domain-containing protein		3128.97	2604.21	2866.59	371.061	2331.77	2731.04	2531.4	282.327	25.94	23.39	24.665	1.80312	0.115154	0.79939	-6.68174	2.53091e-176	-6.50934	1.40359e-161
TKV_RS01685	slipin family protein		1107.51	1002.62	1055.07	74.1684	983.35	1074.48	1028.91	64.4386	497.55	742.72	620.135	173.361	0.245434	0.520494	-0.875132	0.0123914	-0.611953	0.141396
TKV_RS01690	nodulation protein NfeD		652.06	657.61	654.835	3.92444	619.38	739.23	679.305	84.7467	386.19	657.21	521.7	191.64	0.322075	0.415216	-0.532629	0.229368	-0.198267	0.738583
TKV_RS01695	YIP1 family protein		91.34	52.2	71.77	27.6762	22.69	37.41	30.05	10.4086	43.12	43.66	43.39	0.381838	-0.789515	0.116497	0.302444	0.584882	-0.554976	0.234808
TKV_RS01700	NADP-dependent isocitrate dehydrogenase		571.36	544.32	557.84	19.1202	476.9	381.94	429.42	67.1469	917.52	727.43	822.475	134.414	-0.0879632	0.852863	0.721719	0.00747168	0.629345	0.0471986
TKV_RS01705	ABC transporter ATP-binding protein		48.99	36.29	42.64	8.98026	134.36	109.86	122.11	17.3241	30.73	25.82	28.275	3.47189	1.68443	3.66944e-09	-2.22338	1.37963e-16	-0.449938	0.343175
TKV_RS01710	ABC transporter permease		67.16	41.9	54.53	17.8615	102.8	88.09	95.445	10.4015	73.29	43.79	58.54	20.8597	1.02328	0.0032756	-0.868263	0.0174119	0.195556	0.75323
TKV_RS01715	rhomboid family intramembrane serine protease		115.59	93.81	104.7	15.4008	157.25	118.04	137.645	27.7257	118.75	92.5	105.625	18.5616	0.640267	0.0655496	-0.55739	0.0976441	0.110627	0.825182
TKV_RS01735	PqqD family protein		41.87	14.18	28.025	19.5798	28.51	25.07	26.79	2.43245	10.08	9.74	9.91	0.240416	0.22212	0.772329	-1.53895	2.02021e-05	-1.15141	0.0509709
TKV_RS01740	radical SAM protein		60.23	34.75	47.49	18.0171	66.65	62.86	64.755	2.67993	56.55	55.15	55.85	0.989949	0.691935	0.0897525	-0.395653	0.237375	0.338876	0.496671
TKV_RS01745	DUF1648 domain-containing protein		26.87	16.92	21.895	7.03571	5.61	7.79	6.7	1.54149	4.88	3.97	4.425	0.643467	-0.992489	0.124723	-0.561969	0.55962	-1.69396	0.00915114
TKV_RS01750	ABC transporter ATP-binding protein		49.83	34.1	41.965	11.1228	61.05	53.91	57.48	5.04874	31.32	39.64	35.48	5.88313	0.692356	0.0748419	-0.840943	0.0209155	-0.108009	0.869049
TKV_RS01755	ABC transporter permease		15.37	9.11	12.24	4.42649	6.4	9.74	8.07	2.36174	5	8.77	6.885	2.66579	-0.229076	0.751369	-0.375697	0.583344	-0.602685	0.343175
TKV_RS01760	ABC transporter ATP-binding protein		5.94	1.84	3.89	2.89914	1.53	1.33	1.43	0.141421	0.76	1.51	1.135	0.53033	-0.704522	0.356599	-0.371639	0.714384	-1.13607	0.160166
TKV_RS01765	ATP-binding cassette domain-containing protein		27.2	12.81	20.005	10.1753	23.64	20.94	22.29	1.90919	8.54	16.13	12.335	5.36694	0.404465	0.523781	-0.934557	0.0779544	-0.458352	0.538326
TKV_RS01770	hypothetical protein		6.61	3.11	4.86	2.47487	0.13	1.25	0.69	0.79196	0	0.22	0.11	0.155563	-0.945898	0.189749	-0.5978	NA	-2.2524	0.00396899
TKV_RS01775	helix-turn-helix transcriptional regulator		23.35	13.78	18.565	6.76701	22.6	26.01	24.305	2.41123	10.3	21.07	15.685	7.61554	0.543196	0.422675	-0.693404	0.330773	-0.0822668	0.940273
TKV_RS01780	radical SAM protein		13.4	10.15	11.775	2.2981	15.27	18.81	17.04	2.50316	13.64	13.83	13.735	0.13435	0.71607	0.167658	-0.475405	0.367315	0.303327	0.654982
TKV_RS01785	MFS transporter		23.01	18.35	20.68	3.29512	15.48	16.92	16.2	1.01823	31.94	19.86	25.9	8.54185	-0.0438261	0.94339	0.439612	0.358383	0.390855	0.459279
TKV_RS01790	hypothetical protein		54.77	31.87	43.32	16.1927	41.75	42.41	42.08	0.46669	88.34	56.57	72.455	22.4648	0.224148	0.7705	0.525255	0.350185	0.750643	0.214836
TKV_RS01795	rhomboid family intramembrane serine protease		74.72	55.72	65.22	13.435	46.48	44.56	45.52	1.35765	86.06	62.43	74.245	16.7089	-0.198924	0.692382	0.482238	0.197136	0.275193	0.572773
TKV_RS01800	LuxR C-terminal-related transcriptional regulator		1.79	0	0.895	1.26572	1.06	0.27	0.665	0.558614	0.53	1.17	0.85	0.452548	-0.00914173	NA	0.0827917	0.95268	0.0450761	NA
TKV_RS01805	hypothetical protein		3.51	0.91	2.21	1.83848	1.56	5.49	3.525	2.77893	0	0.86	0.43	0.608112	0.361783	0.680158	-1.22339	0.195083	-0.527644	NA
TKV_RS01810	DUF4879 domain-containing protein		108.6	47.5	78.05	43.2042	103.72	127.91	115.815	17.1049	47.73	85.28	66.505	26.5519	0.780488	0.110218	-0.916599	0.0405785	-0.0613418	0.94413
TKV_RS01815	hypothetical protein		123.11	37.16	80.135	60.7758	79.68	143.59	111.635	45.1912	36.87	94.36	65.615	40.6516	0.65053	0.320605	-0.837554	0.171214	-0.0817118	0.93687
TKV_RS01825	hypothetical protein		9.06	7.04	8.05	1.42836	12.35	9.8	11.075	1.80312	12.62	14.3	13.46	1.18794	0.440229	0.618954	0.0604612	0.957026	0.591425	0.529881
TKV_RS01830	ABC transporter ATP-binding protein		7.78	2.93	5.355	3.42947	6.31	7.18	6.745	0.615183	8.72	13.15	10.935	3.13248	0.466492	0.571654	0.44257	0.53502	0.949454	0.202198
TKV_RS01835	putative ABC exporter domain-containing protein		10.06	1.97	6.015	5.72049	6.41	5.11	5.76	0.919239	3.16	5.15	4.155	1.40714	0.195463	0.842598	-0.577415	0.368803	-0.257979	0.800519
TKV_RS01840	helix-turn-helix transcriptional regulator		5.53	0.84	3.185	3.31633	1.66	3.29	2.475	1.15258	3.99	2.62	3.305	0.968736	0.0105452	0.990657	0.158102	0.888366	0.149567	0.903438
TKV_RS01845	hypothetical protein		47.33	16.61	31.97	21.7223	21.45	26.88	24.165	3.83959	29.98	28.49	29.235	1.05359	-0.043511	0.953973	0.0689825	0.916222	0.0212106	0.979068
TKV_RS01850	hypothetical protein		3.4	0	1.7	2.40416	0.7	1.27	0.985	0.403051	0.83	0.62	0.725	0.148492	-0.0306224	NA	-0.296792	NA	-0.227164	NA
TKV_RS01855	hypothetical protein		29.58	12.89	21.235	11.8016	13.76	15.05	14.405	0.912168	15.8	10.04	12.92	4.07294	-0.182052	0.822653	-0.326681	0.613229	-0.498065	0.487134
TKV_RS01860	hypothetical protein		38.66	21.73	30.195	11.9713	17.56	19.49	18.525	1.36472	9.34	10.06	9.7	0.509117	-0.330756	0.586753	-1.05044	0.0185131	-1.35525	0.00407874
TKV_RS01865	SagB family peptide dehydrogenase		78.96	35.4	57.18	30.8016	29.82	31.29	30.555	1.03945	39.38	38.51	38.945	0.615183	-0.492285	0.377783	0.147419	0.752565	-0.375507	0.519594
TKV_RS01875	ABC transporter ATP-binding protein		62.88	39.22	51.05	16.7301	57.44	41.29	49.365	11.4198	56.04	57.89	56.965	1.30815	0.231471	0.674119	0.018279	0.971968	0.266483	0.60042
TKV_RS01880	ABC transporter permease		87.67	44.03	65.85	30.8581	37.15	45.8	41.475	6.11647	49.54	49.35	49.445	0.13435	-0.293689	0.623463	0.0530355	0.921433	-0.253841	0.668551
TKV_RS01885	YcaO-like family protein		106.32	55.39	80.855	36.0129	68.3	71.2	69.75	2.05061	71.03	73.02	72.025	1.40714	0.0999634	0.876983	-0.143998	0.709914	-0.0283173	0.96141
TKV_RS01890	DUF3796 domain-containing protein		35.51	11.76	23.635	16.7938	6.83	10.94	8.885	2.90621	13.49	11.41	12.45	1.47078	-0.697177	0.353193	0.231538	0.801073	-0.609808	0.452153
TKV_RS01895	ATP-binding cassette domain-containing protein		84.08	48.14	66.11	25.4134	64.42	57.74	61.08	4.72347	129.24	106.63	117.935	15.9877	0.175765	0.782123	0.720308	0.0404472	0.887385	0.0434061
TKV_RS01905	hypothetical protein		486.73	340.56	413.645	103.358	655.43	650.63	653.03	3.39411	319.68	223.2	271.44	68.2217	0.911167	0.00145772	-1.42665	5.46694e-08	-0.475607	0.229878
TKV_RS01910	hypothetical protein		377.48	243.53	310.505	94.717	129.8	187.35	158.575	40.694	90.51	79.9	85.205	7.5024	-0.588814	0.15596	-1.05859	0.000885012	-1.66974	5.24074e-09
TKV_RS01915	MFS transporter		364.35	251.28	307.815	79.9526	192.38	216.41	204.395	16.9918	114.38	121.95	118.165	5.3528	-0.261817	0.540449	-0.957426	0.000385491	-1.20483	6.24227e-05
TKV_RS01925	ABC transporter ATP-binding protein		32.88	11.7	22.29	14.9765	10.17	10.51	10.34	0.240416	12.52	13.59	13.055	0.756604	-0.622867	0.303062	0.13513	0.801694	-0.541518	0.395355
TKV_RS01930	radical SAM protein		16.49	4.05	10.27	8.79641	4.3	2.32	3.31	1.40007	2.36	3.46	2.91	0.777817	-0.871066	0.208312	-0.294111	0.732611	-1.2728	0.071265
TKV_RS01935	radical SAM protein		8.9	2.47	5.685	4.5467	0.95	0.59	0.77	0.254558	0.58	0.97	0.775	0.275772	-1.43106	0.0295055	-0.102671	0.939135	-1.84519	0.0131664
TKV_RS01940	DUF3796 domain-containing protein		19.12	8.23	13.675	7.70039	5.82	6.1	5.96	0.19799	7.5	8.07	7.785	0.403051	-0.55238	0.503827	0.149592	0.888366	-0.504491	0.579028
TKV_RS01945	hypothetical protein		42.29	16.32	29.305	18.3636	23.19	21.03	22.11	1.52735	19.7	23.46	21.58	2.65872	-0.0522891	0.947907	-0.210254	0.729199	-0.243454	0.763546
TKV_RS01950	ATP-binding cassette domain-containing protein		35.5	14.22	24.86	15.0472	21.57	21.26	21.415	0.219203	24.7	32.94	28.82	5.82656	0.0961258	0.906903	0.227386	0.682859	0.322827	0.660091
TKV_RS01955	ABC transporter permease		45.71	19.28	32.495	18.6888	20.23	19.03	19.63	0.848528	23.51	31.45	27.48	5.61443	-0.332863	0.606629	0.28265	0.566406	-0.0771164	0.923738
TKV_RS01960	sigma factor-like helix-turn-helix DNA-binding protein		4.61	1.49	3.05	2.20617	1.28	1.72	1.5	0.311127	6.53	3.05	4.79	2.46073	-0.249055	0.792127	0.931061	0.338144	0.467261	0.668551
TKV_RS01970	hypothetical protein		10.81	5.88	8.345	3.48604	6.22	6.25	6.235	0.0212132	7.03	6.07	6.55	0.678823	-0.0732932	0.93747	-0.117632	0.894999	-0.187443	0.839155
TKV_RS01975	hypothetical protein		2.93	1.76	2.345	0.827315	3.49	3.58	3.535	0.0636396	1.11	0.87	0.99	0.169706	0.501301	0.56336	-1.4018	0.0937878	-0.626974	NA
TKV_RS01980	IS1182-like element ISTte1 family transposase		6.97	4.67	5.82	1.62635	3.68	1.7	2.69	1.40007	11	9.16	10.08	1.30108	-0.596941	0.404109	1.52126	0.003696	0.816132	0.126461
TKV_RS01985	fructose bisphosphate aldolase		98.33	85.09	91.71	9.36209	188.18	162.61	175.395	18.0807	138.14	115.73	126.935	15.8463	1.15955	1.32844e-05	-0.645578	0.0194317	0.546624	0.12003
TKV_RS01990	MFS transporter		120.41	106.19	113.3	10.0551	151.21	150.61	150.91	0.424264	136.06	137.79	136.925	1.22329	0.671062	0.0220221	-0.326087	0.290388	0.364543	0.321292
TKV_RS01995	ABC transporter ATP-binding protein		216.85	190.18	203.515	18.8585	325.81	235.36	280.585	63.9578	90.85	146.52	118.685	39.3646	0.701719	0.032938	-1.33775	0.000256728	-0.611495	0.187463
TKV_RS02000	FtsX-like permease family protein		64.52	37.77	51.145	18.9151	59.7	54.04	56.87	4.00222	27.51	33.23	30.37	4.04465	0.430786	0.306928	-1.05646	0.00021873	-0.578511	0.187116
TKV_RS02005	hypothetical protein		79.75	54.5	67.125	17.8544	50.46	59.54	55	6.42053	46.91	39.36	43.135	5.33866	0.0223911	0.965215	-0.528121	0.18132	-0.49013	0.282696
TKV_RS02010	hypothetical protein		26.09	14.34	20.215	8.3085	24.84	27.66	26.25	1.99404	40.03	38.54	39.285	1.05359	0.593043	0.282088	0.364912	0.420178	0.991709	0.0374513
TKV_RS02015	hypothetical protein		13.99	12.86	13.425	0.799031	17.17	14.17	15.67	2.12132	23.69	15.47	19.58	5.81242	0.45327	0.38284	0.110495	0.856984	0.581301	0.269877
TKV_RS02020	hypothetical protein		4.11	4	4.055	0.0777817	1.72	2.75	2.235	0.72832	4.61	0.67	2.64	2.786	-0.240497	0.807253	-0.0360989	0.977934	-0.297047	0.800519
TKV_RS02025	hypothetical protein		15.15	8.74	11.945	4.53255	17.72	15.71	16.715	1.42128	8.4	7.9	8.15	0.353553	0.665132	0.237565	-1.12915	0.0148378	-0.360019	0.633817
TKV_RS02035	ATP-binding cassette domain-containing protein		49.03	48.57	48.8	0.325269	25.59	26.2	25.895	0.431335	33.38	41.33	37.355	5.6215	-0.568433	0.168494	0.322316	0.498758	-0.260237	0.629855
TKV_RS02040	hypothetical protein		33.1	24.53	28.815	6.05991	18.73	18.45	18.59	0.19799	17.34	24.11	20.725	4.78711	-0.285859	0.632604	-0.0300213	0.966799	-0.317947	0.626354
TKV_RS02045	winged helix-turn-helix domain-containing protein		10.7	14.79	12.745	2.89207	4.81	6.88	5.845	1.46371	7.24	16.26	11.75	6.3781	-0.542436	0.508835	0.638313	0.475237	-0.0025561	0.997985
TKV_RS02050	hypothetical protein		12.93	10.33	11.63	1.83848	4.56	5.08	4.82	0.367696	5.07	4.31	4.69	0.537401	-0.798488	0.139078	-0.207682	0.788818	-1.05484	0.0485212
TKV_RS02055	M42 family metallopeptidase		29.41	27.28	28.345	1.50614	42.24	19.25	30.745	16.2564	61.55	67.12	64.335	3.93858	0.331119	0.610908	0.824556	0.0778619	1.21885	0.000316916
TKV_RS02060	M42 family metallopeptidase		35.75	29.79	32.77	4.21436	42.53	24.64	33.585	12.6501	58.66	65.36	62.01	4.73762	0.284464	0.620239	0.665648	0.113956	0.97827	0.00568614
TKV_RS02065	M42 family metallopeptidase		34.41	21.67	28.04	9.00854	33.88	21.47	27.675	8.7752	59.73	51.35	55.54	5.92555	0.247443	0.687949	0.775867	0.0409953	1.03812	0.00607913
TKV_RS02070	sugar phosphate isomerase/epimerase		0	2.26	1.13	1.59806	0.43	0.43	0.43	0	0.43	0.83	0.63	0.282843	-0.229462	0.765871	0.153046	NA	-0.257491	NA
TKV_RS02090	hypothetical protein		3.17	3.89	3.53	0.509117	3.58	2.36	2.97	0.86267	4.19	3.93	4.06	0.183848	0.00796962	0.99324	0.163243	0.892571	0.162701	0.89528
TKV_RS02095	glycerol-3-phosphate responsive antiterminator		1.51	4.06	2.785	1.80312	1.12	1.42	1.27	0.212132	1.76	0.9	1.33	0.608112	-0.363059	0.69412	-0.102095	0.939745	-0.559791	NA
TKV_RS02100	carbohydrate ABC transporter permease		7.89	12.11	10	2.98399	6.24	3.41	4.825	2.00111	7.49	8.52	8.005	0.72832	-0.517706	0.524662	0.430514	0.612598	-0.197012	0.835794
TKV_RS02105	ABC transporter substrate-binding protein		27.75	33.5	30.625	4.06586	17.64	18.99	18.315	0.954594	36.52	30.95	33.735	3.93858	-0.414445	0.402498	0.654201	0.0572077	0.20837	0.703019
TKV_RS02110	VIT1/CCC1 transporter family protein		82.12	64.72	73.42	12.3037	43.76	46.79	45.275	2.14253	69.01	72.45	70.73	2.43245	-0.352437	0.503827	0.425569	0.340021	0.0568059	0.931316
TKV_RS02115	pyruvate:ferredoxin oxidoreductase	pfor1	3122.28	3942.85	3532.57	580.231	1965.35	2129.67	2047.51	116.192	3199.97	3529.39	3364.68	232.935	-0.471683	0.239034	0.509805	0.0774167	0.0166135	0.976125
TKV_RS02120	HD domain-containing protein		214.3	268.28	241.29	38.1696	159.96	155.04	157.5	3.47897	276.32	244.43	260.375	22.5496	-0.313761	0.504741	0.514748	0.0654311	0.18069	0.728163
TKV_RS02125	IS607 family transposase		204.3	240.14	222.22	25.3427	200.87	150.91	175.89	35.3271	302.95	238.86	270.905	45.3185	-0.0603908	0.915925	0.413659	0.228207	0.347761	0.428928
TKV_RS02135	methyl-accepting chemotaxis protein		341	420.39	380.695	56.1372	206.5	186.99	196.745	13.7957	333.22	296.82	315.02	25.7387	-0.63015	0.0810485	0.473064	0.0694897	-0.181697	0.710321
TKV_RS02140	hypothetical protein		116.42	163.24	139.83	33.1067	76.11	87.67	81.89	8.17415	147.86	102.89	125.375	31.7986	-0.426835	0.47585	0.382838	0.44803	-0.0809275	0.915528
TKV_RS02145	BMP family ABC transporter substrate-binding protein		983.32	1420.9	1202.11	309.416	712.96	721.89	717.425	6.31446	548.07	636.18	592.125	62.3032	-0.43331	0.345431	-0.454258	0.135628	-0.878072	0.0331538
TKV_RS02150	ABC transporter ATP-binding protein		123.59	142.25	132.92	13.1946	96.72	98.92	97.82	1.55563	78.19	82.28	80.235	2.89207	-0.151273	0.760922	-0.466636	0.12143	-0.605266	0.114252
TKV_RS02155	ABC transporter permease		188.67	257.26	222.965	48.5005	139.85	130.82	135.335	6.38517	134.16	178.39	156.275	31.2753	-0.411931	0.366001	0.0222153	0.965411	-0.393663	0.439068
TKV_RS02160	ABC transporter permease		305.82	486.35	396.085	127.654	197.11	265.26	231.185	48.1893	198.63	294.68	246.655	67.9176	-0.44528	0.404201	-0.0908142	0.874947	-0.546895	0.306892
TKV_RS02165	GntR family transcriptional regulator		238.3	331.83	285.065	66.1357	201.64	213.81	207.725	8.60549	157.26	196.66	176.96	27.86	-0.168964	0.765522	-0.405999	0.263168	-0.560137	0.234006
TKV_RS02170	cytidine deaminase		188.54	242.61	215.575	38.2333	173.4	172.64	173.02	0.537401	151.12	206.54	178.83	39.1879	-0.0408045	0.944728	-0.132415	0.788047	-0.164334	0.793903
TKV_RS02175	phosphopentomutase		240.68	295.06	267.87	38.4525	181.41	195.64	188.525	10.0621	176.16	216.47	196.315	28.5035	-0.211649	0.664617	-0.127188	0.764435	-0.334843	0.477959
TKV_RS02180	pyrimidine-nucleoside phosphorylase		207.99	256.23	232.11	34.1108	174.93	158.22	166.575	11.8158	157.14	184.36	170.75	19.2474	-0.19029	0.700077	-0.14738	0.70755	-0.332008	0.474687
TKV_RS02185	hypothetical protein		48.17	41.3	44.735	4.85782	42.22	33.97	38.095	5.83363	72.41	53.75	63.08	13.1946	0.0550545	0.922749	0.507543	0.166303	0.562292	0.159316
TKV_RS02190	Uma2 family endonuclease		84.11	68.84	76.475	10.7975	66.37	58.3	62.335	5.70635	74.92	80.11	77.515	3.66988	0.00114714	0.999366	0.118763	0.793759	0.124031	0.814775
TKV_RS02195	glucose PTS transporter subunit EIIB		2.72	4.05	3.385	0.940452	3.76	4.59	4.175	0.586899	11.8	7.09	9.445	3.33047	0.34669	0.707719	0.816413	0.251598	1.19079	0.104093
TKV_RS02200	PTS glucose transporter subunit IIA		7.5	3.9	5.7	2.54558	2.82	2.48	2.65	0.240416	5.23	4.95	5.09	0.19799	-0.448423	0.616173	0.569314	0.547398	-0.0214661	0.984262
TKV_RS02205	PRD domain-containing protein		11.25	6.26	8.755	3.52846	2.9	1.46	2.18	1.01823	8.59	4.96	6.775	2.5668	-1.15025	0.0757268	1.16506	0.110444	-0.208429	0.815211
TKV_RS02210	homocitrate synthase	nifV	263.28	245.53	254.405	12.5511	291.76	391.21	341.485	70.3218	132.26	166.24	149.25	24.0275	0.669279	0.062897	-1.32937	2.95249e-05	-0.627953	0.0932803
TKV_RS02215	aconitate hydratase		325.17	260.54	292.855	45.7003	241.9	336.57	289.235	66.9418	128.98	172.95	150.965	31.0915	0.26737	0.570304	-1.07819	0.00193143	-0.793199	0.0294745
TKV_RS02220	aspartate 1-decarboxylase	panD	252.45	131.58	192.015	85.468	121.56	211.27	166.415	63.4345	173.58	159.01	166.295	10.3025	0.110613	0.887983	-0.197111	0.723637	-0.0690558	0.915528
TKV_RS02225	pantoate--beta-alanine ligase	panC	115.35	69.75	92.55	32.2441	91.45	141.97	116.71	35.723	133.85	112.31	123.08	15.2311	0.58287	0.223738	-0.125651	0.810635	0.504073	0.228158
TKV_RS02230	3-methyl-2-oxobutanoate hydroxymethyltransferase	panB	171.33	106.64	138.985	45.7427	154.3	217.41	185.855	44.6255	277.44	264.16	270.8	9.39038	0.668481	0.11327	0.326551	0.41657	1.03469	0.00174656
TKV_RS02235	Rossmann-like and DUF2520 domain-containing protein		121.7	91.1	106.4	21.6375	92.96	125.05	109.005	22.6911	145.35	114.22	129.785	22.0122	0.316255	0.510582	0.0421212	0.937913	0.37693	0.343175
TKV_RS02240	tRNA (adenine-N1)-methyltransferase		300.41	320.36	310.385	14.1068	132.23	184.94	158.585	37.2716	166.63	122.01	144.32	31.5511	-0.617227	0.127107	-0.331987	0.437833	-0.970886	0.00390838
TKV_RS02245	DUF4363 family protein		37.08	67.72	52.4	21.6658	29.38	3.93	16.655	17.9959	1.32	1.11	1.215	0.148492	-0.865024	0.238553	-2.53582	0.000870949	-4.11687	3.25823e-14
TKV_RS02250	DUF421 domain-containing protein		53.85	66.79	60.32	9.14996	24.03	8.43	16.23	11.0309	1.38	2.59	1.985	0.855599	-1.29307	0.0155934	-2.54005	5.00161e-05	-4.1696	9.81338e-21
TKV_RS02255	Cof-type HAD-IIB family hydrolase		307.43	191.38	249.405	82.0597	114.31	331.95	223.13	153.895	107.57	150.5	129.035	30.3561	0.141799	0.86762	-0.89129	0.117975	-0.761667	0.071265
TKV_RS02260	LacI family DNA-binding transcriptional regulator		513.83	653.17	583.5	98.5283	609.99	578.93	594.46	21.9627	535.39	500.01	517.7	25.0174	0.276455	0.549131	-0.386448	0.150641	-0.0860037	0.876129
TKV_RS02265	response regulator transcription factor		50.8	30.05	40.425	14.6725	50.24	39.35	44.795	7.70039	75.58	46.9	61.24	20.2798	0.405927	0.429859	0.234562	0.637824	0.652646	0.190756
TKV_RS02270	ATP-binding protein		15.48	13.36	14.42	1.49907	15.28	9.31	12.295	4.22143	20.84	15.49	18.165	3.78302	0.0453585	0.947907	0.347372	0.51655	0.4002	0.430278
TKV_RS02275	Gmad2 immunoglobulin-like domain-containing protein		56.72	57.88	57.3	0.820244	75.2	71.54	73.37	2.58801	122.9	89.35	106.125	23.7234	0.600333	0.0747042	0.320261	0.363533	0.928079	0.00645777
TKV_RS02280	spore protease YyaC	yyaC	18.74	20.83	19.785	1.47785	21.99	23.5	22.745	1.06773	38.43	20.73	29.58	12.5158	0.408105	0.513565	0.152604	0.827891	0.574032	0.365908
TKV_RS02285	hypothetical protein		10.79	8.71	9.75	1.47078	9.06	4.27	6.665	3.38704	1.26	0.47	0.865	0.558614	-0.193894	0.835059	-2.21223	0.00307698	-2.37792	0.000519827
TKV_RS02290	phosphodiester glycosidase family protein		30.25	24.32	27.285	4.19314	50.02	43.14	46.58	4.86489	60.29	40.46	50.375	14.0219	1.00417	0.000474968	-0.0863736	0.855772	0.932099	0.00832643
TKV_RS02310	rubrerythrin family protein		2196.02	2697.17	2446.6	354.367	1457.37	2764.09	2110.73	923.991	3294.34	3510.93	3402.64	153.152	0.0672397	0.925613	0.454397	0.341901	0.535756	0.174015
TKV_RS02315	methionine adenosyltransferase	metK	1318.59	1067.27	1192.93	177.71	676.78	535.49	606.135	99.9071	1356.18	1303.38	1329.78	37.3352	-0.648054	0.0277736	0.920303	0.000183399	0.257291	0.474687
TKV_RS02325	ATP-dependent RecD-like DNA helicase		156.21	154.34	155.275	1.32229	148.71	154.35	151.53	3.98808	206.06	187.79	196.925	12.9188	0.239519	0.545472	0.17595	0.592462	0.422309	0.22472
TKV_RS02330	ComF family protein		106.62	90.97	98.795	11.0662	108.19	99.33	103.76	6.26497	147.54	130.33	138.935	12.1693	0.342253	0.37042	0.218936	0.534159	0.570195	0.103677
TKV_RS02335	TIGR03826 family flagellar region protein		83.84	96.76	90.3	9.13582	90.75	82.9	86.825	5.55079	136.08	120.84	128.46	10.7763	0.199973	0.717559	0.357131	0.320354	0.559354	0.193427
TKV_RS02340	flagellar biosynthesis anti-sigma factor FlgM		121.63	87.54	104.585	24.1053	126.69	118.7	122.695	5.64978	132.57	176.93	154.75	31.3673	0.487907	0.250314	0.142345	0.78253	0.641171	0.165282
TKV_RS02345	flagellar protein FlgN		62.49	41.46	51.975	14.8705	41.82	54.4	48.11	8.8954	57.88	54.8	56.34	2.17789	0.178191	0.777145	0.0237441	0.96759	0.217441	0.701123
TKV_RS02350	flagellar hook-associated protein FlgK	flgK	229.41	221.27	225.34	5.75585	236.1	220.38	228.24	11.1157	348.74	346.98	347.86	1.24451	0.290441	0.413357	0.405842	0.139379	0.699751	0.0243603
TKV_RS02355	flagellar hook-associated protein FlgL	flgL	285.45	264.68	275.065	14.6866	249.5	217.84	233.67	22.387	409.26	409.6	409.43	0.240416	0.0501188	0.91229	0.603167	0.0219241	0.651703	0.0374505
TKV_RS02360	DUF6470 family protein		172.29	129.99	151.14	29.9106	150.24	142.53	146.385	5.45179	266.45	219.08	242.765	33.4956	0.239872	0.571654	0.5168	0.07704	0.758758	0.021785
TKV_RS02365	flagellar assembly protein FliW	fliW	106.31	70.6	88.455	25.2508	72.07	92.4	82.235	14.3755	130.69	142.8	136.745	8.56306	0.190381	0.749531	0.512112	0.187266	0.710206	0.0766926
TKV_RS02370	carbon storage regulator CsrA	csrA	122.11	84.12	103.115	26.863	130.03	99.64	114.835	21.489	195.21	163.27	179.24	22.585	0.408125	0.413357	0.428938	0.279511	0.85406	0.0331423
TKV_RS02380	DNA adenine methylase		125.08	103.51	114.295	15.2523	110.49	108.41	109.45	1.47078	155.76	128.51	142.135	19.2687	0.221238	0.585389	0.173033	0.627294	0.400779	0.27304
TKV_RS02385	type II restriction endonuclease		127.14	97.9	112.52	20.6758	104.72	110.69	107.705	4.22143	147.64	116.29	131.965	22.1678	0.225364	0.597012	0.0878745	0.837697	0.321525	0.423233
TKV_RS02390	DNA methyltransferase		159.02	142.55	150.785	11.646	160.89	137.28	149.085	16.6948	258.43	173.12	215.775	60.3233	0.257758	0.517536	0.318955	0.404324	0.578867	0.130733
TKV_RS02395	asparagine synthase (glutamine-hydrolyzing)	asnB	32.27	20.47	26.37	8.34386	23.97	26.94	25.455	2.10011	53.45	39.32	46.385	9.99142	0.239659	0.646391	0.635345	0.0604507	0.874923	0.0230339
TKV_RS02400	Spo0E family sporulation regulatory protein-aspartic acid phosphatase		47.92	39.64	43.78	5.85484	13.38	31.52	22.45	12.8269	15.48	13.19	14.335	1.61927	-0.458952	0.566982	-0.682797	0.419188	-1.25439	0.0440257
TKV_RS02405	flagellar protein FlaG		11.17	4.95	8.06	4.3982	8.03	5.67	6.85	1.66877	27.12	21.25	24.185	4.15072	0.0618865	0.947907	1.40294	0.0159576	1.39753	0.031499
TKV_RS02410	flagellar filament capping protein FliD	fliD	16.99	10.24	13.615	4.77297	15.07	9.45	12.26	3.97394	50.7	52.89	51.795	1.54856	0.130802	0.863143	1.79987	5.0571e-08	1.92355	1.8889e-08
TKV_RS02415	flagellar export chaperone FliS	fliS	38.14	24.71	31.425	9.49644	28.05	15.15	21.6	9.12168	78.57	87.54	83.055	6.34275	-0.193803	0.806033	1.62716	0.000107224	1.40452	0.000611453
TKV_RS02420	flagellar export chaperone FlgN	flgN	7.1	1.12	4.11	4.2285	2.46	1.41	1.935	0.742462	7.71	6.66	7.185	0.742462	-0.307669	0.749531	1.2982	0.0998908	0.641906	0.509163
TKV_RS02425	methyl-accepting chemotaxis protein		10.37	19.84	15.105	6.6963	8.18	15.9	12.04	5.45886	3.57	7.02	5.295	2.43952	-0.0472919	0.949979	-1.21177	0.0331273	-1.21089	0.0447343
TKV_RS02430	zinc-ribbon domain-containing protein		45.6	20.13	32.865	18.01	11.27	14.8	13.035	2.49609	32.94	20.97	26.955	8.46407	-0.679977	0.357461	0.700178	0.355116	-0.124651	0.901496
TKV_RS02435	basic amino acid ABC transporter substrate-binding protein		226.57	228.27	227.42	1.20208	221.81	180.52	201.165	29.1964	183.02	91.11	137.065	64.9902	0.0983686	0.843819	-0.720926	0.0842152	-0.605672	0.208567
TKV_RS02440	amino acid ABC transporter permease		64.78	47.86	56.32	11.9642	33.52	32.83	33.175	0.487904	42.99	22.27	32.63	14.6513	-0.418755	0.353193	-0.216778	0.719442	-0.626573	0.234808
TKV_RS02445	amino acid ABC transporter ATP-binding protein		60.92	53.05	56.985	5.56493	56.02	38.63	47.325	12.2966	48.67	37.78	43.225	7.70039	0.0158404	0.974233	-0.30641	0.507878	-0.281735	0.563028
TKV_RS02450	ribosome-associated translation inhibitor RaiA	raiA	406.86	324.08	365.47	58.5343	700.29	549.8	625.045	106.412	725.95	554.6	640.275	121.163	1.00861	0.000268689	-0.157625	0.681861	0.875953	0.00412941
TKV_RS02455	hypothetical protein		216.2	157.13	186.665	41.7688	154.11	132.68	143.395	15.1533	191.95	291.18	241.565	70.1662	-0.0743348	0.888274	0.546294	0.175517	0.468537	0.322776
TKV_RS02460	HD domain-containing phosphohydrolase		95.29	62.2	78.745	23.3982	68.65	56.46	62.555	8.61963	95.52	115.83	105.675	14.3613	-0.0241006	0.958847	0.551804	0.103607	0.522573	0.212974
TKV_RS02465	DUF5317 domain-containing protein		144.55	94.18	119.365	35.617	100.11	106.11	103.11	4.24264	148.4	155.26	151.83	4.85075	0.0930932	0.875766	0.352457	0.31155	0.446807	0.28462
TKV_RS02470	transcription repressor NadR		119.37	100.99	110.18	12.9966	113.49	99.66	106.575	9.77929	157.17	154.05	155.61	2.20617	0.229856	0.604582	0.343277	0.311955	0.579091	0.10837
TKV_RS02475	hypothetical protein		18.72	8.75	13.735	7.04985	6.34	3.44	4.89	2.05061	10.82	4.71	7.765	4.32042	-0.793543	0.263316	0.362457	0.70755	-0.547345	0.519594
TKV_RS02480	preprotein translocase subunit SecA	secA	669.67	619.74	644.705	35.3058	635.23	605.17	620.2	21.2556	686.2	551.07	618.635	95.5513	0.223743	0.536227	-0.198968	0.537961	0.0348498	0.94413
TKV_RS02485	peptide chain release factor 2	prfB	799.14	622.14	710.64	125.158	713.63	596.32	654.975	82.9507	648.37	517.98	583.175	92.1997	0.170301	0.671239	-0.355572	0.241347	-0.172879	0.677894
TKV_RS02490	Tex family protein		175.02	95.3	135.16	56.3706	99.15	84.8	91.975	10.147	96.38	84.02	90.2	8.73984	-0.217459	0.674119	-0.217704	0.510978	-0.428688	0.334405
TKV_RS02495	copper amine oxidase N-terminal domain-containing protein		516.66	523.1	519.88	4.55377	705.9	635.07	670.485	50.0844	866.26	923.85	895.055	40.7223	0.616154	0.0429192	0.221226	0.50273	0.847541	0.00654849
TKV_RS02500	cobaltochelatase subunit CobN	cobN	77.83	171.1	124.465	65.9518	44.05	45.13	44.59	0.763675	74.13	97.01	85.57	16.1786	-1.03958	0.032938	0.726834	0.0241036	-0.425296	0.503281
TKV_RS02505	stalk domain-containing protein		122.58	266.61	194.595	101.845	81.06	75.29	78.175	4.08001	136.9	166.5	151.7	20.9304	-0.901342	0.0749725	0.744399	0.013905	-0.266026	0.701123
TKV_RS02510	cobaltochelatase subunit CobN		392.27	516.65	227.23	36.0938	328.31	283.35	152.915	13.2496	379.46	495.51	218.743	33.9903	-0.277475	0.573618	0.321108	0.404517	0.0332023	0.957099
TKV_RS02515	MotA/TolQ/ExbB proton channel family protein		144.07	150.3	147.185	4.40528	131.32	110.72	121.02	14.5664	143.66	170.65	157.155	19.0848	-0.00125114	0.9993	0.183759	0.65389	0.184835	0.716388
TKV_RS02520	DUF2149 domain-containing protein		224.39	327.46	137.963	30.7801	243.27	185.36	107.157	18.2038	274.56	340.96	153.88	19.8631	-0.0916435	0.899045	0.324534	0.473376	0.221246	0.728527
TKV_RS02530	ATP-binding cassette domain-containing protein		318.92	327.84	323.38	6.30739	253.8	243.65	248.725	7.17713	290.17	379.71	334.94	63.3143	-0.0889999	0.854727	0.23547	0.557688	0.147477	0.78166
TKV_RS02535	ABC transporter permease		187.43	193.93	190.68	4.59619	131.19	130.25	130.72	0.66468	197.52	257.2	227.36	42.2001	-0.243672	0.56336	0.589244	0.0835038	0.338298	0.456731
TKV_RS02540	ABC transporter permease		233.58	225.02	229.3	6.05283	175.48	178.11	176.795	1.85969	228.7	280.04	254.37	36.3029	-0.0806776	0.869891	0.32527	0.37196	0.244439	0.592956
TKV_RS02545	iron ABC transporter substrate-binding protein		216.57	167.94	192.255	34.3866	176.23	166.39	171.31	6.95793	242.65	252.87	247.76	7.22663	0.127084	0.766597	0.332066	0.275831	0.462103	0.186125
TKV_RS02550	DUF364 domain-containing protein		178.24	155.97	167.105	15.7473	112.25	130.38	121.315	12.8198	179.72	186.46	183.09	4.7659	-0.153712	0.7477	0.385013	0.25547	0.229291	0.576755
TKV_RS02555	flavin reductase family protein		254.86	245.27	250.065	6.78115	222.26	197.1	209.68	17.7908	344.91	388.2	366.555	30.6107	0.0304703	0.947907	0.600226	0.0404538	0.627537	0.0722394
TKV_RS02560	ABC transporter substrate-binding protein		286.2	257.9	272.05	20.0111	253.1	274.1	263.6	14.8492	396.59	418.29	407.44	15.3442	0.236338	0.547248	0.422383	0.159183	0.663289	0.0354132
TKV_RS02565	ABC transporter substrate-binding protein		161.3	150.8	156.05	7.42462	111	143.88	127.44	23.2497	131.07	140.58	135.825	6.72459	0.00375417	0.994492	-0.101726	0.84354	-0.0921559	0.861537
TKV_RS02570	iron ABC transporter permease		189.86	152.75	171.305	26.2407	162.84	221.25	192.045	41.3021	187.02	191.81	189.415	3.38704	0.43512	0.291045	-0.212311	0.612598	0.246787	0.531911
TKV_RS02575	ABC transporter ATP-binding protein		187.79	141.21	164.5	32.937	171.45	247.67	209.56	53.8957	194.86	183.11	188.985	8.3085	0.60258	0.139078	-0.339039	0.409184	0.300731	0.437181
TKV_RS02580	TVP38/TMEM64 family protein		77.93	52.57	65.25	17.9322	82.31	77.43	79.87	3.45068	73.72	59.75	66.735	9.87828	0.550853	0.15039	-0.442984	0.192807	0.137219	0.800519
TKV_RS02585	amidohydrolase		290.46	239.26	264.86	36.2039	244.16	206.25	225.205	26.8064	292.31	233.86	263.085	41.3304	0.0567881	0.904748	0.0263239	0.95268	0.0891519	0.842429
TKV_RS02595	ornithine carbamoyltransferase	argF	60.71	52.51	56.61	5.79828	53.29	32.67	42.98	14.5805	72.02	42.32	57.17	21.0011	-0.102563	0.876983	0.199851	0.726041	0.0978895	0.87544
TKV_RS02600	carbamate kinase	arcC	163.2	175.15	169.175	8.44993	163.83	100.49	132.16	44.7881	224.32	162.93	193.625	43.4093	-0.0765776	0.903048	0.341663	0.430507	0.265278	0.557851
TKV_RS02605	ECF transporter S component		304.34	291.23	297.785	9.27017	221.93	635.24	428.585	292.254	156.21	313.42	234.815	111.164	0.681211	0.247451	-0.74958	0.431929	-0.201043	0.762125
TKV_RS02610	tRNA (adenosine(37)-N6)-threonylcarbamoyltransferase complex ATPase subunit type 1 TsaE	tsaE	55.75	44.53	50.14	7.93374	30.83	39.84	35.335	6.37103	70.49	45.65	58.07	17.5645	-0.176679	0.778776	0.472868	0.347298	0.286223	0.61636
TKV_RS02615	tRNA (adenosine(37)-N6)-threonylcarbamoyltransferase complex dimerization subunit type 1 TsaB	tsaB	102.48	83.17	92.825	13.6542	92.62	99.27	95.945	4.70226	131.26	75.71	103.485	39.2798	0.323966	0.423691	-0.0973136	0.858963	0.232964	0.673079
TKV_RS02620	ribosomal protein S18-alanine N-acetyltransferase	rimI	94.91	104.42	99.665	6.72459	81.01	78.59	79.8	1.7112	198.28	114.74	156.51	59.0717	-0.0371203	0.947907	0.724255	0.065673	0.673204	0.145249
TKV_RS02625	tRNA (adenosine(37)-N6)-threonylcarbamoyltransferase complex transferase subunit TsaD	tsaD	113.78	114	113.89	0.155563	103.42	98.56	100.99	3.43654	200.27	137.35	168.81	44.4912	0.105335	0.828129	0.518761	0.11941	0.620611	0.104863
TKV_RS02630	ABC-F family ATP-binding cassette domain-containing protein		45.89	40.74	43.315	3.6416	31.19	31.45	31.32	0.183848	45.5	40.05	42.775	3.85373	-0.163122	0.726552	0.244363	0.498758	0.0796507	0.873203
TKV_RS02635	flagellar motor protein		67.03	68	67.515	0.685894	58.51	50.61	54.56	5.58614	96.85	79.84	88.345	12.0279	-0.0214301	0.963866	0.481884	0.142626	0.456248	0.258964
TKV_RS02640	flagellar motor protein MotB		144.22	117.07	130.645	19.1979	131.54	126.12	128.83	3.83252	154.38	132.03	143.205	15.8038	0.262076	0.512636	-0.0444825	0.916222	0.228178	0.588859
TKV_RS02645	redox-sensing transcriptional repressor Rex		222.26	224.65	223.455	1.68999	192.08	168.66	180.37	16.5604	291.66	267.57	279.615	17.0342	-0.0238756	0.954528	0.427686	0.135212	0.401531	0.277478
TKV_RS02650	hypothetical protein		75.91	47.21	61.56	20.294	19.35	20.38	19.865	0.72832	45.11	33.2	39.155	8.42164	-1.1414	0.00820685	0.720934	0.121306	-0.490702	0.350083
TKV_RS02655	LytTR family DNA-binding domain-containing protein		58.53	27.18	42.855	22.1678	22.39	26.68	24.535	3.03349	36.57	18.98	27.775	12.438	-0.397958	0.525439	-0.0347339	0.96278	-0.444538	0.498616
TKV_RS02660	GHKL domain-containing protein		56.61	38.69	47.65	12.6714	29.35	29.09	29.22	0.183848	32.15	24.57	28.36	5.35987	-0.361075	0.445293	-0.23513	0.612598	-0.596413	0.180986
TKV_RS02665	accessory gene regulator B family protein		33.81	22.25	28.03	8.17415	8.18	7.7	7.94	0.339411	6.33	4.62	5.475	1.20915	-1.24867	0.00973342	-0.616536	0.401276	-1.93788	8.20408e-05
TKV_RS02670	Asp23/Gls24 family envelope stress response protein		507	544.68	525.84	26.6438	489.5	485.73	487.615	2.66579	572.78	437.01	504.895	96.0039	0.163775	0.713729	-0.148091	0.683317	0.0255328	0.958786
TKV_RS02675	sulfide/dihydroorotate dehydrogenase-like FAD/NAD-binding protein		427.92	476.93	452.425	34.6553	380.75	372.78	376.765	5.63564	499.92	414.78	457.35	60.2031	0.0153014	0.970455	0.0782494	0.837576	0.0968053	0.842429
TKV_RS02680	NADPH-dependent glutamate synthase	gltA	139.96	164.73	152.345	17.515	159.35	129.75	144.55	20.9304	190.68	162.87	176.775	19.6646	0.182568	0.713271	0.0934977	0.808261	0.283778	0.519221
TKV_RS02685	glutamate synthase-related protein		1268.51	2366.57	1817.54	776.446	1554.84	1580.87	1567.86	18.406	479.47	476.36	477.915	2.1991	0.0352668	0.953665	-1.86728	4.23504e-18	-1.70661	2.95264e-05
TKV_RS02690	DNA glycosylase		324.88	270.76	297.82	38.2686	316.21	359.99	338.1	30.9571	300.98	259.82	280.4	29.1045	0.456156	0.172212	-0.458972	0.124994	0.0166685	0.972862
TKV_RS02695	DUF554 domain-containing protein		496.64	453.21	474.925	30.7096	336.33	406.16	371.245	49.3773	426.64	350.34	388.49	53.9522	-0.0548851	0.91229	-0.13467	0.737588	-0.185447	0.653783
TKV_RS02700	HutP family protein		219.22	188.92	204.07	21.4253	132.86	136.19	134.525	2.35467	297.96	245.71	271.835	36.9463	-0.286063	0.48744	0.790986	0.00508477	0.493617	0.166861
TKV_RS02705	S8 family peptidase		32.51	23.04	27.775	6.6963	13.54	14.68	14.11	0.806102	59.23	37.66	48.445	15.2523	-0.601174	0.165222	1.49101	1.59899e-05	0.847093	0.0416061
TKV_RS02710	hypothetical protein		9.34	3.21	6.275	4.33456	12.46	8.81	10.635	2.58094	12.29	14.21	13.25	1.35765	0.540449	0.533353	0.10226	0.927218	0.784973	0.406995
TKV_RS02715	hypothetical protein		3.56	1.02	2.29	1.79605	2.64	1.33	1.985	0.92631	0.43	0.97	0.7	0.381838	0.0304215	NA	-0.527676	NA	-0.380925	NA
TKV_RS02720	hypothetical protein		1.56	0.62	1.09	0.66468	1.87	1.43	1.65	0.311127	1.58	0.39	0.985	0.841457	0.435344	0.625218	-0.599272	0.575881	-0.0123799	NA
TKV_RS02725	co-chaperone GroES	groES	2591.23	2065.87	2328.55	371.486	2506.48	1559.83	2033.15	669.383	106.54	211.41	158.975	74.1543	0.0856317	0.883595	-3.56002	9.79811e-21	-3.42359	3.79718e-20
TKV_RS02730	chaperonin GroEL	groL	12511.2	12911.3	12711.3	282.899	13540.5	8838.84	11189.7	3324.6	677.32	1397.84	1037.58	509.485	0.0842878	0.883595	-3.33321	3.04176e-18	-3.18511	1.05377e-16
TKV_RS02740	IMP dehydrogenase	guaB	818.84	481.69	650.265	238.401	697.75	765.48	731.615	47.8923	1084.76	692.45	888.605	277.405	0.451759	0.262318	0.0680848	0.888366	0.531522	0.223718
TKV_RS02745	glutamine-hydrolyzing GMP synthase	guaA	1006.43	647.8	827.115	253.59	710.52	726.11	718.315	11.0238	937.66	692.61	815.135	173.277	0.102035	0.839046	-0.0209529	0.962641	0.0888217	0.864472
TKV_RS02750	NCS2 family permease		822.51	242.62	532.565	410.044	192.92	214.27	203.595	15.0967	257.64	238.7	248.17	13.3926	-0.85143	0.1163	0.0843777	0.831856	-0.834948	0.136388
TKV_RS02755	5-(carboxyamino)imidazole ribonucleotide mutase	purE	660.37	107.4	383.885	391.009	128.06	158.71	143.385	21.6728	184.33	148.69	166.51	25.2013	-0.474821	0.590512	0.00970546	0.986104	-0.841677	0.234808
TKV_RS02760	phosphoribosylaminoimidazolesuccinocarboxamide synthase	purC	416.12	76.2	246.16	240.36	86.66	101.8	94.23	10.7056	116.69	104.89	110.79	8.34386	-0.493966	0.579124	0.0320453	0.949524	-0.810681	0.239448
TKV_RS02765	phosphoribosylformylglycinamidine synthase subunit PurS	purS	317.76	88.43	203.095	162.161	76.5	91.75	84.125	10.7834	106.46	101.94	104.2	3.19612	-0.713354	0.257034	0.103938	0.852185	-0.68799	0.291713
TKV_RS02770	phosphoribosylformylglycinamidine synthase subunit PurQ	purQ	534.07	123.51	328.79	290.31	196.42	202.37	199.395	4.20729	243.78	220.39	232.085	16.5392	-0.282808	0.72018	0.0206814	0.962641	-0.285444	0.718212
TKV_RS02775	phosphoribosylformylglycinamidine synthase subunit PurL	purL	315.03	81.26	198.145	165.3	98.98	95.98	97.48	2.12132	132.1	125.52	128.81	4.65276	-0.537068	0.404476	0.202146	0.529776	-0.396196	0.572908
TKV_RS02780	amidophosphoribosyltransferase	purF	330.48	98.63	214.555	163.943	139.7	137.3	138.5	1.69706	186.29	168.38	177.335	12.6643	-0.23264	0.752635	0.155927	0.640073	-0.101839	0.900929
TKV_RS02785	phosphoribosylformylglycinamidine cyclo-ligase	purM	316.14	103.18	209.66	150.585	145.94	121.73	133.835	17.1191	209.68	164.37	187.025	32.039	-0.25544	0.718762	0.276798	0.420551	-0.0119391	0.98801
TKV_RS02790	phosphoribosylglycinamide formyltransferase	purN	280.23	85.47	182.85	137.716	120.79	119.53	120.16	0.890955	206.34	174.62	190.48	22.4294	-0.210487	0.777145	0.452592	0.134938	0.191161	0.800519
TKV_RS02795	bifunctional phosphoribosylaminoimidazolecarboxamide formyltransferase/IMP cyclohydrolase	purH	208.25	73.4	140.825	95.3533	100.28	85.85	93.065	10.2036	163.54	157.24	160.39	4.45477	-0.219338	0.752891	0.578617	0.0324262	0.309465	0.627921
TKV_RS02800	phosphoribosylamine--glycine ligase	purD	174.2	80.68	127.44	66.1286	112.94	82.59	97.765	21.4607	171.59	146.26	158.925	17.911	-0.0532107	0.938276	0.49259	0.125305	0.422893	0.402978
TKV_RS02805	glutamate racemase	murI	52.2	38.41	45.305	9.751	26.07	25.21	25.64	0.608112	48.21	35.61	41.91	8.90955	-0.470002	0.288228	0.481646	0.240169	-0.00615779	0.992609
TKV_RS02810	M20 family metallopeptidase		40.42	41.53	40.975	0.784889	31.8	23.75	27.775	5.69221	62.31	35.34	48.825	19.0707	-0.256648	0.617547	0.573318	0.197136	0.306798	0.578303
TKV_RS02815	S-ribosylhomocysteine lyase		82.78	107.93	95.355	17.7837	67.45	60	63.725	5.26795	153.94	128.69	141.315	17.8544	-0.278947	0.617547	0.919938	0.00218939	0.601726	0.182123
TKV_RS02820	stage V sporulation protein B	spoVB	9.63	5.06	7.345	3.23148	1.98	1	1.49	0.692965	12.62	7.48	10.05	3.63453	-1.44089	0.0124555	2.23379	1.94703e-05	0.502025	0.441519
TKV_RS02825	[FeFe] hydrogenase H-cluster radical SAM maturase HydG	hydG	104.19	442.19	273.19	239.002	67.25	73.97	70.61	4.75176	825.18	823.27	824.225	1.35057	-0.810046	0.292768	3.26532	3.63761e-48	1.34751	0.030058
TKV_RS02830	BglG family transcription antiterminator		18.65	29.62	24.135	7.75696	15.04	13.31	14.175	1.22329	46.72	33.74	40.23	9.17825	-0.441167	0.423691	1.25481	2.75732e-05	0.732137	0.135646
TKV_RS02835	hypothetical protein		26.35	40.3	33.325	9.86414	8.72	14.37	11.545	3.99515	21.17	7.48	14.325	9.68029	-0.885802	0.182485	0.0787091	0.946683	-0.895232	0.247916
TKV_RS02840	PTS sugar transporter subunit IIB		55.4	109.84	82.62	38.4949	48.28	59.19	53.735	7.71453	85.34	49.78	67.56	25.1447	-0.296027	0.685988	0.110259	0.869393	-0.213838	0.791496
TKV_RS02845	PTS transporter subunit EIIC		82.32	111.13	96.725	20.3717	55.22	59.21	57.215	2.82136	77.2	54.49	65.845	16.0584	-0.438641	0.345431	-0.00300402	0.992873	-0.451791	0.351628
TKV_RS02850	PTS lactose/cellobiose transporter subunit IIA		182.2	199.89	191.045	12.5087	172.29	154.67	163.48	12.4592	176.58	122.26	149.42	38.41	0.0508245	0.928642	-0.319948	0.431929	-0.256593	0.621428
TKV_RS02855	YerC/YecD family TrpR-related protein		85.2	49.65	67.425	25.1376	86.66	63.59	75.125	16.313	85.11	82.69	83.9	1.7112	0.406831	0.473698	-0.027181	0.963028	0.41063	0.446461
TKV_RS02860	DNA helicase PcrA	pcrA	164.16	153.18	158.67	7.76403	127.61	108.33	117.97	13.633	200.34	187.53	193.935	9.05804	-0.133184	0.754867	0.512336	0.0560432	0.37607	0.277237
TKV_RS02865	NAD-dependent DNA ligase LigA	ligA	186.77	163.75	175.26	16.2776	142.95	108.6	125.775	24.2891	220.12	214.37	217.245	4.06586	-0.179512	0.674119	0.583029	0.0424124	0.400762	0.234808
TKV_RS02870	Asp-tRNA(Asn)/Glu-tRNA(Gln) amidotransferase subunit GatC	gatC	515.3	408.04	461.67	75.8443	496.82	352.03	424.425	102.382	618.59	539.64	579.115	55.8261	0.158799	0.749531	0.248948	0.516225	0.417936	0.237
TKV_RS02875	Asp-tRNA(Asn)/Glu-tRNA(Gln) amidotransferase subunit GatA	gatA	709.64	586.31	647.975	87.2075	580.41	447.87	514.14	93.7199	706.45	685.47	695.96	14.8351	-0.039854	0.934172	0.241093	0.474073	0.20459	0.594042
TKV_RS02880	Asp-tRNA(Asn)/Glu-tRNA(Gln) amidotransferase subunit GatB	gatB	628.34	612.06	620.2	11.5117	731.92	517.45	624.685	151.653	875.56	830.67	853.115	31.742	0.27182	0.523781	0.253685	0.484626	0.538375	0.095937
TKV_RS02885	peptide ABC transporter substrate-binding protein		2700.4	2763.71	2732.06	44.7669	3126.81	3342.35	3234.58	152.41	2119.05	2031.82	2075.43	61.6809	0.501765	0.124023	-0.818596	0.000632481	-0.289952	0.439068
TKV_RS02890	peptide ABC transporter substrate-binding protein		790.55	925.22	857.885	95.2261	586.35	604.61	595.48	12.9118	703.53	533.99	618.76	119.883	-0.231191	0.604641	-0.144264	0.692975	-0.372435	0.373198
TKV_RS02895	ABC transporter permease		498.27	478.18	488.225	14.2058	293.41	344.89	319.15	36.4019	321.66	236.01	278.835	60.5637	-0.300464	0.449314	-0.389006	0.265556	-0.687293	0.0403103
TKV_RS02900	ABC transporter permease		529.06	509.45	519.255	13.8664	397.82	461.21	429.515	44.8235	403.73	280.57	342.15	87.0873	0.0178395	0.965289	-0.518222	0.123392	-0.489924	0.193427
TKV_RS02905	ABC transporter ATP-binding protein		839.89	832.87	836.38	4.96389	672.45	793.79	733.12	85.8003	605.75	464.14	534.945	100.133	0.0952271	0.849821	-0.640978	0.0323637	-0.532467	0.125197
TKV_RS02910	dipeptide ABC transporter ATP-binding protein		683.93	716.87	700.4	23.2921	543.45	596.05	569.75	37.1938	547.74	446.59	497.165	71.5239	-0.0105647	0.978535	-0.388891	0.197136	-0.389125	0.295333
TKV_RS02920	transposase		283.42	202.5	242.96	57.2191	161.05	178.86	169.955	12.5936	167.09	146.22	156.655	14.7573	-0.194129	0.663614	-0.30926	0.350185	-0.498446	0.155704
TKV_RS02925	N-acetylmuramoyl-L-alanine amidase family protein		177.5	202.36	189.93	17.5787	413.43	402.37	407.9	7.8206	164.27	116.94	140.605	33.4674	1.29394	4.19284e-06	-1.69086	1.27973e-11	-0.33576	0.445024
TKV_RS02930	ribonuclease PH	rph	134.98	109.96	122.47	17.6918	177.56	130.96	154.26	32.9512	231.02	187.83	209.425	30.5399	0.582082	0.0981791	0.239291	0.529776	0.842046	0.00654849
TKV_RS02935	XTP/dITP diphosphatase		183.19	162.23	172.71	14.821	193.21	170.13	181.67	16.32	258.74	210.04	234.39	34.4361	0.343274	0.342729	0.165629	0.645861	0.517444	0.138708
TKV_RS02940	metallophosphoesterase		247.7	277.52	262.61	21.0859	256.82	230.07	243.445	18.9151	380.7	343.83	362.265	26.071	0.157143	0.749531	0.369312	0.211272	0.526864	0.160727
TKV_RS02990	HTH domain-containing protein		50.7	22.6	36.65	19.8697	15.64	10.86	13.25	3.37997	24.94	14.52	19.73	7.36805	-0.957373	0.0592561	0.344369	0.554299	-0.681397	0.238129
TKV_RS02995	PTS sugar transporter subunit IIA		39.28	27.48	33.38	8.34386	5.86	13.54	9.7	5.43058	18.99	18.33	18.66	0.46669	-1.07632	0.0747042	0.609435	0.419188	-0.644655	0.260296
TKV_RS03000	hypothetical protein		124.47	139.93	132.2	10.9319	66.45	52.39	59.42	9.94192	87.79	146.53	117.16	41.5355	-0.799747	0.0372627	0.752598	0.0950825	-0.0618022	0.933382
TKV_RS03005	PTS fructose transporter subunit IIB		184.03	139.39	161.71	31.5652	72.06	71.15	71.605	0.643467	87	98.45	92.725	8.09637	-0.80135	0.0276082	0.174079	0.724668	-0.643394	0.120534
TKV_RS03010	phosphodiesterase	yfcE	282.48	237.53	260.005	31.7844	132.13	121.35	126.74	7.62261	157.42	204.11	180.765	33.0148	-0.700844	0.0201988	0.314486	0.434988	-0.386774	0.373198
TKV_RS03015	nitroreductase		220.68	170.9	195.79	35.1998	77.61	102.68	90.145	17.7272	242.94	314.72	278.83	50.7561	-0.743042	0.048286	1.3693	4.21229e-05	0.598104	0.130849
TKV_RS03025	HD domain-containing protein		46.03	17.81	31.92	19.9546	26.02	29.6	27.81	2.53144	65.31	75.79	70.55	7.41048	0.113377	0.898012	1.08974	0.00330842	1.15059	0.0297803
TKV_RS03030	ABC transporter substrate-binding protein		13.75	33.3	23.525	13.8239	8.36	7.85	8.105	0.360624	19.18	13.59	16.385	3.95273	-0.996498	0.0901896	0.758883	0.0951132	-0.41023	0.585496
TKV_RS03035	branched-chain amino acid ABC transporter permease		5.95	18.63	12.29	8.96611	6.74	5.36	6.05	0.975807	7.18	5.28	6.23	1.3435	-0.541436	0.501084	-0.13582	0.872195	-0.74095	0.357856
TKV_RS03045	ABC transporter ATP-binding protein		12.44	17.97	15.205	3.9103	4.64	3.65	4.145	0.700036	10.81	8.97	9.89	1.30108	-1.22643	0.0290106	0.914304	0.133556	-0.481795	0.480256
TKV_RS03050	ABC transporter ATP-binding protein		13.1	27.54	20.32	10.2106	14.42	8.74	11.58	4.01637	11.59	8.52	10.055	2.17082	-0.433786	0.570435	-0.350436	0.608473	-0.808507	0.234808
TKV_RS03055	phosphate signaling complex protein PhoU	phoU	55.58	37.63	46.605	12.6926	17.06	20.96	19.01	2.75772	67.73	52.23	59.98	10.9602	-0.860785	0.0547748	1.3762	0.000107224	0.447072	0.339587
TKV_RS03075	trigger factor	tig	750.41	592.52	671.465	111.645	386.96	333.12	360.04	38.0706	771.5	556.64	664.07	151.929	-0.573239	0.048998	0.663118	0.0208851	0.0821898	0.865291
TKV_RS03080	ATP-dependent Clp endopeptidase proteolytic subunit ClpP	clpP	2702.68	2595.25	2648.97	75.9645	1742.13	1618.31	1680.22	87.554	3347.3	2843.11	3095.2	356.516	-0.351629	0.281881	0.669266	0.00564344	0.308694	0.390831
TKV_RS03085	ATP-dependent Clp protease ATP-binding subunit ClpX	clpX	2232.79	2153.06	2192.93	56.3776	1609.58	1294.6	1452.09	222.724	2788.07	2128.92	2458.49	466.089	-0.294495	0.416232	0.546922	0.0584871	0.246725	0.533086
TKV_RS03090	endopeptidase La	lon	1415.99	1203.76	1309.88	150.069	1037.13	789.06	913.095	175.412	1761.42	1063.5	1412.46	493.504	-0.218497	0.585347	0.408816	0.298828	0.190233	0.701123
TKV_RS03095	ribosome biogenesis GTP-binding protein YihA/YsxC	yihA	838.22	675.31	756.765	115.195	434.22	354.75	394.485	56.1938	613.34	337.28	475.31	195.204	-0.611782	0.0414698	0.0586035	0.916222	-0.543705	0.215831
TKV_RS03100	DUF2294 domain-containing protein		811.93	791.29	801.61	14.5947	609.4	494.95	552.175	80.9284	499.18	293.1	396.14	145.721	-0.239768	0.553639	-0.654337	0.0756726	-0.879017	0.0221674
TKV_RS03105	F0F1 ATP synthase subunit A		4017.76	4059.99	4038.88	29.8611	3108.82	2474.58	2791.7	448.475	3482.9	3771.09	3626.99	203.781	-0.237709	0.555099	0.185732	0.599894	-0.0528332	0.916856
TKV_RS03110	ATP synthase F0 subunit C	atpE	6439.63	7065.54	6752.59	442.585	5601.84	3548.68	4575.26	1451.8	5195.35	5936.42	5565.89	524.016	-0.266431	0.587295	0.0984453	0.844023	-0.173432	0.716388
TKV_RS03115	F0F1 ATP synthase subunit B	atpF	3297.56	3276.2	3286.88	15.1038	3041.37	1992.87	2517.12	741.401	2657.63	2596.54	2627.09	43.1972	-0.0997046	0.857406	-0.119869	0.783507	-0.217234	0.58604
TKV_RS03120	ATP synthase F1 subunit delta	atpH	2388.94	1877.89	2133.41	361.367	1455.35	1184.77	1320.06	191.329	1354.48	1185.91	1270.2	119.197	-0.376602	0.258053	-0.243541	0.443977	-0.618405	0.0404589
TKV_RS03125	F0F1 ATP synthase subunit alpha	atpA	4605.95	4882.47	4744.21	195.529	4845.53	3365.76	4105.65	1046.36	4386.96	4189.01	4287.99	139.972	0.0617943	0.906903	-0.12126	0.764435	-0.0505358	0.918212
TKV_RS03130	ATP synthase F1 subunit gamma	atpG	4602.21	4933.23	4767.72	234.066	5425.26	3946.28	4685.77	1045.8	4531.63	3711.11	4121.37	580.195	0.233653	0.600789	-0.36766	0.264298	-0.117553	0.800519
TKV_RS03135	F0F1 ATP synthase subunit beta	atpD	4500.33	4866.42	4683.38	258.865	4683.85	3395.86	4039.86	910.746	4273.77	4129.98	4201.88	101.675	0.0574854	0.91229	-0.127873	0.740605	-0.0614429	0.901752
TKV_RS03140	F0F1 ATP synthase subunit epsilon		3814.82	3923.9	3869.36	77.1312	3473.55	2746.09	3109.82	514.392	3034.06	3223.98	3129.02	134.294	-0.0333774	0.944728	-0.173715	0.625261	-0.19953	0.640698
TKV_RS03145	DMT family transporter		223.71	157.09	190.4	47.1075	133.91	109.23	121.57	17.4514	100.47	77.06	88.765	16.5534	-0.322625	0.422469	-0.630422	0.0422901	-0.943808	0.00440972
TKV_RS03150	NAD+ synthase		139.84	120.63	130.235	13.5835	107.05	93.63	100.34	9.48937	158.36	107.58	132.97	35.9069	-0.0796859	0.86502	0.196777	0.619146	0.119019	0.811581
TKV_RS03155	ABC transporter permease		0.36	1.29	0.825	0.657609	0.21	1.48	0.845	0.898026	0.31	1.33	0.82	0.721249	0.0544517	0.948522	-0.0835069	0.95268	0.00456748	NA
TKV_RS03160	ABC transporter ATP-binding protein		0.54	1.13	0.835	0.417193	0.69	1.62	1.155	0.657609	0.57	0.88	0.725	0.219203	0.210805	0.82813	-0.460259	0.688583	-0.108178	NA
TKV_RS03165	ABC transporter substrate-binding protein		0.92	0.79	0.855	0.0919239	0.85	1.88	1.365	0.72832	0.5	0.37	0.435	0.0919239	0.426494	0.630514	-1.06753	0.273313	-0.380043	NA
TKV_RS03170	O-antigen ligase family protein		143.43	100.47	121.95	30.3773	55.07	42.43	48.75	8.93783	85.8	78.24	82.02	5.34573	-0.954834	0.00202566	0.543686	0.0668876	-0.437992	0.22472
TKV_RS03175	transposase		302.37	223.96	263.165	55.4442	252.25	242.22	247.235	7.09228	375.91	370.71	373.31	3.67696	0.19945	0.646391	0.39035	0.19782	0.593369	0.0889163
TKV_RS03180	AAA family ATPase		55.94	41.53	48.735	10.1894	66.74	62.29	64.515	3.14663	95.8	99.8	97.8	2.82843	0.664427	0.0372627	0.397851	0.190414	1.07381	0.000472672
TKV_RS03185	UPF0175 family protein		285.59	194.05	239.82	64.7286	587.85	614.51	601.18	18.8515	238.82	213.05	225.935	18.2221	1.52343	6.40402e-08	-1.56637	1.44204e-10	0.0294152	0.955625
TKV_RS03195	Rpn family recombination-promoting nuclease/putative transposase		120.33	48.07	84.2	51.0955	71.3	82.18	76.74	7.69332	22.78	28.47	25.625	4.02344	0.176348	0.79939	-1.69644	6.09e-08	-1.40043	0.00303111
TKV_RS03200	DegT/DnrJ/EryC1/StrS family aminotransferase		309.99	218.59	264.29	64.6296	398.47	408.12	403.295	6.82358	221.87	250.79	236.33	20.4495	0.864854	0.00288566	-0.936183	0.000351828	-0.0372018	0.94413
TKV_RS03205	nucleotide sugar dehydrogenase		478.36	324.99	401.675	108.449	582.76	574.55	578.655	5.80535	368.24	411.73	389.985	30.7521	0.787098	0.00854193	-0.740561	0.00512432	0.078188	0.879847
TKV_RS03210	Gfo/Idh/MocA family oxidoreductase		361.91	211.67	286.79	106.236	457.33	424.19	440.76	23.4335	243.3	239.93	241.615	2.38295	0.865397	0.0106948	-1.03693	7.03663e-06	-0.112489	0.829868
TKV_RS03215	N-acetyltransferase		254.35	149.65	202	74.0341	347.22	346.29	346.755	0.657609	178.68	188.14	183.41	6.68923	1.01162	0.00245494	-1.08331	1.2979e-05	-0.00826666	0.988293
TKV_RS03225	glycosyltransferase, GT4 family		363.85	220.22	292.035	101.562	436.29	458.47	447.38	15.6836	215.11	265.14	240.125	35.3766	0.863965	0.00983349	-1.05252	0.000177113	-0.139898	0.799074
TKV_RS03230	glycosyltransferase family A protein		313.29	148.95	231.12	116.206	276.77	303.76	290.265	19.0848	128.54	139.47	134.005	7.72868	0.58727	0.200769	-1.2708	1.35109e-06	-0.59635	0.211395
TKV_RS03235	glycosyltransferase, GTnC family		122.27	83.95	103.11	27.0963	160	168.12	164.06	5.74171	73.16	99.07	86.115	18.3211	0.916287	0.00288566	-1.07305	0.000647834	-0.122822	0.828441
TKV_RS03240	O-antigen ligase family protein		51.59	26.78	39.185	17.5433	35.33	46.63	40.98	7.99031	17.58	22.36	19.97	3.37997	0.34439	0.550916	-1.16492	0.00178266	-0.758812	0.128457
TKV_RS03245	glycosyltransferase family 4 protein		81.24	54.36	67.8	19.007	105.68	102.24	103.96	2.43245	55.35	54.88	55.115	0.33234	0.862435	0.00763703	-1.07976	2.45976e-05	-0.168571	0.73927
TKV_RS03260	sugar transferase		86.44	73.57	80.005	9.10046	146.06	142.26	144.16	2.68701	61.56	66.41	63.985	3.42947	1.07361	0.00018664	-1.31933	1.35109e-06	-0.201372	0.685773
TKV_RS03265	acetyltransferase		96.38	57.97	77.175	27.16	120	122.59	121.295	1.83141	44.59	49.47	47.03	3.45068	0.88464	0.0159932	-1.50507	8.16613e-08	-0.544291	0.241756
TKV_RS03270	DegT/DnrJ/EryC1/StrS family aminotransferase		126.37	111.03	118.7	10.847	242.16	191.15	216.655	36.0695	79.51	91.07	85.29	8.17415	1.09116	6.64268e-05	-1.48162	3.39423e-08	-0.350341	0.388917
TKV_RS03275	nucleoside-diphosphate sugar epimerase/dehydratase		58.31	37.47	47.89	14.7361	84.64	87.55	86.095	2.05768	28.98	39.17	34.075	7.20542	1.07626	0.000622065	-1.46337	1.46037e-06	-0.334098	0.509803
TKV_RS03280	SDR family oxidoreductase		53.03	42.16	47.595	7.68625	88.44	90.71	89.575	1.60513	31.42	32.22	31.82	0.565685	1.13377	0.000110541	-1.63288	1.27488e-09	-0.44269	0.306892
TKV_RS03285	TerB N-terminal domain-containing protein		45.99	46.09	46.04	0.0707107	83.48	92.87	88.175	6.63973	28.92	41.63	35.275	8.98733	1.14686	8.83108e-05	-1.44036	1.06526e-05	-0.257409	0.632492
TKV_RS03290	ATP-binding protein		88.34	80.74	84.54	5.37401	168.56	190.97	179.765	15.8463	58.72	106.62	82.67	33.8704	1.3006	1.51775e-06	-1.22196	0.00188451	0.0816979	0.908336
TKV_RS03295	DEAD/DEAH box helicase		77.99	78	77.995	0.00707107	127.39	139.39	133.39	8.48528	45.34	75.7	60.52	21.4678	1.00005	0.000533504	-1.25182	0.000572884	-0.233597	0.687125
TKV_RS03300	UDP-glucose 4-epimerase		58.91	49.11	54.01	6.92965	146.66	135.43	141.045	7.94081	40.09	34.97	37.53	3.62039	1.53134	2.1281e-06	-2.00773	8.47998e-11	-0.379008	0.519594
TKV_RS03305	GerMN domain-containing protein		224.92	248.25	236.585	16.4968	252.53	267.2	259.865	10.3733	179.8	180.01	179.905	0.148492	0.391009	0.309802	-0.70804	0.00726208	-0.289125	0.491668
TKV_RS03310	SdpI family protein		207.6	237.21	222.405	20.9374	161.33	178.86	170.095	12.3956	124.17	115.64	119.905	6.03162	-0.0966793	0.864331	-0.682941	0.0186471	-0.763341	0.0345137
TKV_RS03315	plasmid pRiA4b ORF-3 family protein		233.63	249.25	241.44	11.045	236.03	247.18	241.605	7.88424	192.49	167	179.745	18.0242	0.268006	0.518585	-0.611336	0.0215897	-0.321893	0.415658
TKV_RS03320	Uma2 family endonuclease		272.12	234.72	253.42	26.4458	172.58	231.99	202.285	42.0092	171.15	153.26	162.205	12.6501	-0.0206823	0.965215	-0.502658	0.164108	-0.519065	0.128457
TKV_RS03325	Rpn family recombination-promoting nuclease/putative transposase		66.7	67.25	66.975	0.388909	59.27	79.68	69.475	14.432	56.31	54.11	55.21	1.55563	0.315532	0.52366	-0.51177	0.173394	-0.173692	0.721856
TKV_RS03330	MoxR family ATPase		20.38	13.31	16.845	4.99924	11.65	15.47	13.56	2.70115	8.11	10.6	9.355	1.7607	0.00340792	0.995511	-0.684146	0.123398	-0.662983	0.165282
TKV_RS03335	hypothetical protein		51.63	40.79	46.21	7.66504	29.39	37.66	33.525	5.84777	21.75	22.44	22.095	0.487904	-0.143375	0.795396	-0.761628	0.0392679	-0.900001	0.0117828
TKV_RS03340	TM2 domain-containing protein		274.21	142.25	208.23	93.3098	152	167.21	159.605	10.7551	92.56	85.46	89.01	5.02046	-0.0507178	0.938895	-1.00392	0.000940575	-1.0124	0.0166147
TKV_RS03345	RDD family protein		206.32	120.08	163.2	60.9809	38.33	53.08	45.705	10.4298	31.11	16.05	23.58	10.649	-1.32867	0.000930737	-1.06684	0.0352938	-2.42859	2.08089e-09
TKV_RS03355	hypothetical protein		218.28	191.99	205.135	18.5898	186.68	218.89	202.785	22.7759	166.17	166.9	166.535	0.516188	0.264562	0.523529	-0.46756	0.136147	-0.18724	0.653783
TKV_RS03360	zinc metalloprotease HtpX	htpX	320.08	286.16	303.12	23.9851	313.25	366.55	339.9	37.6888	312.66	318.32	315.49	4.00222	0.435088	0.213795	-0.296259	0.386721	0.157042	0.712787
TKV_RS03365	LemA family protein		242.02	177.82	209.92	45.3963	222.06	267.64	244.85	32.2299	188.7	177.84	183.27	7.67918	0.492594	0.190225	-0.598389	0.0553045	-0.0784632	0.875809
TKV_RS03370	phosphodiesterase	yfcE	99.28	77.55	88.415	15.3654	83.72	81.79	82.755	1.36472	66.69	103.63	85.16	26.1205	0.191721	0.686042	-0.133255	0.812336	0.066766	0.923331
TKV_RS03375	aldo/keto reductase		72.13	55.79	63.96	11.5541	62.91	66.4	64.655	2.4678	57.75	66.1	61.925	5.90434	0.292237	0.555356	-0.243833	0.593963	0.0667631	0.916856
TKV_RS03380	RtcB family protein		59.08	78.43	68.755	13.6825	64.12	53.38	58.75	7.59433	87.2	101.06	94.13	9.8005	0.0362954	0.947907	0.477881	0.150655	0.504845	0.272073
TKV_RS03390	IS3 family transposase		319.95	329.16	324.555	6.51245	301.67	277.87	289.77	16.8291	428.69	377.13	402.91	36.4584	0.113374	0.802009	0.273136	0.359093	0.388751	0.28462
TKV_RS03395	hypothetical protein		153.54	170.67	162.105	12.1127	61.38	92.2	76.79	21.793	126.45	83.01	104.73	30.7167	-0.680844	0.167142	0.215806	0.727552	-0.507655	0.318798
TKV_RS03400	putative toxin-antitoxin system toxin component,PIN family		80.9	40.8	60.85	28.355	12.77	14.57	13.67	1.27279	19.66	13.26	16.46	4.52548	-1.50696	0.00127545	0.0537272	0.95225	-1.55386	0.00160077
TKV_RS03405	nucleotidyltransferase domain-containing protein		108.41	49.03	78.72	41.988	73.1	60.33	66.715	9.02975	97.47	61.54	79.505	25.4063	0.0753087	0.91966	0.0475845	0.939135	0.129857	0.862
TKV_RS03410	hypothetical protein		180.46	78.55	129.505	72.0613	93.77	147.3	120.535	37.8514	127.8	70.63	99.215	40.4253	0.201862	0.775342	-0.467199	0.37024	-0.230782	0.742763
TKV_RS03415	phenylpyruvate tautomerase MIF-related protein		105.87	57.91	81.89	33.9128	70.77	67.42	69.095	2.36881	70.22	72.45	71.335	1.57685	0.067648	0.921681	-0.141627	0.771934	-0.0588024	0.936827
TKV_RS03420	TIGR02677 family protein		143.46	116.1	129.78	19.3464	125.94	113.76	119.85	8.61256	137.37	130.7	134.035	4.7164	0.172782	0.667622	-0.0315608	0.939135	0.15007	0.728163
TKV_RS03425	TIGR02678 family protein		155.4	123.89	139.645	22.2809	96.61	121.95	109.28	17.9181	118.99	107.27	113.13	8.28729	-0.0451495	0.934249	-0.147183	0.728151	-0.188188	0.653783
TKV_RS03430	TIGR02680 family protein		130.36	118.53	124.445	8.36507	115.4	102.25	108.825	9.29845	106.94	107.14	107.04	0.141421	0.0913432	0.833741	-0.21058	0.509539	-0.109625	0.800519
TKV_RS03435	TIGR02679 family protein		140.19	150.41	145.3	7.22663	116.16	115.15	115.655	0.714178	96.36	104.56	100.46	5.79828	-0.0435839	0.933491	-0.384322	0.226364	-0.415624	0.297345
TKV_RS03440	nucleotidyltransferase domain-containing protein		178.5	110.81	144.655	47.8641	124.92	142.71	133.815	12.5794	89.3	88.48	88.89	0.579828	0.185619	0.738649	-0.758606	0.0186471	-0.542745	0.209621
TKV_RS03445	DUF86 domain-containing protein		47.2	27.34	37.27	14.0431	10.58	9.77	10.175	0.572756	7.62	7.86	7.74	0.169706	-1.27491	0.00986036	-0.4942	0.5094	-1.85142	0.000214027
TKV_RS03450	MBL fold metallo-hydrolase		171.97	140.4	156.185	22.3234	172.62	186.98	179.8	10.1541	139.36	127.01	133.185	8.73277	0.476657	0.139078	-0.616026	0.0219241	-0.118164	0.789504
TKV_RS03460	pyridoxal 5'-phosphate synthase lyase subunit PdxS	pdxS	100.81	108.53	104.67	5.45886	89.42	76.01	82.715	9.4823	87.49	167.15	127.32	56.3281	-0.0570166	0.914467	0.419844	0.419434	0.359654	0.544094
TKV_RS03465	pyridoxal 5'-phosphate synthase glutaminase subunit PdxT	pdxT	240.86	211.89	226.375	20.4849	184.09	166.92	175.505	12.141	209.03	351.69	280.36	100.876	-0.0716813	0.884926	0.471519	0.298058	0.398552	0.439068
TKV_RS03470	amino acid permease		724.73	664.28	694.505	42.7446	422.03	349.01	385.52	51.6329	536.65	499.49	518.07	26.2761	-0.533804	0.0773469	0.228672	0.474993	-0.310995	0.377914
TKV_RS03475	antiterminator LoaP	loaP	29.53	25.23	27.38	3.04056	14.38	14.37	14.375	0.00707107	22.77	17.38	20.075	3.81131	-0.543457	0.323239	0.25443	0.684436	-0.319833	0.609522
TKV_RS03480	phosphoglucosamine mutase	glmM	299.26	251.45	275.355	33.8068	208	210.93	209.465	2.07182	324.38	267.5	295.94	40.2202	-0.0927871	0.833741	0.291214	0.347298	0.198913	0.61748
TKV_RS03485	UTP--glucose-1-phosphate uridylyltransferase GalU	galU	271.38	268.53	269.955	2.01525	222.35	185.37	203.86	26.1488	369.15	306.6	337.875	44.2295	-0.114557	0.803474	0.519373	0.0654311	0.400551	0.268736
TKV_RS03490	Wzz/FepE/Etk N-terminal domain-containing protein		212.6	138.31	175.455	52.531	164.33	148.6	156.465	11.1228	171.26	113.38	142.32	40.9273	0.134161	0.782023	-0.329078	0.385314	-0.180741	0.733549
TKV_RS03500	CpsD/CapB family tyrosine-protein kinase		259.45	209.07	234.26	35.624	174.39	139.87	157.13	24.4093	220.13	169.55	194.84	35.7655	-0.265592	0.510612	0.109676	0.792462	-0.156343	0.73269
TKV_RS03505	CpsB/CapC family capsule biosynthesis tyrosine phosphatase		144.26	117.51	130.885	18.9151	127.61	112.74	120.175	10.5147	170.75	109.79	140.27	43.1052	0.162781	0.711773	0.0185324	0.971575	0.186513	0.716316
TKV_RS03510	LCP family protein		261.86	173.43	217.645	62.5295	128.95	132.82	130.885	2.7365	194.56	140.51	167.535	38.2191	-0.394431	0.312157	0.146728	0.719349	-0.252381	0.586881
TKV_RS03515	membrane protein		31.31	26.66	28.985	3.28805	16.67	12.81	14.74	2.72943	0.65	1.44	1.045	0.558614	-0.614946	0.156951	-3.45838	1.10041e-11	-4.0166	2.8842e-18
TKV_RS03520	DUF2225 domain-containing protein		129.68	136.14	132.91	4.56791	61.07	74.21	67.64	9.29138	136.69	110.69	123.69	18.3848	-0.630074	0.104573	0.642157	0.0563596	-0.0146762	0.977092
TKV_RS03525	calcium-translocating P-type ATPase, SERCA-type		30.65	22.26	26.455	5.93263	29.32	23.02	26.17	4.45477	55.21	30.33	42.77	17.5928	0.263587	0.563104	0.47574	0.276957	0.736692	0.0961739
TKV_RS03530	hypothetical protein		159.52	170.8	165.16	7.97616	77.25	89.8	83.525	8.87419	85.45	99.7	92.575	10.0763	-0.632429	0.124401	-0.0441321	0.939745	-0.690805	0.103513
TKV_RS03535	nucleoside-diphosphate kinase	ndk	340.05	368.37	354.21	20.0253	220.93	215.64	218.285	3.74059	244.85	252.56	248.705	5.45179	-0.388627	0.318242	-0.00512259	0.988811	-0.396422	0.329087
TKV_RS03540	MFS transporter		334.14	408.55	371.345	52.6158	222.78	259.88	241.33	26.2337	285.84	231.3	258.57	38.5656	-0.312324	0.523781	-0.100768	0.82177	-0.417813	0.343175
TKV_RS03545	lipid II flippase Amj family protein		93.11	86.65	89.88	4.56791	66.74	54.76	60.75	8.47114	97.35	79.1	88.225	12.9047	-0.259911	0.556157	0.330283	0.367858	0.0650111	0.90266
TKV_RS03550	ribonuclease H-like YkuK family protein		458.55	492.76	475.655	24.1901	456.24	447.9	452.07	5.89727	523.58	395.69	459.635	90.4319	0.196483	0.651409	-0.173412	0.630447	0.0340163	0.947828
TKV_RS03555	phosphatase PAP2 family protein		70.19	48.79	59.49	15.1321	44.97	46.77	45.87	1.27279	33.98	38.56	36.27	3.23855	-0.0618417	0.91229	-0.508417	0.176634	-0.554917	0.205939
TKV_RS03560	Yip1 family protein		110.39	119.45	114.92	6.40639	91	84.47	87.735	4.61741	68.42	73.44	70.93	3.54968	-0.101259	0.851085	-0.482004	0.144334	-0.569304	0.15561
TKV_RS03565	hypothetical protein		13.75	7.06	10.405	4.73054	8.58	2.16	5.37	4.53963	11.29	34.21	22.75	16.2069	-0.322438	0.741612	1.35827	0.106859	0.909461	0.28462
TKV_RS03570	8-amino-7-oxononanoate synthase	bioF	10.24	6.78	8.51	2.44659	7	3.52	5.26	2.46073	9.36	9.71	9.535	0.247487	-0.306016	0.698089	0.602271	0.345798	0.25609	0.718212
TKV_RS03580	6-carboxyhexanoate--CoA ligase		5.5	7.19	6.345	1.19501	12.14	3.09	7.615	6.39932	7.06	15.12	11.09	5.69928	0.322883	0.727654	0.308387	0.745531	0.726929	0.334842
TKV_RS03585	dethiobiotin synthase	bioD	10.42	8.7	9.56	1.21622	15.28	5.79	10.535	6.71044	13.32	20.61	16.965	5.15481	0.306942	0.717559	0.448396	0.555929	0.825421	0.174495
TKV_RS03590	adenosylmethionine--8-amino-7-oxononanoate transaminase	bioA	7.62	4.73	6.175	2.04354	8.37	4.35	6.36	2.84257	7.96	13.07	10.515	3.61332	0.268402	0.741612	0.493273	0.468333	0.789696	0.206672
TKV_RS03595	biotin synthase BioB	bioB	4.41	2.08	3.245	1.64756	4.32	3.81	4.065	0.360624	3.79	8.34	6.065	3.21734	0.435995	0.600695	0.322866	0.712768	0.784593	0.343175
TKV_RS03600	hypothetical protein		82.47	46.78	64.625	25.2366	40.2	62.64	51.42	15.8675	43.98	38.46	41.22	3.90323	0.000188198	0.999626	-0.491057	0.326923	-0.478904	0.360308
TKV_RS03605	CDP-diacylglycerol--glycerol-3-phosphate 3-phosphatidyltransferase	pgsA	201.57	106	153.785	67.5782	153.24	143.77	148.505	6.6963	201.15	178.76	189.955	15.8321	0.244035	0.653652	0.154359	0.672993	0.408268	0.395933
TKV_RS03625	ATP-dependent sacrificial sulfur transferase LarE	larE	21.24	13.55	17.395	5.43765	11.15	2.13	6.64	6.3781	13.76	5.17	9.465	6.07405	-0.724044	0.333404	0.242177	0.821163	-0.653091	0.358559
TKV_RS03630	nickel pincer cofactor biosynthesis protein LarB	larB	29.24	29.48	29.36	0.169706	27.25	9.56	18.405	12.5087	30.07	23.9	26.985	4.36285	-0.321342	0.673027	0.328331	0.644319	-0.030542	0.960385
TKV_RS03645	HAMP domain-containing sensor histidine kinase		97.46	88.09	92.775	6.62559	70.13	78.19	74.16	5.69928	92.99	109.95	101.47	11.9925	-0.0257811	0.952776	0.250885	0.526201	0.227131	0.617438
TKV_RS03650	response regulator transcription factor		71.28	55.11	63.195	11.4339	55.12	53.6	54.36	1.0748	63.46	72.79	68.125	6.59731	0.0779566	0.892915	0.128586	0.782599	0.211924	0.680991
TKV_RS03660	DUF2680 domain-containing protein		27.44	26.01	26.725	1.01116	67.85	31.45	49.65	25.7387	59.29	34.77	47.03	17.3383	0.968026	0.0609393	-0.246902	0.712768	0.818906	0.104863
TKV_RS03665	biotin transporter BioY		41.96	58.8	50.38	11.9077	31.73	28.58	30.155	2.22739	25.61	26.47	26.04	0.608112	-0.410123	0.478832	-0.38079	0.431313	-0.790882	0.125754
TKV_RS03670	bifunctional nuclease family protein		440.33	460.94	450.635	14.5735	401.04	460.82	430.93	42.2708	339.38	362.73	351.055	16.5109	0.208257	0.646606	-0.476459	0.135168	-0.250948	0.56558
TKV_RS03675	hypothetical protein		0.99	2.13	1.56	0.806102	5.5	3.68	4.59	1.28693	0.36	7.26	3.81	4.87904	0.597605	0.449456	-0.200597	0.877912	0.461029	NA
TKV_RS03680	hypothetical protein		0	1.07	0.535	0.756604	0	0	0	0	0	0	0	0	-0.107109	NA	NA	NA	-0.182367	NA
TKV_RS03685	hypothetical protein		0	0	0	0	0	0	0	0	0	0	0	0	NA	NA	NA	NA	NA	NA
TKV_RS03695	hypothetical protein		36.37	28.25	32.31	5.74171	35.18	24.11	29.645	7.82767	26.28	43.75	35.015	12.3532	0.13709	0.870331	0.0579067	0.948678	0.207283	0.800971
TKV_RS03705	transposase		48.89	34.41	41.65	10.2389	42.9	42.84	42.87	0.0424264	43.34	61.55	52.445	12.8764	0.322669	0.462081	0.101377	0.852185	0.430365	0.3841
TKV_RS03710	IS21 family transposase	istA	19.04	18.26	18.65	0.551543	17.42	21.72	19.57	3.04056	29.85	32.73	31.29	2.03647	0.32127	0.571342	0.456098	0.299757	0.793099	0.0602436
TKV_RS03715	transposase		71.72	53.26	62.49	13.0532	31.09	41.78	36.435	7.55897	27.45	35.6	31.525	5.76292	-0.422364	0.373398	-0.379189	0.439394	-0.808392	0.0505414
TKV_RS03720	NAD(P)-dependent oxidoreductase		996.24	1136.11	1066.17	98.903	1065.8	953.09	1009.44	79.698	1163.33	1121.88	1142.61	29.3096	0.185696	0.675447	-0.0138758	0.971575	0.181019	0.69011
TKV_RS03725	IS110 family transposase		1069.43	1129.92	1099.68	42.7729	947.12	842.34	894.73	74.0906	980.74	1128.6	1054.67	104.553	-0.0154617	0.969353	0.048465	0.909945	0.0375245	0.94413
TKV_RS03730	DUF86 domain-containing protein		22.71	21.28	21.995	1.01116	1.19	4.64	2.915	2.43952	1.76	3.11	2.435	0.954594	-1.46845	0.024758	-0.237338	0.85349	-2.21597	0.000921666
TKV_RS03735	nucleotidyltransferase domain-containing protein		79.84	72.32	76.08	5.31744	23.52	51.42	37.47	19.7283	25.54	16.76	21.15	6.2084	-0.584358	0.335907	-0.922076	0.12143	-1.61131	5.62843e-05
TKV_RS03740	signal peptide peptidase SppA	sppA	79.82	94.34	87.08	10.2672	76.4	84.7	80.55	5.86899	63.14	61.1	62.12	1.4425	0.153527	0.775342	-0.554749	0.0808674	-0.378092	0.40229
TKV_RS03750	ABC transporter ATP-binding protein		69.22	38.21	53.715	21.9274	78.92	75.4	77.16	2.48902	77.52	69.66	73.59	5.55786	0.752616	0.0788601	-0.255234	0.504715	0.542939	0.258934
TKV_RS03755	hypothetical protein		8.67	1.42	5.045	5.12652	9.64	10.3	9.97	0.46669	1.51	1.35	1.43	0.113137	0.784095	0.307506	-2.41738	0.000102312	-0.916604	0.33631
TKV_RS03760	IS1182-like element ISTte1 family transposase		6.59	5.7	6.145	0.629325	3.6	2.06	2.83	1.08894	11.38	9.17	10.275	1.56271	-0.64645	0.327117	1.50693	0.00201833	0.759047	0.144359
TKV_RS03770	histidine ammonia-lyase		0	0.23	0.115	0.162635	0	0	0	0	0	0	0	0	-0.0544645	NA	NA	NA	-0.0986767	NA
TKV_RS03775	hypothetical protein		46.46	31.17	38.815	10.8117	29.32	50.65	39.985	15.0826	34.78	39.98	37.38	3.67696	0.307159	0.643685	-0.275574	0.646826	0.0661614	0.925393
TKV_RS03785	hypothetical protein		0.51	0	0.255	0.360624	0	0	0	0	0.74	0	0.37	0.523259	-0.0544645	NA	0.183771	NA	0.0453515	NA
TKV_RS03790	class IIb bacteriocin, lactobin A/cerein 7B family		0	3.32	1.66	2.34759	0.95	0	0.475	0.671751	0	0	0	0	-0.123366	NA	-0.212153	NA	-0.271527	NA
TKV_RS03795	lactococcin G-beta/enterocin 1071B family bacteriocin		90.14	49.54	69.84	28.7085	132.7	77.03	104.865	39.3646	155.04	103.39	129.215	36.5221	0.738351	0.179135	0.0991398	0.883526	0.905636	0.0813375
TKV_RS03800	hypothetical protein		218.14	113.02	165.58	74.3311	158.7	172.66	165.68	9.87121	191.7	148.39	170.045	30.6248	0.285019	0.630485	-0.158228	0.739651	0.152623	0.815211
TKV_RS03805	type II CAAX endopeptidase family protein		6.56	4.04	5.3	1.78191	2.71	2.55	2.63	0.113137	3.22	2.91	3.065	0.219203	-0.458877	0.585347	0.0182965	0.987176	-0.508482	0.570179
TKV_RS03810	Blp family class II bacteriocin		23.91	14.44	19.175	6.6963	39.17	14.37	26.77	17.5362	49.71	50.6	50.155	0.629325	0.541478	0.48744	0.637729	0.347298	1.33101	0.0108655
TKV_RS03825	hypothetical protein		64.9	15.55	40.225	34.8957	3.64	6.4	5.02	1.95161	8.73	11.15	9.94	1.7112	-1.62955	0.00847411	0.588544	0.520359	-1.4193	0.0432587
TKV_RS03830	lactococcin G-beta/enterocin 1071B family bacteriocin		642.74	278.57	460.655	257.507	871.74	871.34	871.54	0.282843	609.5	801.39	705.445	135.687	1.10061	0.00865004	-0.473559	0.185021	0.701318	0.168151
TKV_RS03835	lactococcin G-alpha/enterocin 1071A family bacteriocin		587.89	254.45	421.17	235.778	566.16	714.42	640.29	104.836	402.51	487.55	445.03	60.1324	0.817229	0.0846895	-0.689751	0.0491317	0.211191	0.747652
TKV_RS03840	CPBP family intramembrane glutamic endopeptidase		34.7	3.97	19.335	21.7294	11.51	18.8	15.155	5.15481	13.32	9.69	11.505	2.5668	0.0226906	0.978531	-0.53209	0.446745	-0.392825	0.704338
TKV_RS03845	peptidase domain-containing ABC transporter		39.73	13.24	26.485	18.7313	33.62	34.13	33.875	0.360624	32.88	37.63	35.255	3.35876	0.580492	0.324536	-0.128548	0.762726	0.510283	0.412874
TKV_RS03850	HlyD family efflux transporter periplasmic adaptor subunit		50.7	14.56	32.63	25.5548	32.94	38.88	35.91	4.20021	26.21	22.23	24.22	2.81428	0.391994	0.584633	-0.739027	0.0303505	-0.233795	0.768425
TKV_RS03855	valine--tRNA ligase		208.24	169.05	188.645	27.7115	173.99	130.54	152.265	30.7238	238.38	178.77	208.575	42.1506	-0.0161001	0.968832	0.249437	0.503721	0.236683	0.558458
TKV_RS03860	GNAT family N-acetyltransferase		69.63	55.2	62.415	10.2036	62.88	45.92	54.4	11.9925	72.47	49.73	61.1	16.0796	0.0857164	0.89296	-0.0288958	0.962641	0.0653227	0.917824
TKV_RS03865	folylpolyglutamate synthase/dihydrofolate synthase family protein		118.95	104.92	111.935	9.92071	106.96	66.6	86.78	28.5388	125.66	97.73	111.695	19.7495	-0.0773356	0.898012	0.164981	0.728465	0.0902365	0.84992
TKV_RS03870	hypothetical protein		97.7	55.56	76.63	29.7975	72.42	40.53	56.475	22.5496	66.24	46.98	56.61	13.6189	-0.112699	0.892915	-0.171462	0.803268	-0.285347	0.671074
TKV_RS03875	monofunctional anaerobic carbon-monoxide dehydrogenase catalytic subunit CooS	cooS	592.02	1390.06	991.04	564.299	399.87	1234.61	817.24	590.25	2064.81	5459.57	3762.19	2400.46	-0.00544989	0.995511	1.28882	0.15121	1.69142	0.0028105
TKV_RS03880	monofunctional anaerobic carbon-monoxide dehydrogenase accessory protein CooF1	cooF1	200.96	344.14	272.55	101.244	65	410.88	237.94	244.574	767.64	2783.91	1775.77	1425.72	0.0369646	0.965215	1.33382	0.156659	2.34235	1.50427e-05
TKV_RS03890	transcriptional regulator		4.7	1.05	2.875	2.58094	0	0	0	0	0	0	0	0	-0.902163	0.142559	NA	NA	-1.47589	NA
TKV_RS03900	type II toxin-antitoxin system Phd/YefM family antitoxin		286.69	213.3	249.995	51.8946	196.79	183.55	190.17	9.36209	246.53	210.66	228.595	25.3639	-0.0849386	0.880969	0.0651294	0.888366	-0.0174752	0.974892
TKV_RS03905	helix-turn-helix transcriptional regulator		580.74	630.75	605.745	35.3624	447.38	401.09	424.235	32.732	547.52	502.16	524.84	32.0744	-0.218546	0.620168	0.109392	0.76651	-0.111064	0.821474
TKV_RS03910	amidase domain-containing protein		523.33	557.65	540.49	24.2679	460.92	362.03	411.475	69.9258	362.48	369.93	366.205	5.26795	-0.108534	0.824965	-0.347256	0.27041	-0.447208	0.223718
TKV_RS03915	hypothetical protein		663.62	569.42	616.52	66.6095	633.13	487.49	560.31	102.983	577.5	590.76	584.13	9.37624	0.1434	0.746374	-0.124435	0.742889	0.0290424	0.948251
TKV_RS03920	helix-turn-helix domain-containing protein		102.82	56.52	79.67	32.739	44.59	56.09	50.34	8.13173	44.36	61.54	52.95	12.1481	-0.298957	0.589142	-0.111682	0.846688	-0.411682	0.441198
TKV_RS03925	hypothetical protein		96.86	54.68	75.77	29.8258	112.03	115.53	113.78	2.47487	44.13	40.92	42.525	2.26981	0.821753	0.0342157	-1.56654	2.94232e-09	-0.656496	0.141396
TKV_RS03930	hypothetical protein		87.09	65.32	76.205	15.3937	104.69	87.56	96.125	12.1127	54.67	57.7	56.185	2.14253	0.586974	0.1163	-0.929092	0.00300877	-0.30477	0.525371
TKV_RS03935	hypothetical protein		143.27	126.03	134.65	12.1905	171.32	155.18	163.25	11.4127	130.3	157.92	144.11	19.5303	0.537189	0.101207	-0.354303	0.336669	0.198773	0.684765
TKV_RS03940	hypothetical protein		89.71	71.33	80.52	12.9966	99.93	85	92.465	10.5571	53.37	83.75	68.56	21.4819	0.463182	0.207243	-0.576917	0.18132	-0.0989857	0.881185
TKV_RS03945	ATP-binding cassette domain-containing protein		115.12	93.91	104.515	14.9977	150.48	148.16	149.32	1.64049	121.71	120.58	121.145	0.799031	0.747138	0.0386331	-0.479152	0.175517	0.301185	0.533086
TKV_RS03950	YncE family protein		23.77	13.3	18.535	7.40341	10.1	14.93	12.515	3.41533	14.95	17.99	16.47	2.1496	-0.20012	0.785875	0.181979	0.784801	-0.0346987	0.96141
TKV_RS03955	DUF4364 family protein		33.43	18.54	25.985	10.5288	19.87	19.21	19.54	0.46669	18.88	22.86	20.87	2.81428	-0.0741576	0.925613	-0.0904559	0.897295	-0.158451	0.836169
TKV_RS03960	alpha/beta-type small acid-soluble spore protein		45.73	47.16	46.445	1.01116	143.01	71.56	107.285	50.5228	18.63	5.98	12.305	8.9449	1.24355	0.00757223	-2.88339	2.54119e-08	-1.50378	0.0174985
TKV_RS03965	4Fe-4S double cluster binding domain-containing protein		87.15	81.61	84.38	3.91737	56.17	53.97	55.07	1.55563	97.18	63.25	80.215	23.9921	-0.302082	0.487142	0.321996	0.455305	0.0155853	0.97831
TKV_RS03970	LacI family DNA-binding transcriptional regulator		114.33	107.02	110.675	5.16895	89.54	84.08	86.81	3.8608	121.6	104.35	112.975	12.1976	-0.0578985	0.906903	0.178072	0.614771	0.121686	0.796696
TKV_RS03975	glycosyl hydrolase family 65 protein, GH65 family		6.74	4.37	5.555	1.67584	2.08	2.65	2.365	0.403051	3.09	5.41	4.25	1.64049	-0.735178	0.203693	0.5713	0.405773	-0.21258	0.796363
TKV_RS03980	ABC transporter substrate-binding protein		23.1	27.33	25.215	2.99106	17.9	25.26	21.58	5.20431	30.04	35.49	32.765	3.85373	0.0529375	0.938895	0.381805	0.428017	0.436439	0.384956
TKV_RS03985	sugar ABC transporter permease		5.36	4.28	4.82	0.763675	3.06	3.94	3.5	0.622254	4.82	3.89	4.355	0.657609	-0.121904	0.90257	0.0922738	0.926024	-0.0467139	0.960201
TKV_RS03990	carbohydrate ABC transporter permease		3.72	4.8	4.26	0.763675	0.9	1.97	1.435	0.756604	2.88	4.31	3.595	1.01116	-0.687063	0.390011	0.784235	0.396621	-0.106463	0.925002
TKV_RS03995	beta-phosphoglucomutase	pgmB	8.13	4.92	6.525	2.26981	5.16	2.33	3.745	2.00111	7.12	2.04	4.58	3.5921	-0.317568	0.735301	0.0579031	0.962714	-0.293404	0.785492
TKV_RS04000	sulfur carrier protein ThiS	thiS	32.56	25.95	29.255	4.67398	16.31	14.14	15.225	1.53442	21.17	15.73	18.45	3.84666	-0.456247	0.556157	0.0475626	0.963028	-0.458205	0.575751
TKV_RS04005	thiazole synthase		49.94	70.59	60.265	14.6018	27.26	31.22	29.24	2.80014	42.73	63.83	53.28	14.92	-0.675013	0.15596	0.638692	0.158577	-0.0784524	0.916981
TKV_RS04010	2-iminoacetate synthase ThiH	thiH	53.04	60.87	56.955	5.53665	23.82	34.86	29.34	7.80646	36.22	70.29	53.255	24.0911	-0.591656	0.212652	0.61897	0.259234	0.0116312	0.98801
TKV_RS04015	sulfur carrier protein ThiS adenylyltransferase ThiF	thiF	55.14	66.18	60.66	7.80646	35.68	43.6	39.64	5.60029	47.05	54.51	50.78	5.27502	-0.29409	0.604641	0.15275	0.771934	-0.153745	0.800519
TKV_RS04020	thiamine phosphate synthase	thiE	77.7	82.88	80.29	3.66281	40.78	45.63	43.205	3.42947	47.43	82.6	65.015	24.8689	-0.552173	0.182485	0.377627	0.492295	-0.176257	0.796363
TKV_RS04025	LacI family DNA-binding transcriptional regulator		87.28	80.86	84.07	4.53963	57.46	75.67	66.565	12.8764	77.22	89.71	83.465	8.83176	-0.036241	0.947907	0.125097	0.800011	0.0918759	0.862
TKV_RS04030	sugar ABC transporter permease		17.27	9.83	13.55	5.26087	6.75	9.26	8.005	1.77484	15.17	24.09	19.63	6.30739	-0.345979	0.635919	0.995358	0.0695983	0.592935	0.358559
TKV_RS04040	extracellular solute-binding protein		10.46	15.77	13.115	3.75474	5.59	12.12	8.855	4.61741	30.83	19.94	25.385	7.70039	-0.196406	0.836226	1.1257	0.0641212	0.875396	0.155278
TKV_RS04045	glycoside hydrolase family 65 protein		6.6	10.23	8.415	2.5668	4.94	6.7	5.82	1.24451	11.06	8.22	9.64	2.00818	-0.218069	0.76916	0.485044	0.335726	0.230479	0.743116
TKV_RS04050	S8 family serine peptidase		3.61	3.17	3.39	0.311127	8.43	32.77	20.6	17.211	4.26	5.4	4.83	0.806102	2.07543	0.000108067	-1.94923	0.000932473	0.534379	0.439068
TKV_RS04055	sigma-54-dependent transcriptional regulator		3.44	1.29	2.365	1.52028	1.18	4.26	2.72	2.17789	0.77	4.24	2.505	2.45366	0.309576	0.749531	-0.200668	0.870046	0.172434	0.888974
TKV_RS04065	IS607 family transposase		78.44	82.97	80.705	3.20319	101.42	82.4	91.91	13.4492	99.59	90.36	94.975	6.5266	0.429057	0.311475	-0.140201	0.737322	0.309749	0.496671
TKV_RS04070	IS200/IS605 family accessory protein TnpB-related protein		262.86	236.43	249.645	18.6888	170.66	179.95	175.305	6.56902	224	248.78	236.39	17.5221	-0.20444	0.604641	0.232373	0.507922	0.0280958	0.952894
TKV_RS04075	cell wall hydrolase, CBM50 family		84.3	74.36	79.33	7.02864	69.04	65.97	67.505	2.17082	45.06	62.13	53.595	12.0703	0.0544973	0.919469	-0.492168	0.249586	-0.421562	0.395597
TKV_RS04085	single-stranded DNA-binding protein		88.25	76.8	82.525	8.09637	78.52	70.91	74.715	5.38108	93.12	74.27	83.695	13.329	0.138505	0.775342	-0.0331019	0.947263	0.113801	0.825182
TKV_RS04090	cob(I)yrinic acid a,c-diamide adenosyltransferase		271.97	185.39	228.68	61.2213	189.49	195.94	192.715	4.56084	283.68	241.27	262.475	29.9884	0.0577277	0.91229	0.239619	0.488841	0.299916	0.469478
TKV_RS04095	2,3,4,5-tetrahydropyridine-2,6-dicarboxylate N-acetyltransferase	dapD	2603.26	2565.9	2584.58	26.4175	3376.17	2551.74	2963.95	582.96	2994.54	2892.37	2943.45	72.2451	0.450746	0.189343	-0.194036	0.580988	0.27534	0.457665
TKV_RS04100	4-hydroxy-tetrahydrodipicolinate reductase	dapB	2469.66	2050.03	2259.85	296.723	2357.83	1944.9	2151.36	291.986	2120.83	2138.85	2129.84	12.7421	0.211364	0.578319	-0.199542	0.544804	0.0231623	0.956832
TKV_RS04105	4-hydroxy-tetrahydrodipicolinate synthase	dapA	2557.5	2550.02	2553.76	5.28916	2787.59	2219.77	2503.68	401.509	2588.2	2711.43	2649.81	87.1368	0.239225	0.547877	-0.103356	0.785928	0.147336	0.738583
TKV_RS04110	aspartate-semialdehyde dehydrogenase		2162.69	1924.1	2043.39	168.709	2888.29	1986.32	2437.3	637.789	2507.47	2269.11	2388.29	168.546	0.504489	0.148509	-0.211784	0.577138	0.316257	0.35819
TKV_RS04115	hypothetical protein		41.46	24.64	33.05	11.8935	16.64	15.83	16.235	0.572756	24.64	11.44	18.04	9.33381	-0.620403	0.205294	-0.0574673	0.942717	-0.678138	0.258964
TKV_RS04120	ABC transporter ATP-binding protein		40.63	27.74	34.185	9.11461	14.81	14.71	14.76	0.0707107	14.61	4.81	9.71	6.92965	-0.701184	0.265078	-0.644222	0.467292	-1.33895	0.0560625
TKV_RS04125	hypothetical protein		45.16	18.73	31.945	18.6888	21.6	21.71	21.655	0.0777817	4.2	13.38	8.79	6.49124	-0.170608	0.849821	-1.16601	0.121556	-1.23891	0.109805
TKV_RS04130	type I glutamate--ammonia ligase	glnA	461.44	416.85	439.145	31.5299	257.36	261.51	259.435	2.93449	678.44	397.14	537.79	198.909	-0.443635	0.147621	0.807135	0.017832	0.358696	0.426125
TKV_RS04135	response regulator		203.38	195.24	199.31	5.75585	72.1	91.77	81.935	13.9088	227.16	125.74	176.45	71.7148	-0.908654	0.00919995	0.839599	0.0399218	-0.0874891	0.889271
TKV_RS04140	beta-aspartyl-peptidase	iadA	64.72	60.15	62.435	3.23148	59.61	33.94	46.775	18.1514	106.3	115.15	110.725	6.2579	-0.124279	0.847009	1.00988	0.00578757	0.889608	0.00624509
TKV_RS04145	PLP-dependent aminotransferase family protein		44.79	38.41	41.6	4.51134	15.85	15.24	15.545	0.431335	34.39	27.65	31.02	4.7659	-1.04009	0.00139759	0.765014	0.0239251	-0.306362	0.48202
TKV_RS04150	polymer-forming cytoskeletal protein		596.07	480.68	538.375	81.5931	112.37	61.15	86.76	36.218	562.72	568.9	565.81	4.36992	-2.10649	1.79209e-10	2.39688	1.82093e-13	0.17606	0.674883
TKV_RS04155	M23 family metallopeptidase		425.29	370.53	397.91	38.7212	77.62	59.24	68.43	12.9966	444.28	463.06	453.67	13.2795	-2.11867	5.75808e-18	2.46775	8.53202e-24	0.286249	0.439909
TKV_RS04160	hypothetical protein		18.79	9.47	14.13	6.59024	11.17	4.92	8.045	4.41942	13	6.9	9.95	4.31335	-0.321483	0.729017	0.077597	0.946683	-0.301949	0.75984
TKV_RS04165	YkuS family protein		28.25	25.3	26.775	2.08597	36.77	13.86	25.315	16.1998	24.87	20.78	22.825	2.89207	0.137475	0.888274	-0.277496	0.745531	-0.11144	0.901496
TKV_RS04170	hypothetical protein		122	102.81	112.405	13.5694	93.17	41.42	67.295	36.5928	33.01	16.88	24.945	11.4056	-0.377737	0.580911	-1.39546	0.0185131	-1.82884	0.000113854
TKV_RS04175	HDIG domain-containing metalloprotein		199.97	165.84	182.905	24.1336	137.26	102.84	120.05	24.3386	55.58	33.43	44.505	15.6624	-0.294157	0.504741	-1.5447	1.4571e-05	-1.81755	2.2561e-07
TKV_RS04180	amidase domain-containing protein		9.75	8.91	9.33	0.59397	10.87	14.67	12.77	2.68701	13.9	11.39	12.645	1.77484	0.637783	0.237565	-0.205159	0.731058	0.486495	0.390831
TKV_RS04185	ABC transporter ATP-binding protein		352.01	248.53	300.27	73.1714	329.82	318.73	324.275	7.84181	358.28	350.24	354.26	5.68514	0.39272	0.265078	-0.0649581	0.866821	0.342024	0.371813
TKV_RS04190	hypothetical protein		147.36	97.01	122.185	35.6028	81.89	73.11	77.5	6.2084	80.34	80.98	80.66	0.452548	-0.32583	0.421024	-0.130716	0.725315	-0.454499	0.239448
TKV_RS04195	signal peptide peptidase SppA	sppA	200.15	154.46	177.305	32.3077	256.72	158.01	207.365	69.7985	205.44	188.93	197.185	11.6743	0.47247	0.263316	-0.248614	0.563358	0.25409	0.514534
TKV_RS04205	IS256 family transposase		360.84	280.72	320.78	56.6534	418.21	310.48	364.345	76.1766	388.75	358.33	373.54	21.5102	0.443459	0.258053	-0.149777	0.719442	0.315277	0.43489
TKV_RS04210	hypothetical protein		170.02	99.8	134.91	49.653	164.17	135.45	149.81	20.3081	156.16	145.48	150.82	7.5519	0.41688	0.387049	-0.177171	0.66916	0.267821	0.616015
TKV_RS04215	DUF1646 domain-containing protein		139.41	91.06	115.235	34.1886	125.19	112.59	118.89	8.90955	109.95	107.05	108.5	2.05061	0.329419	0.423691	-0.316586	0.317653	0.0338443	0.948251
TKV_RS04220	transposase		180.1	103.69	141.895	54.03	107.45	91.09	99.27	11.5683	116.17	89.6	102.885	18.7878	-0.182391	0.7477	-0.141389	0.740605	-0.319602	0.519594
TKV_RS04225	Fe-Mn family superoxide dismutase		1.36	0.33	0.845	0.72832	2.01	1.73	1.87	0.19799	3.69	0.63	2.16	2.16375	0.521334	0.529896	-0.0108704	0.992407	0.625598	NA
TKV_RS04230	TIGR01440 family protein		138.71	172.25	155.48	23.7164	178.03	205.51	191.77	19.4313	206.32	174.36	190.34	22.5991	0.529002	0.211539	-0.206583	0.585796	0.351022	0.445057
TKV_RS04235	YcdB/YcdC domain-containing protein		1664	1445.48	1554.74	154.517	2504.09	2803.62	2653.86	211.8	447.45	620.19	533.82	122.146	1.01443	0.00010918	-2.40403	3.09221e-17	-1.35192	3.0938e-05
TKV_RS04240	glycosyl hydrolase family 18 protein		13.22	9.43	11.325	2.67993	9.38	7.09	8.235	1.61927	13.66	14.76	14.21	0.777817	-0.138106	0.864799	0.554437	0.304072	0.397373	0.519594
TKV_RS04245	DUF5668 domain-containing protein		251.38	209.26	230.32	29.7833	241.59	214.14	227.865	19.4101	250.38	190.71	220.545	42.1931	0.262571	0.525439	-0.238075	0.53502	0.0372304	0.944623
TKV_RS04250	PspC domain-containing protein		231.39	213.14	222.265	12.9047	390.53	255.25	322.89	95.6574	385.16	280.84	333	73.7654	0.75453	0.0384519	-0.14416	0.761331	0.644659	0.0719392
TKV_RS04255	polysaccharide deacetylase family protein		167.25	130.56	148.905	25.9437	121.23	157.63	139.43	25.7387	131.34	113.06	122.2	12.9259	0.196683	0.685988	-0.380968	0.299326	-0.170258	0.691584
TKV_RS04260	amino acid permease		58.1	45.29	51.695	9.05804	20.69	27.17	23.93	4.58205	11.15	15.41	13.28	3.01227	-0.730766	0.0644337	-0.972658	0.0236255	-1.7116	2.88616e-06
TKV_RS04265	hypothetical protein		125.8	60.21	93.005	46.3791	9.53	11.51	10.52	1.40007	20.8	8.37	14.585	8.78934	-2.35464	6.13286e-09	0.212714	0.806644	-2.21032	7.69148e-06
TKV_RS04270	CC/Se motif family (seleno)protein		5172.06	4970.23	5071.15	142.715	6573.47	7257.51	6915.49	483.689	716.88	738.22	727.55	15.0897	0.699656	0.0185217	-3.35782	1.85234e-50	-2.60005	3.58529e-25
TKV_RS04275	carbon starvation protein A		14232	15712.5	14972.2	1046.87	25955.5	24769.4	25362.5	838.749	3621.51	4888.34	4254.93	895.784	0.980412	0.000598086	-2.66445	1.62577e-23	-1.6181	7.91809e-07
TKV_RS04280	LytTR family DNA-binding domain-containing protein		78.53	75.96	77.245	1.81726	59.55	68.42	63.985	6.27204	36.34	56.09	46.215	13.9654	0.0188769	0.968399	-0.615766	0.165906	-0.579361	0.238114
TKV_RS04285	sensor histidine kinase		111.77	120.33	116.05	6.05283	121.51	114.78	118.145	4.75883	79.46	96.07	87.765	11.745	0.288571	0.47585	-0.597058	0.0540497	-0.287362	0.52774
TKV_RS04290	sigma-70 family RNA polymerase sigma factor		66.82	53.02	59.92	9.75807	82.68	106.12	94.4	16.5746	23.09	29.32	26.205	4.40528	0.872651	0.0211704	-1.93278	2.53805e-08	-0.996947	0.0211111
TKV_RS04295	DUF4349 domain-containing protein		104.39	75.09	89.74	20.7182	111.29	179.01	145.15	47.8853	34.7	36.55	35.625	1.30815	0.902431	0.0277736	-2.1134	3.51724e-10	-1.15449	0.000472672
TKV_RS04300	DNA polymerase I	polA	122.68	92.77	107.725	21.1496	109.15	96.25	102.7	9.12168	94.33	74.85	84.59	13.7744	0.218861	0.579277	-0.466159	0.107363	-0.232028	0.572773
TKV_RS04305	dephospho-CoA kinase	coaE	127.49	128.34	127.915	0.601041	140.86	83.18	112.02	40.7859	120.23	106.22	113.225	9.90657	0.0741703	0.906903	-0.162734	0.745778	-0.0783044	0.882551
TKV_RS04310	lytic transglycosylase domain-containing protein, GH23 family		194.17	199.62	196.895	3.85373	202.74	140.84	171.79	43.7699	187.88	151.81	169.845	25.5053	0.0744442	0.899135	-0.201456	0.629692	-0.116984	0.814331
TKV_RS04315	MerR family DNA-binding transcriptional regulator		572.5	495.02	533.76	54.7866	632.54	453.08	542.81	126.897	673.15	618.73	645.94	38.4808	0.291777	0.483112	0.059334	0.894019	0.365883	0.291896
TKV_RS04320	IS200/IS605 family accessory protein TnpB-related protein		792.93	793.38	793.155	0.318198	494.15	482.12	488.135	8.50649	641.57	1073.89	857.73	305.696	-0.392731	0.236238	0.602955	0.138364	0.211619	0.71382
TKV_RS04325	nicotinate phosphoribosyltransferase		607.1	600.97	604.035	4.33456	451.38	332.81	392.095	83.8417	487.87	501.09	494.48	9.34795	-0.321472	0.413357	0.143421	0.714384	-0.181868	0.668551
TKV_RS04330	peptide ABC transporter substrate-binding protein		471.63	384.85	428.24	61.3627	355.72	368.17	361.945	8.80348	238.42	227.54	232.98	7.69332	0.0540492	0.906736	-0.813442	0.000724019	-0.743526	0.0101972
TKV_RS04340	C40 family peptidase		960.23	1054.43	1007.33	66.6095	1305.87	1485.95	1395.91	127.336	931.73	881.44	906.585	35.5604	0.705976	0.0329037	-0.801181	0.00176788	-0.0586207	0.909665
TKV_RS04345	translational GTPase TypA	typA	184.59	145.32	164.955	27.7681	147.15	141.09	144.12	4.28507	254.48	144.03	199.255	78.0999	0.0993862	0.817719	0.24621	0.582727	0.345155	0.464297
TKV_RS04350	lytic transglycosylase domain-containing protein, GH23 family		398.67	384.76	391.715	9.83586	682.64	659.27	670.955	16.5251	514.28	389.4	451.84	88.3035	1.01017	0.000110608	-0.751931	0.00494059	0.284998	0.479909
TKV_RS04355	hypothetical protein		26.28	14.09	20.185	8.61963	7.12	5.7	6.41	1.00409	9.01	11.38	10.195	1.67584	-1.07793	0.043581	0.429723	0.529776	-0.740505	0.223718
TKV_RS04360	DUF4321 domain-containing protein		162.72	115.44	139.08	33.432	158	128.63	143.315	20.7677	204.93	144.96	174.945	42.4052	0.315415	0.518585	0.0841524	0.874046	0.411752	0.384956
TKV_RS04365	Maf family protein		223.28	166.14	194.71	40.4041	253.1	247.86	250.48	3.70524	319.44	233.62	276.53	60.6839	0.628018	0.0463064	-0.0583266	0.894999	0.583576	0.113404
TKV_RS04370	DNA repair protein RadC	radC	364.96	311.18	338.07	38.0282	373.16	338.71	355.935	24.3598	531.11	448.47	489.79	58.4353	0.350481	0.289136	0.257202	0.40791	0.614596	0.0474919
TKV_RS04375	rod shape-determining protein		377.98	349.25	363.615	20.3152	331.66	383.39	357.525	36.5786	498.41	588.43	543.42	63.6538	0.254851	0.529154	0.398271	0.250018	0.65846	0.0528106
TKV_RS04380	rod shape-determining protein MreC	mreC	387.33	327.07	357.2	42.6103	350.15	371.77	360.96	15.2876	511.53	481.53	496.53	21.2132	0.297153	0.404902	0.256388	0.41632	0.561441	0.071265
TKV_RS04385	rod shape-determining protein MreD	mreD	200.04	137.41	168.725	44.2861	173.2	191.5	182.35	12.9401	222.05	170.33	196.19	36.5716	0.391861	0.337225	-0.0960676	0.829164	0.312426	0.473505
TKV_RS04390	penicillin-binding protein 2		313.29	250.75	282.02	44.2225	327.34	334.36	330.85	4.96389	426.58	370.09	398.335	39.9445	0.505203	0.0902711	0.0671512	0.857691	0.584495	0.0545977
TKV_RS04395	septum site-determining protein MinC	minC	107.01	64.5	85.755	30.0591	133.68	93.46	113.57	28.4398	134.36	116.64	125.5	12.5299	0.642499	0.130686	-0.0458102	0.927218	0.633914	0.120246
TKV_RS04400	septum site-determining protein MinD	minD	593	485.5	539.25	76.014	726.5	548.67	637.585	125.745	705.41	776.1	740.755	49.9854	0.503112	0.126765	0.0302127	0.949693	0.549349	0.101547
TKV_RS04405	cell division topological specificity factor MinE	minE	555.95	448.16	502.055	76.219	875.33	595.68	735.505	197.742	723.28	624.82	674.05	69.6217	0.780283	0.0224039	-0.305441	0.418854	0.510959	0.129289
TKV_RS04410	rod shape-determining protein RodA	rodA	165.1	121.55	143.325	30.7945	143.21	146.98	145.095	2.66579	172.05	124.49	148.27	33.63	0.303984	0.423691	-0.167694	0.667733	0.147981	0.761445
TKV_RS04415	methylglyoxal synthase	mgsA	199.75	139.58	169.665	42.5466	137.21	128.35	132.78	6.26497	168.01	141.66	154.835	18.6323	-0.0451268	0.934249	0.0237297	0.961178	-0.017278	0.974892
TKV_RS04420	M23 family metallopeptidase		91.22	52.21	71.715	27.5842	57.55	60.98	59.265	2.42538	67.42	43.91	55.665	16.6241	0.0406415	0.947148	-0.284876	0.529418	-0.229296	0.699431
TKV_RS04425	M50 family metallopeptidase		43.12	20.04	31.58	16.32	25.09	22.69	23.89	1.69706	27.69	23.89	25.79	2.68701	-0.0661366	0.930391	-0.0789669	0.885243	-0.138764	0.843702
TKV_RS04430	TIGR03960 family B12-binding radical SAM protein		55.66	51.91	53.785	2.65165	54.13	45.9	50.015	5.81949	76.13	52.07	64.1	17.013	0.171203	0.70028	0.150674	0.728909	0.326199	0.453484
TKV_RS04435	TIGR03936 family radical SAM-associated protein		13.89	22.62	18.255	6.17304	14.24	10.02	12.13	2.98399	19.04	20.42	19.73	0.975807	-0.267244	0.738649	0.472761	0.405482	0.157216	0.842429
TKV_RS04440	Rne/Rng family ribonuclease		76.49	59.23	67.86	12.2047	54.78	50.59	52.685	2.96278	93.76	61.63	77.695	22.7193	-0.0615497	0.904748	0.342135	0.381159	0.279654	0.546184
TKV_RS04445	preQ(1) synthase	queF	992.47	882.31	937.39	77.8949	953.81	820.52	887.165	94.2503	634.47	462.66	548.565	121.488	0.200455	0.600798	-0.868223	0.00152898	-0.649844	0.0521998
TKV_RS04450	QueT transporter family protein		617.04	397.5	507.27	155.238	295.26	288.8	292.03	4.56791	283.1	337.4	310.25	38.3959	-0.452934	0.227031	-0.0981713	0.821632	-0.549511	0.169994
TKV_RS04455	lipopolysaccharide assembly protein LapA domain-containing protein		288.31	295.92	292.115	5.38108	384.97	364.59	374.78	14.4108	277.27	269.79	273.53	5.28916	0.60531	0.0650159	-0.632649	0.0194872	0.000841986	0.99847
TKV_RS04460	50S ribosomal protein L21	rplU	2155.92	2077.71	2116.82	55.3028	1709.48	1654.45	1681.97	38.9121	2419.84	1695.25	2057.55	512.363	-0.041226	0.928642	0.0839419	0.846012	0.0458806	0.932851
TKV_RS04465	ribosomal-processing cysteine protease Prp		666.57	668.47	667.52	1.3435	650.9	549.95	600.425	71.3824	738.39	537.37	637.88	142.143	0.122774	0.782123	-0.109356	0.790509	0.0215725	0.966369
TKV_RS04470	50S ribosomal protein L27	rpmA	362.76	262.74	312.75	70.7248	310.16	272.71	291.435	26.4811	445.67	309.47	377.57	96.3079	0.186747	0.678702	0.166189	0.692975	0.35782	0.412469
TKV_RS04475	Spo0B domain-containing protein		470.65	377.24	423.945	66.0508	492.69	411.63	452.16	57.3181	744.16	370.59	557.375	264.154	0.364612	0.329071	0.0867937	0.885158	0.448604	0.383778
TKV_RS04480	GTPase ObgE	obgE	164	127.71	145.855	25.6609	86.65	71.5	79.075	10.7127	167.82	118.88	143.35	34.6058	-0.552646	0.090062	0.636298	0.0445578	0.0737835	0.888974
TKV_RS04485	nicotinate-nucleotide adenylyltransferase	nadD	194.94	201.38	198.16	4.55377	169.52	152.43	160.975	12.0845	195.69	162.76	179.225	23.285	-0.0157265	0.96973	-0.0416763	0.921624	-0.0520033	0.923057
TKV_RS04490	bis(5'-nucleosyl)-tetraphosphatase (symmetrical)YqeK	yqeK	165.53	173.04	169.285	5.31037	113.38	115.69	114.535	1.63342	108.22	96.14	102.18	8.54185	-0.259966	0.556011	-0.351608	0.299937	-0.606251	0.103513
TKV_RS04495	LCP family protein		426.01	408.56	417.285	12.339	336.49	263.63	300.06	51.5198	293.27	255.56	274.415	26.665	-0.181278	0.668436	-0.313698	0.327278	-0.489996	0.138708
TKV_RS04500	ribosome silencing factor	rsfS	458.63	511.53	485.08	37.4059	360.44	305.76	333.1	38.6646	339.26	308.68	323.97	21.6233	-0.247208	0.583733	-0.227879	0.506087	-0.471106	0.22472
TKV_RS04505	PAS domain-containing protein		486.87	400.06	443.465	61.3839	321.88	338.49	330.185	11.745	339.17	295.05	317.11	31.1976	-0.119619	0.77976	-0.251396	0.437065	-0.364895	0.296411
TKV_RS04510	NAD/NADP octopine/nopaline dehydrogenase family protein		797.03	1001.07	899.05	144.278	326.79	856.41	591.6	374.498	327.16	283.43	305.295	30.9218	-0.252643	0.735719	-1.07256	0.0284885	-1.40305	1.15276e-05
TKV_RS04515	cobalamin-dependent protein		1312.94	1543.33	1428.13	162.91	608.08	1415.93	1012.01	571.236	612.79	630.09	621.44	12.2329	-0.168156	0.817685	-0.846097	0.0761654	-1.05924	0.00102344
TKV_RS04520	asparagine synthase B	asnB	293.12	248.55	270.835	31.5157	100.68	251.77	176.225	106.837	152.36	123.29	137.825	20.5556	-0.253575	0.72018	-0.526206	0.350842	-0.841478	0.00416673
TKV_RS04525	D-alanyl-D-alanine carboxypeptidase family protein		485.78	512.2	498.99	18.6818	444.19	432.36	438.275	8.36507	458.34	359.08	408.71	70.1874	0.0909066	0.849821	-0.294524	0.346618	-0.192235	0.666859
TKV_RS04530	helix-hairpin-helix domain-containing protein		101.24	85.16	93.2	11.3703	117.67	77.04	97.355	28.7297	69.53	108.22	88.875	27.358	0.319514	0.514013	-0.285415	0.592462	0.0495251	0.94413
TKV_RS04535	hypothetical protein		180.5	147.23	163.865	23.5254	133.96	112.24	123.1	15.3584	83.44	113.41	98.425	21.192	-0.10737	0.84846	-0.479185	0.281848	-0.572205	0.225649
TKV_RS04540	phosphatidylglycerophosphatase A		233.24	160.55	196.895	51.3996	142.19	138.56	140.375	2.5668	188.18	191.23	189.705	2.15668	-0.167775	0.735301	0.234353	0.514824	0.064286	0.906433
TKV_RS04550	radical SAM protein		171.17	69.24	120.205	72.0754	187.75	150.26	169.005	26.5094	71.4	131.91	101.655	42.787	0.713789	0.140322	-0.849439	0.0464876	-0.0652421	0.938646
TKV_RS04555	NUDIX hydrolase		225.18	118.21	171.695	75.6392	254.32	210.1	232.21	31.2683	107.6	213.36	160.48	74.7836	0.67831	0.110218	-0.655333	0.176634	0.0516553	0.946455
TKV_RS04560	4'-phosphopantetheinyl transferase superfamily protein		137.19	50.55	93.87	61.2637	113.59	98.74	106.165	10.5005	43.03	93.81	68.42	35.9069	0.435128	0.47585	-0.739647	0.146809	-0.239693	0.768425
TKV_RS04565	class I adenylate-forming enzyme family protein		72.73	23.69	48.21	34.6765	83.06	81.89	82.475	0.827315	32.76	84.66	58.71	36.6988	0.931409	0.0714395	-0.598671	0.297228	0.395175	0.618316
TKV_RS04570	hypothetical protein		31.63	4.25	17.94	19.3606	13.97	8.02	10.995	4.20729	2.3	7.68	4.99	3.80423	-0.18226	0.864799	-0.905383	0.32915	-0.941669	0.316659
TKV_RS04575	Gfo/Idh/MocA family oxidoreductase		49.44	17.61	33.525	22.5072	52.12	40.4	46.26	8.28729	14.12	39.35	26.735	17.8403	0.658157	0.256904	-0.844207	0.155075	-0.11445	0.909027
TKV_RS04580	hypothetical protein		55.58	17.9	36.74	26.6438	78.07	66.18	72.125	8.4075	21.3	64.57	42.935	30.5965	1.06761	0.0430398	-0.80334	0.186927	0.334979	0.70904
TKV_RS04585	phenylacetate--CoA ligase family protein		48.28	15.44	31.86	23.2214	37.76	45.56	41.66	5.51543	12.8	39.54	26.17	18.908	0.598538	0.331072	-0.741736	0.238721	-0.0754476	0.94413
TKV_RS04590	non-ribosomal peptide synthetase		31.28	14.7	22.99	11.7238	33.96	31	32.48	2.09304	9.41	32.22	20.815	16.1291	0.731552	0.101695	-0.70737	0.265556	0.0276947	0.976125
TKV_RS04595	ATP-grasp domain-containing protein		67.65	32.6	50.125	24.7841	69.5	65.03	67.265	3.16077	15.36	71.14	43.25	39.4424	0.664643	0.141263	-0.513146	0.629039	-0.0260225	0.97831
TKV_RS04600	MFS transporter		21.72	8.58	15.15	9.29138	15.56	23.43	19.495	5.56493	4.55	17.4	10.975	9.08632	0.569922	0.370738	-0.838466	0.241347	-0.217681	0.825182
TKV_RS04605	TatD family hydrolase		9.46	3.65	6.555	4.10829	5.78	6.93	6.355	0.813173	3.87	9.56	6.715	4.02344	0.209811	0.820453	-0.0846478	0.936189	0.155109	0.888974
TKV_RS04615	glutamate--tRNA ligase	gltX	75.97	63.24	69.605	9.00147	77.17	62.74	69.955	10.2036	171.27	113.3	142.285	40.991	0.281909	0.485003	0.792166	0.0144083	1.07177	0.00132148
TKV_RS04630	[4Fe4S] ferredoxin	fdx1	122.41	116.81	119.61	3.9598	81.86	51.03	66.445	21.8001	136.78	141.55	139.165	3.3729	-0.487629	0.385176	0.823168	0.0668876	0.297882	0.579609
TKV_RS04635	branched-chain-amino-acid transaminase	ilvE	862.97	566.8	714.885	209.424	863.38	689.25	776.315	123.129	968.46	823.28	895.87	102.658	0.396646	0.298302	0.0121073	0.975921	0.424634	0.256199
TKV_RS04645	hypothetical protein		18.51	9.65	14.08	6.26497	16.23	3.88	10.055	8.73277	12.4	6.16	9.28	4.41235	-0.114347	0.91229	-0.185815	0.877912	-0.336788	0.750214
TKV_RS04650	aspartyl-phosphate phosphatase Spo0E family protein		119.13	68.53	93.83	35.7796	50.39	45.61	48	3.37997	82.45	57.17	69.81	17.8757	-0.552051	0.333404	0.315496	0.588921	-0.274896	0.68397
TKV_RS04655	cobaltochelatase subunit CobN		287.35	314.64	300.995	19.2969	115.95	96.57	106.26	13.7037	173.63	230.09	201.86	39.9232	-1.14936	4.92507e-05	0.717437	0.0266224	-0.448534	0.295333
TKV_RS04660	energy-coupling factor ABC transporter permease		213.27	269.18	241.225	39.5343	116.66	97.61	107.135	13.4704	163.56	205.56	184.56	29.6985	-0.825476	0.0254484	0.578953	0.0929181	-0.276062	0.597151
TKV_RS04665	PDGLE domain-containing protein		297.6	426.59	362.095	91.2097	181.23	140	160.615	29.154	221.1	328.74	274.92	76.113	-0.813374	0.055726	0.566783	0.175517	-0.282384	0.641088
TKV_RS04675	HD domain-containing phosphohydrolase		222.29	289.92	256.105	47.8216	135.83	107.04	121.435	20.3576	108.4	140.42	124.41	22.6416	-0.73529	0.0633736	-0.141431	0.764922	-0.885578	0.0354531
TKV_RS04680	GGDEF domain-containing protein		261.62	349.48	305.55	62.1264	206.66	145.04	175.85	43.5719	156.63	186.02	171.325	20.7819	-0.483508	0.283616	-0.211157	0.613229	-0.701398	0.0961739
TKV_RS04685	calcium-translocating P-type ATPase, SERCA-type		13.2	8.5	10.85	3.3234	5.78	4.49	5.135	0.912168	9.85	4.62	7.235	3.69817	-0.680154	0.144662	0.260691	0.694319	-0.429492	0.498059
TKV_RS04690	ECF transporter S component		217.2	217.16	217.18	0.0282843	154.49	124.84	139.665	20.9657	135.24	100.96	118.1	24.2396	-0.330647	0.414964	-0.424794	0.240268	-0.750534	0.0376889
TKV_RS04695	HAD family hydrolase		275.28	255.86	265.57	13.732	248.54	232.16	240.35	11.5824	268.62	227.28	247.95	29.2318	0.137896	0.749531	-0.149382	0.667733	-0.00217927	0.997156
TKV_RS04700	MBL fold metallo-hydrolase		325.11	326.25	325.68	0.806102	247.28	219.94	233.61	19.3323	255.55	258.68	257.115	2.21324	-0.184318	0.661316	-0.0520838	0.898009	-0.233033	0.576755
TKV_RS04705	DNA internalization-related competence protein ComEC/Rec2		155.93	144.54	150.235	8.05395	113.13	100.3	106.715	9.07218	103.09	97.14	100.115	4.20729	-0.194682	0.617547	-0.279136	0.361901	-0.467399	0.160166
TKV_RS04710	DNA polymerase III subunit delta	holA	129.53	98.36	113.945	22.0405	78.8	73.07	75.935	4.05172	79.78	75.62	77.7	2.94156	-0.267753	0.510612	-0.156885	0.671266	-0.421367	0.260185
TKV_RS04715	30S ribosomal protein S20	rpsT	1413.92	861.38	1137.65	390.705	839.56	631.62	735.59	147.036	1334.16	639.69	986.925	491.064	-0.295537	0.525967	0.20203	0.712768	-0.0925375	0.894748
TKV_RS04720	phage holin family protein		216.83	315.2	266.015	69.5581	267.26	101.11	184.185	117.486	25.64	25.39	25.515	0.176777	-0.232189	0.75884	-2.73713	8.28905e-10	-3.03329	2.92947e-16
TKV_RS04725	GPR endopeptidase	gpr	235.06	353.2	294.13	83.5376	257.47	119.1	188.285	97.8424	20.95	30.67	25.81	6.87308	-0.336047	0.600789	-2.80418	1.52722e-12	-3.13175	9.98271e-17
TKV_RS04730	stage II sporulation protein P		12.76	9.13	10.945	2.5668	12.45	9.8	11.125	1.87383	5.46	5.6	5.53	0.0989949	0.278693	0.659397	-1.10354	0.0178195	-0.768918	0.180424
TKV_RS04735	hypothetical protein		135.91	107.9	121.905	19.8061	88.51	78.9	83.705	6.7953	106.99	64.06	85.525	30.3561	-0.232537	0.542736	-0.168676	0.714043	-0.392596	0.380065
TKV_RS04740	glycosyltransferase family 4 protein, GT4 family		77.23	65.22	71.225	8.49235	61.23	50.19	55.71	7.80646	63.69	39.51	51.6	17.0978	-0.0583016	0.908037	-0.299718	0.503721	-0.348961	0.461096
TKV_RS04745	hypothetical protein		281.43	159.92	220.675	85.9205	137.11	129.01	133.06	5.72756	116.61	48.72	82.665	48.0055	-0.372047	0.453839	-0.827185	0.100929	-1.1633	0.0248918
TKV_RS04750	translation elongation factor 4	lepA	357.79	352.53	355.16	3.71938	256.14	242.15	249.145	9.89242	345.2	218.1	281.65	89.8733	-0.213626	0.583733	-0.0288096	0.956109	-0.237394	0.617438
TKV_RS04755	radical SAM family heme chaperone HemW	hemW	286.33	227.09	256.71	41.889	200.33	168.03	184.18	22.8395	160.57	104.95	132.76	39.3293	-0.173137	0.67331	-0.650868	0.0493359	-0.810543	0.0222819
TKV_RS04760	heat-inducible transcriptional repressor HrcA	hrcA	799.45	671.64	735.545	90.3753	549.23	544.46	546.845	3.3729	73.45	78.59	76.02	3.63453	-0.124821	0.758047	-2.96267	2.10693e-39	-3.04455	1.41041e-33
TKV_RS04765	nucleotide exchange factor GrpE	grpE	505.96	401.55	453.755	73.829	488.98	406.75	447.865	58.1454	50.13	52.4	51.265	1.60513	0.262505	0.487385	-3.22266	9.88221e-42	-2.90764	2.7399e-28
TKV_RS04770	molecular chaperone DnaK	dnaK	2285.07	2147.42	2216.24	97.3332	2054.89	1721.58	1888.23	235.686	308.62	326.66	317.64	12.7562	0.0525783	0.906903	-2.69346	8.00233e-34	-2.60037	2.0353e-25
TKV_RS04775	molecular chaperone DnaJ	dnaJ	669.14	477	573.07	135.863	572.97	502.61	537.79	49.752	93.27	89.57	91.42	2.6163	0.200051	0.620168	-2.68695	6.74576e-36	-2.4333	4.61807e-21
TKV_RS04780	50S ribosomal protein L11 methyltransferase	prmA	751.76	575.22	663.49	124.833	539.1	455.61	497.355	59.0363	80.81	85.91	83.36	3.60624	-0.111637	0.795831	-2.69345	1.91766e-31	-2.76419	7.55328e-27
TKV_RS04785	16S rRNA (uracil(1498)-N(3))-methyltransferase		746.02	401.77	573.895	243.422	540.42	464.94	502.68	53.3724	69.95	68.92	69.435	0.72832	0.115779	0.843675	-2.97153	5.12166e-40	-2.74179	4.91418e-18
TKV_RS04790	ACT domain-containing protein		1079.82	796.87	938.345	200.076	567.28	657.72	612.5	63.9507	325.57	204.79	265.18	85.4044	-0.288005	0.48744	-1.35734	2.14686e-05	-1.62728	5.1105e-07
TKV_RS04795	PFL family protein		1739.81	1596.25	1668.03	101.512	1429.94	1182.39	1306.16	175.044	720.49	585.08	652.785	95.7493	-0.0622582	0.894136	-1.16815	9.64244e-07	-1.2128	5.70682e-06
TKV_RS04800	tRNA (N(6)-L-threonylcarbamoyladenosine(37)-C(2))- methylthiotransferase MtaB	mtaB	661.83	430.29	546.06	163.724	580.04	505.24	542.64	52.8916	339.63	235.21	287.42	73.8361	0.280328	0.499492	-1.0853	6.26041e-05	-0.773339	0.0331423
TKV_RS04805	histidine triad nucleotide-binding protein		1098.39	788.82	943.605	218.899	1129.92	867.99	998.955	185.212	893.22	689.4	791.31	144.123	0.357936	0.348558	-0.516583	0.0964159	-0.138525	0.76562
TKV_RS04810	30S ribosomal protein S21	rpsU	4749.33	4556.54	4652.93	136.323	6455.86	4980.37	5718.11	1043.33	7267.55	6339.37	6803.46	656.322	0.548044	0.0883605	0.0565811	0.888859	0.621898	0.0430733
TKV_RS04815	GatB/YqeY domain-containing protein		1568.52	1380.37	1474.44	133.042	2048.56	1472.4	1760.48	407.407	1977.54	1714.27	1845.9	186.16	0.509438	0.135838	-0.119467	0.764378	0.411016	0.213702
TKV_RS04820	sporulation protein YqfC	yqfC	123.18	63.87	93.525	41.9385	104.98	116.37	110.675	8.05395	183.04	107.33	145.185	53.5351	0.49477	0.352342	0.170127	0.75515	0.682017	0.205689
TKV_RS04825	sporulation protein YqfD	yqfD	197.78	164.34	181.06	23.6457	139.38	152.1	145.74	8.9944	179.07	148.3	163.685	21.7577	-0.0125319	0.974233	-0.0333888	0.939745	-0.0406964	0.936827
TKV_RS04830	PhoH family protein		288.05	379.65	333.85	64.771	267.86	270.34	269.1	1.75362	369.37	381.04	375.205	8.25194	-0.035943	0.947907	0.27922	0.374438	0.237622	0.633979
TKV_RS04835	HDIG domain-containing metalloprotein		322.98	355.07	339.025	22.6911	270.98	307.64	289.31	25.9225	334.29	315.46	324.875	13.3148	0.0523135	0.920418	-0.030853	0.942717	0.0280426	0.953908
TKV_RS04840	rRNA maturation RNase YbeY	ybeY	313.07	376.49	344.78	44.8447	372.1	397.08	384.59	17.6635	437.06	367.66	402.36	49.0732	0.402527	0.337225	-0.132054	0.722727	0.289334	0.520344
TKV_RS04845	diacylglycerol kinase		203.45	183.87	193.66	13.8452	143.32	183.4	163.36	28.3408	192.77	220.52	206.645	19.6222	0.0492198	0.928972	0.137802	0.762726	0.19295	0.673647
TKV_RS04850	GTPase Era	era	365.17	383.13	374.15	12.6996	456.21	416.74	436.475	27.9095	506.57	615.66	561.115	77.1383	0.475891	0.148149	0.170715	0.654737	0.652968	0.077096
TKV_RS04855	hypothetical protein		356.51	313.52	335.015	30.3985	281.81	275.43	278.62	4.51134	333.65	402.78	368.215	48.8823	0.0263718	0.947907	0.207622	0.580988	0.237075	0.58604
TKV_RS04860	deoxyribose-phosphate aldolase	deoC	635.37	636.08	635.725	0.502046	560.75	516.88	538.815	31.0208	773.85	914.48	844.165	99.4404	0.0440238	0.926108	0.447102	0.150641	0.489607	0.193427
TKV_RS04865	DNA repair protein RecO	recO	301.41	268.49	284.95	23.278	255.3	260.31	257.805	3.5426	296.88	287.77	292.325	6.44174	0.142281	0.741612	-0.0142846	0.971968	0.13587	0.756308
TKV_RS04870	DUF4342 domain-containing protein		97.59	91.27	94.43	4.46891	91.13	89.99	90.56	0.806102	133.33	158.65	145.99	17.9039	0.211395	0.664617	0.479339	0.194193	0.692037	0.0849484
TKV_RS04875	glycine--tRNA ligase		621.85	436	528.925	131.416	589.44	376.84	483.14	150.331	1076.36	921.08	998.72	109.8	0.152596	0.771591	0.827865	0.00830541	0.991837	0.00063448
TKV_RS04880	helix-turn-helix transcriptional regulator		702.68	877.44	790.06	123.574	670.69	799.75	735.22	91.2592	429.8	466.75	448.275	26.1276	0.160564	0.764293	-0.881869	0.00182977	-0.690586	0.0733905
TKV_RS04885	pyruvate, water dikinase regulatory protein		510.75	625.12	567.935	80.8718	459.59	466.43	463.01	4.83661	305.18	357.55	331.365	37.0312	-0.0170661	0.96973	-0.653233	0.0250983	-0.647815	0.105741
TKV_RS04890	pyruvate, phosphate dikinase	ppdK	1077.98	1395.32	1236.65	224.393	1228.46	950.49	1089.47	196.554	1017.12	1077.09	1047.11	42.4052	0.0767787	0.898012	-0.237625	0.494678	-0.146661	0.78459
TKV_RS04895	HD domain-containing protein		146.17	128.78	137.475	12.2966	112.93	103.55	108.24	6.63266	70.5	86.16	78.33	11.0733	-0.0494989	0.9224	-0.628449	0.0717401	-0.661716	0.0963995
TKV_RS04900	ribonuclease R	rnr	144.08	117.59	130.835	18.7313	138.4	104.63	121.515	23.879	75.49	69.64	72.565	4.13657	0.174565	0.688102	-0.908128	0.000709442	-0.71604	0.0180685
TKV_RS04905	SsrA-binding protein SmpB	smpB	230.29	179.17	204.73	36.1473	97.28	114.03	105.655	11.844	80.56	94.56	87.56	9.89949	-0.602216	0.0993941	-0.44486	0.264758	-1.05065	0.00228559
TKV_RS04920	nickel ABC transporter permease	nikB	121.37	226.53	173.95	74.3593	37.01	37.23	37.12	0.155563	51.5	92.15	71.825	28.7439	-1.69213	4.13481e-05	0.722001	0.118568	-1.05627	0.0501369
TKV_RS04925	nickel ABC transporter permease subunit NikC	nikC	312.15	712.65	512.4	283.196	170.61	227.47	199.04	40.2061	127.09	210.13	168.61	58.7181	-0.920288	0.0810485	-0.400403	0.416285	-1.34429	0.0109696
TKV_RS04930	ABC transporter ATP-binding protein		126.51	310.8	218.655	130.313	43.39	54.95	49.17	8.17415	40.39	86.23	63.31	32.4138	-1.54599	0.00142041	0.169936	0.801694	-1.45776	0.0109276
TKV_RS04935	ABC transporter ATP-binding protein		299.77	701.55	500.66	284.101	116.23	146.19	131.21	21.1849	93.9	210.46	152.18	82.4204	-1.38905	0.00363877	0.0342663	0.963028	-1.40159	0.0141764
TKV_RS04940	hypothetical protein		350.4	767.32	558.86	294.807	344.61	228.28	286.445	82.2577	177.36	270.92	224.14	66.1569	-0.59813	0.318242	-0.494986	0.305398	-1.09375	0.0485212
TKV_RS04945	methyltransferase		234.59	491.73	363.16	181.825	113.83	109.55	111.69	3.02642	84.61	165.86	125.235	57.4524	-1.23383	0.00728845	-0.00832748	0.988742	-1.27068	0.020361
TKV_RS04950	ABC transporter substrate-binding protein		198.87	454.01	326.44	180.411	129.25	118.15	123.7	7.84889	87.65	176.32	131.985	62.6992	-0.969791	0.0553053	-0.0734025	0.912328	-1.06439	0.069811
TKV_RS04955	cobaltochelatase subunit CobN	cobN	199.09	379.55	289.32	127.604	78.88	81.85	80.365	2.10011	71.52	144.97	108.245	51.937	-1.38009	0.00108299	0.23806	0.674986	-1.17305	0.0302697
TKV_RS04960	ABC transporter substrate-binding protein		199.56	360.17	279.865	113.568	96.98	81.41	89.195	11.0097	72.05	126.52	99.285	38.5161	-1.21849	0.00387456	-0.0186018	0.975921	-1.2601	0.0114354
TKV_RS04965	cobaltochelatase subunit CobN		179.53	321.92	250.725	100.685	87.83	86.33	87.08	1.06066	77.22	118.68	97.95	29.3166	-1.11226	0.00869419	-0.0109956	0.985456	-1.15239	0.0171277
TKV_RS04970	nickel ABC transporter permease subunit NikC	nikC	145.35	226.94	186.145	57.6928	46.19	40.38	43.285	4.10829	33.97	77.95	55.96	31.0986	-1.63083	1.14755e-05	0.183138	0.790299	-1.43321	0.0058213
TKV_RS04980	ABC transporter substrate-binding protein		158.13	270.07	214.1	79.1535	113.63	90.9	102.265	16.0725	69.1	88.71	78.905	13.8664	-0.713836	0.126765	-0.535109	0.130268	-1.246	0.00478967
TKV_RS04985	ABC transporter substrate-binding protein		98.99	145.98	122.485	33.2269	66.07	62.74	64.405	2.35467	41.71	64.75	53.23	16.2917	-0.595456	0.174162	-0.43309	0.32324	-1.0153	0.030657
TKV_RS04990	AAA family ATPase		103.3	136.98	120.14	23.8154	69	77.71	73.355	6.1589	52.4	60.71	56.555	5.87606	-0.394026	0.419108	-0.545997	0.133625	-0.931616	0.0264865
TKV_RS04995	ABC transporter substrate-binding protein		146.98	169.68	158.33	16.0513	73.33	78.9	76.115	3.93858	56.98	69.49	63.235	8.84591	-0.701786	0.0883605	-0.434541	0.338144	-1.14078	0.00502875
TKV_RS05000	selenium metabolism-associated LysR family transcriptional regulator		47.08	47.93	47.505	0.601041	26.41	18.78	22.595	5.39522	27.01	36.91	31.96	7.00036	-0.713485	0.0903898	0.300939	0.575881	-0.431919	0.39922
TKV_RS05010	alpha/beta hydrolase		22.43	25.46	23.945	2.14253	10.89	6.27	8.58	3.26683	14.62	9.34	11.98	3.73352	-0.96955	0.082891	0.2532	0.75149	-0.807153	0.166364
TKV_RS05015	4Fe-4S binding protein		45.55	24.45	35	14.92	34.96	17.56	26.26	12.3037	39.41	51.55	45.48	8.58428	-0.079042	0.934058	0.543625	0.430507	0.447318	0.534183
TKV_RS05020	M48 family metallopeptidase		77.27	70.91	74.09	4.4972	88.24	71.04	79.64	12.1622	66.29	61.3	63.795	3.52846	0.366443	0.336273	-0.497251	0.10891	-0.110645	0.815511
TKV_RS05025	B12-binding domain-containing radical SAM protein		16.86	13.21	15.035	2.58094	10.44	9.57	10.005	0.615183	9.95	9.08	9.515	0.615183	-0.256601	0.632604	-0.25298	0.612315	-0.508195	0.29136
TKV_RS05030	glycerophosphodiester phosphodiesterase		35.5	28.99	32.245	4.60327	50.29	37.81	44.05	8.82469	26.5	27.46	26.98	0.678823	0.670023	0.104954	-0.852704	0.0210108	-0.13818	0.819836
TKV_RS05035	MFS transporter		27.12	17.06	22.09	7.11349	22.48	16.12	19.3	4.4972	13.62	9.39	11.505	2.99106	0.0964485	0.891954	-0.884729	0.0397224	-0.756526	0.130307
TKV_RS05040	O-acetyl-ADP-ribose deacetylase		137.66	143.48	140.57	4.11536	105.79	85.31	95.55	14.4815	149.5	156.35	152.925	4.84368	-0.256111	0.585389	0.473192	0.160563	0.207574	0.666418
TKV_RS05045	undecaprenyl-diphosphate phosphatase		48.23	37.02	42.625	7.92667	40.15	28.79	34.47	8.03273	64.72	47.3	56.01	12.3178	-0.0108394	0.982856	0.479219	0.25017	0.467985	0.290533
TKV_RS05050	pro-sigmaK processing inhibitor BofA family protein		32.01	27.17	29.59	3.4224	5.85	2.29	4.07	2.5173	11.55	4.29	7.92	5.1336	-1.69531	0.00433473	0.497979	0.639238	-1.41117	0.0417102
TKV_RS05055	small acid-soluble spore protein SspI	sspI	13.82	16.85	15.335	2.14253	9.82	9.87	9.845	0.0353553	31.18	15.96	23.57	10.7622	-0.228384	0.812095	0.848101	0.275831	0.531202	0.541111
TKV_RS05065	phosphoenolpyruvate synthase	ppsA	227.51	385.67	306.59	111.836	153.45	135.31	144.38	12.8269	192.49	312.82	252.655	85.0862	-0.734389	0.104851	0.599399	0.134938	-0.17684	0.800519
TKV_RS05070	MarR family transcriptional regulator		40.29	19.54	29.915	14.6725	18.68	35.97	27.325	12.2259	12.58	21.29	16.935	6.1589	0.157511	0.86041	-0.761636	0.250295	-0.561895	0.435315
TKV_RS05075	ATP-binding cassette domain-containing protein		45.65	29.56	37.605	11.3773	33.63	41	37.315	5.21138	23.78	27.42	25.6	2.57387	0.272816	0.621845	-0.701091	0.0837992	-0.395438	0.452153
TKV_RS05080	ABC transporter permease		35.29	19.38	27.335	11.2501	16.54	25.46	21	6.30739	11.1	22.5	16.8	8.06102	-0.0406881	0.95216	-0.451036	0.504743	-0.47414	0.495372
TKV_RS05085	MFS transporter		29.8	19.6	24.7	7.21249	21.38	30.39	25.885	6.37103	11.62	12.32	11.97	0.494975	0.340839	0.542672	-1.23751	0.0011442	-0.855959	0.0471291
TKV_RS05090	hypothetical protein		133.91	86.29	110.1	33.6724	87.18	98.35	92.765	7.89838	102.68	108.08	105.38	3.81838	0.0626819	0.91229	-0.0113757	0.982401	0.0595879	0.917824
TKV_RS05100	PAS domain S-box protein		103.98	82.98	93.48	14.8492	91.06	90.61	90.835	0.318198	122.22	126.17	124.195	2.79307	0.24489	0.523781	0.251688	0.437065	0.502537	0.138708
TKV_RS05105	response regulator		138.81	93.91	116.36	31.7491	126.09	107.58	116.835	13.0885	159.61	145.43	152.52	10.0268	0.289456	0.508835	0.186039	0.598955	0.485443	0.204952
TKV_RS05110	plasmid pRiA4b ORF-3 family protein		59.75	30.26	45.005	20.8526	69.2	45.42	57.31	16.815	47.81	53.78	50.795	4.22143	0.557124	0.336273	-0.335032	0.523246	0.282511	0.674883
TKV_RS05115	RNA chaperone Hfq	hfq	116.64	59.06	87.85	40.7152	28.11	41.64	34.875	9.56715	37.86	20.2	29.03	12.4875	-0.812975	0.141263	-0.427739	0.541881	-1.28538	0.0180902
TKV_RS05120	UPF0236 family protein		93.82	74.96	84.39	13.336	112.25	99.44	105.845	9.05804	106.95	100.4	103.675	4.63155	0.576403	0.12256	-0.216171	0.583344	0.383951	0.374452
TKV_RS05125	NfeD family protein		156.54	103.4	129.97	37.5757	116.34	119.94	118.14	2.54558	127.24	116.9	122.07	7.31148	0.160437	0.762649	-0.146131	0.723637	0.0281723	0.958774
TKV_RS05130	SPFH domain-containing protein		225.75	154.41	190.08	50.445	304.83	267.41	286.12	26.4599	261.84	281.57	271.705	13.9512	0.841061	0.00552259	-0.257211	0.436754	0.609675	0.0892647
TKV_RS05135	IS30 family transposase		233.66	152.94	193.3	57.0777	270.34	286.65	278.495	11.5329	259.01	279.1	269.055	14.2058	0.78199	0.0185475	-0.236663	0.499602	0.573699	0.128457
TKV_RS05140	glycosyltransferase family 2 protein		174.11	129.33	151.72	31.6642	180.57	178.27	179.42	1.62635	210.7	209.95	210.325	0.53033	0.513678	0.12459	0.0341969	0.936433	0.562602	0.105996
TKV_RS05145	response regulator		119.2	82.18	100.69	26.1771	115.14	143.2	129.17	19.8414	123.69	116.49	120.09	5.09117	0.606816	0.148509	-0.293518	0.489928	0.349925	0.447937
TKV_RS05150	hypothetical protein		72.44	65.54	68.99	4.87904	86.44	83.67	85.055	1.95869	92.31	100.97	96.64	6.12354	0.560531	0.0788601	-0.00666962	0.987886	0.566955	0.114592
TKV_RS05155	DUF1294 domain-containing protein		39.45	27.8	33.625	8.23779	17.52	19.86	18.69	1.65463	15.23	13.25	14.24	1.40007	-0.422308	0.547877	-0.51564	0.481052	-0.953844	0.129619
TKV_RS05160	FprA family A-type flavoprotein		97.57	96.23	96.9	0.947523	93.19	84.45	88.82	6.18011	118.36	109.83	114.095	6.03162	0.146525	0.782123	0.159771	0.711019	0.312757	0.498578
TKV_RS05165	arsenate reductase (thioredoxin)	arsC	147.61	126.93	137.27	14.623	100.6	110.62	105.61	7.08521	180.99	175.26	178.125	4.05172	-0.0747701	0.894136	0.538757	0.0962928	0.460607	0.222242
TKV_RS05170	hypothetical protein		44.77	26.6	35.685	12.8481	22.08	31.81	26.945	6.88015	24.26	18.32	21.29	4.20021	-0.0683276	0.935641	-0.488883	0.452003	-0.545371	0.412123
TKV_RS05175	phosphodiester glycosidase family protein		81.88	68.97	75.425	9.12875	26.19	22.81	24.5	2.39002	43.84	28.56	36.2	10.8046	-1.23457	4.38834e-05	0.342519	0.460015	-0.906021	0.0180685
TKV_RS05180	hypothetical protein		35.73	27.61	31.67	5.74171	11.59	10.84	11.215	0.53033	12.07	8.05	10.06	2.84257	-1.0717	0.00551379	-0.328461	0.579901	-1.42065	0.00059638
TKV_RS05185	decarboxylating 6-phosphogluconate dehydrogenase	gnd	4.07	4.44	4.255	0.26163	3.44	2.11	2.775	0.940452	1.89	1.05	1.47	0.59397	-0.233035	0.80438	-0.818319	0.365927	-1.0423	0.208212
TKV_RS05190	glucose-6-phosphate dehydrogenase	zwf	16.67	19.74	18.205	2.17082	11.08	7.26	9.17	2.70115	11.08	8.42	9.75	1.8809	-0.619462	0.233426	-0.0968775	0.88594	-0.749202	0.127606
TKV_RS05195	hypothetical protein		29.06	32.58	30.82	2.48902	8.87	8.55	8.71	0.226274	16.08	22.3	19.19	4.3982	-1.11042	0.069608	0.757511	0.328077	-0.495654	0.518017
TKV_RS05200	L-serine ammonia-lyase, iron-sulfur-dependent subunit beta	sdaAB	118.62	155.33	136.975	25.9579	69.71	53.67	61.69	11.342	94	95	94.5	0.707107	-0.794751	0.053455	0.410681	0.263607	-0.423805	0.370195
TKV_RS05205	L-serine ammonia-lyase, iron-sulfur-dependent, subunit alpha	sdaAA	140.76	192.09	166.425	36.2958	179.25	99.8	139.525	56.1796	187.73	165.56	176.645	15.6766	0.0011988	0.999556	0.147372	0.772118	0.152056	0.790215
TKV_RS05210	oligoendopeptidase F	pepF	193.13	184.02	188.575	6.44174	171.35	104.67	138.01	47.1499	184.57	155.48	170.025	20.5697	-0.157631	0.76916	0.107446	0.827891	-0.0518299	0.915528
TKV_RS05215	3-dehydroquinate synthase	aroB	79.17	55.96	67.565	16.4119	50.52	40.13	45.325	7.34684	43.3	41.68	42.49	1.14551	-0.253627	0.589142	-0.274633	0.488841	-0.525045	0.183472
TKV_RS05220	prephenate dehydratase	pheA	2630.73	2539.1	2584.91	64.7922	2056.68	1978.8	2017.74	55.0695	1984.26	1774.27	1879.26	148.485	-0.0659222	0.887983	-0.293314	0.299545	-0.350706	0.312055
TKV_RS05225	3-deoxy-7-phosphoheptulonate synthase	aroF	2334.92	2455.57	2395.24	85.3124	1785.34	1782.61	1783.97	1.9304	1785.2	1735.8	1760.5	34.9311	-0.133153	0.763005	-0.20973	0.498758	-0.336305	0.371022
TKV_RS05230	prephenate dehydrogenase/arogenate dehydrogenasefamily protein		724.23	675.67	699.95	34.3371	470.36	494.57	482.465	17.1191	407	396.32	401.66	7.5519	-0.232166	0.545472	-0.449881	0.106865	-0.675072	0.0270234
TKV_RS05235	3-phosphoshikimate 1-carboxyvinyltransferase	aroA	896.06	873.77	884.915	15.7614	783.13	770.39	776.76	9.00854	570.12	484.24	527.18	60.7263	0.0951293	0.828929	-0.7416	0.00199564	-0.629224	0.0437064
TKV_RS05240	response regulator transcription factor		995.72	1011.91	1003.82	11.4481	834.88	825.57	830.225	6.58316	591.82	561.33	576.575	21.5597	0.0114707	0.975431	-0.706131	0.00348456	-0.677624	0.0328088
TKV_RS05245	ATP-binding protein		529.26	475.14	502.2	38.2686	380.15	368.22	374.185	8.43578	278.92	233.56	256.24	32.0744	-0.126039	0.755745	-0.728461	0.00305614	-0.841509	0.00334494
TKV_RS05250	LysM peptidoglycan-binding domain-containing protein, CBM50 family		1182.09	1363.68	1272.88	128.404	1129.8	1049.83	1089.82	56.5473	881.44	850.04	865.74	22.2032	0.049855	0.922999	-0.514835	0.0420432	-0.446614	0.241386
TKV_RS05255	TMEM165/GDT1 family protein		75.73	46.09	60.91	20.9586	33.5	31.27	32.385	1.57685	38.27	27.33	32.8	7.73575	-0.531605	0.263316	-0.171135	0.752565	-0.711787	0.137931
TKV_RS05260	PIG-L family deacetylase		5.05	5.6	5.325	0.388909	1.84	1.27	1.555	0.403051	0.5	0.35	0.425	0.106066	-1.07811	0.0846895	-1.38601	0.10806	-2.63343	3.03141e-05
TKV_RS05265	ROK family transcriptional regulator		26.72	18.95	22.835	5.49422	19.88	71.62	45.75	36.5857	109.49	101.24	105.365	5.83363	1.00305	0.098899	0.864503	0.157678	2.21009	2.19884e-14
TKV_RS05270	IS200/IS605 family accessory protein TnpB-related protein		305.43	279.97	292.7	18.0029	210.17	234.38	222.275	17.1191	316.88	381.13	349.005	45.4316	-0.096719	0.838409	0.444854	0.186702	0.347129	0.386308
TKV_RS05275	thioredoxin	trxA	132.2	82.57	107.385	35.0937	69.92	195.31	132.615	88.6641	317.6	408.04	362.82	63.9507	0.502446	0.465578	1.11712	0.0369765	1.76698	4.842e-07
TKV_RS05280	aminotransferase class I/II-fold pyridoxal phosphate-dependent enzyme		539.6	338.77	439.185	142.008	463.18	318.6	390.89	102.233	611.3	444.3	527.8	118.087	0.125135	0.817719	0.229044	0.576417	0.361495	0.394649
TKV_RS05285	ASKHA domain-containing protein		41.67	34.36	38.015	5.16895	30.53	34	32.265	2.45366	31.72	26.12	28.92	3.9598	0.0595967	0.906903	-0.348914	0.324557	-0.278916	0.498578
TKV_RS05290	ABC-ATPase domain-containing protein		86.77	99.19	92.98	8.78227	106.36	92.14	99.25	10.0551	109.09	98.97	104.03	7.15592	0.34454	0.404073	-0.123444	0.731504	0.237279	0.601069
TKV_RS05295	IS3 family transposase		40.52	17.23	28.875	16.4685	2.86	3.05	2.955	0.13435	7.59	2.36	4.975	3.69817	-1.78221	0.00326744	0.297501	0.80516	-1.69641	0.0221674
TKV_RS05305	type I pullulanase	pulA	91.12	75.94	83.53	10.7339	85.67	49.65	67.66	25.47	59.34	63.86	61.6	3.19612	-0.0175901	0.972129	-0.30097	0.509539	-0.31478	0.423517
TKV_RS05310	1,4-alpha-glucan branching protein GlgB	glgB	586.91	1092.13	839.52	357.244	631.5	881.5	756.5	176.777	388.17	686.79	537.48	211.156	0.0951696	0.900771	-0.635368	0.16673	-0.501055	0.414994
TKV_RS05315	glucose-1-phosphate adenylyltransferase		492.34	866.27	679.305	264.408	423.67	650.16	536.915	160.153	224.68	464.65	344.665	169.684	-0.0623053	0.934172	-0.757267	0.132768	-0.786332	0.174495
TKV_RS05320	glucose-1-phosphate adenylyltransferase subunit GlgD	glgD	436.43	773.75	605.09	238.521	451.13	633.31	542.22	128.821	184.91	379.97	282.44	137.928	0.0910331	0.903048	-1.03794	0.0236255	-0.892772	0.115102
TKV_RS05325	glycogen synthase GlgA	glgA	538.68	873.59	706.135	236.817	445.17	716.2	580.685	191.647	184.51	446.54	315.525	185.283	-0.0089306	0.987938	-0.96111	0.0658981	-0.932549	0.10745
TKV_RS05335	ABC transporter permease		403.26	622.19	512.725	154.807	319.16	503.38	411.27	130.263	233.98	370.85	302.415	96.7817	-0.0382685	0.951609	-0.594071	0.205663	-0.613958	0.245218
TKV_RS05340	DUF2284 domain-containing protein		497.84	528.74	513.29	21.8496	323.93	485.08	404.505	113.95	245.14	384.5	314.82	98.5424	-0.0455993	0.938895	-0.518173	0.273313	-0.555951	0.233803
TKV_RS05345	hypothetical protein		565.95	604.93	585.44	27.563	635.25	671.47	653.36	25.6114	627.32	740.03	683.675	79.698	0.414699	0.265186	-0.121466	0.768588	0.307255	0.484893
TKV_RS05350	[FeFe] hydrogenase H-cluster radical SAM maturase HydG	hydG	880.36	1017.39	948.875	96.8948	982.31	862.35	922.33	84.8245	1126.14	1238.23	1182.18	79.2596	0.219771	0.617547	0.165363	0.631304	0.390575	0.339587
TKV_RS05355	DUF4143 domain-containing protein		9.35	4.93	7.14	3.12541	3.8	2.92	3.36	0.622254	28.67	9.09	18.88	13.8452	-0.432184	0.625218	1.76479	0.0131183	1.12578	0.14442
TKV_RS05360	hypothetical protein		121.52	55.52	88.52	46.669	25.61	53.19	39.4	19.502	220.37	99.06	159.715	85.7791	-0.619658	0.369316	1.57331	0.00369257	0.843756	0.161989
TKV_RS05365	IS21 family transposase		364.39	173.25	268.82	135.156	169.08	204.28	186.68	24.8902	501.07	314.7	407.885	131.783	-0.168286	0.802273	0.87157	0.0192115	0.665296	0.192527
TKV_RS05375	GTPase HflX	hflX	29.27	22.66	25.965	4.67398	28.46	19.78	24.12	6.13769	61.85	29.71	45.78	22.7264	0.167486	0.772497	0.665303	0.175675	0.828098	0.0953413
TKV_RS05380	DUF3189 family protein		125.35	109.43	117.39	11.2571	74.62	43.02	58.82	22.3446	78.38	40.64	59.51	26.6862	-0.635916	0.157363	-0.168859	0.79968	-0.821646	0.080483
TKV_RS05385	NUDIX hydrolase		212.77	245.13	228.95	22.882	190.02	169.61	179.815	14.432	82.33	174.98	128.655	65.5134	-0.0673814	0.90615	-0.603163	0.249586	-0.644086	0.260215
TKV_RS05390	YigZ family protein		384.17	462.1	423.135	55.1048	238.22	227.44	232.83	7.62261	283.69	221.57	252.63	43.9255	-0.543628	0.142831	-0.0804457	0.846012	-0.62992	0.105741
TKV_RS05395	hypothetical protein		281.2	286.65	283.925	3.85373	251.17	276.96	264.065	18.2363	229.91	159.83	194.87	49.554	0.170009	0.738649	-0.618026	0.0837992	-0.429715	0.33821
TKV_RS05400	CoA-binding protein		302.66	332.51	317.585	21.1071	236.6	242.29	239.445	4.02344	221.12	196.17	208.645	17.6423	-0.116493	0.817719	-0.386531	0.219159	-0.492982	0.206815
TKV_RS05405	TSUP family transporter		102.19	113.56	107.875	8.0398	45.57	74.04	59.805	20.1313	48.81	34.52	41.665	10.1046	-0.482793	0.386194	-0.674332	0.191396	-1.19149	0.00413377
TKV_RS05410	sulfite exporter TauE/SafE family protein		112.68	153.08	132.88	28.5671	72.11	115.19	93.65	30.4622	81.25	68.86	75.055	8.76105	-0.192918	0.777145	-0.492842	0.310315	-0.691213	0.140978
TKV_RS05415	cysteine synthase A	cysK	256.91	299.87	278.39	30.3773	241.49	234.49	237.99	4.94975	275.33	271.05	273.19	3.02642	0.0479202	0.928716	0.00482194	0.988742	0.0586388	0.915528
TKV_RS05420	YebC/PmpR family DNA-binding transcriptional regulator		245.93	260.47	253.2	10.2813	219.71	202.51	211.11	12.1622	286.75	264.73	275.74	15.5705	0.0182462	0.965215	0.185872	0.576417	0.205997	0.636728
TKV_RS05425	chemotaxis protein CheW		254.31	270.14	262.225	11.1935	364.54	265.97	315.255	69.6995	281.46	259.55	270.505	15.4927	0.50151	0.193296	-0.397452	0.241922	0.131311	0.790283
TKV_RS05430	hypothetical protein		20.42	11.77	16.095	6.11647	6.36	3.8	5.08	1.81019	8.66	5.58	7.12	2.17789	-0.999042	0.108053	0.246703	0.790923	-0.877477	0.192622
TKV_RS05435	crossover junction endodeoxyribonuclease RuvC	ruvC	239.54	211.97	225.755	19.4949	181.18	208.95	195.065	19.6364	236.31	168.64	202.475	47.8499	0.080587	0.880542	-0.147807	0.736946	-0.0595125	0.915398
TKV_RS05440	Holliday junction branch migration protein RuvA	ruvA	234.29	225.05	229.67	6.53367	218.78	224.17	221.475	3.81131	248.83	186.8	217.815	43.8618	0.223713	0.588085	-0.220394	0.554299	0.014452	0.977057
TKV_RS05445	Holliday junction branch migration DNA helicase RuvB	ruvB	328.45	407.93	368.19	56.2008	322.01	305.18	313.595	11.9006	373.25	351.99	362.62	15.0331	0.0389467	0.942207	0.0143109	0.971575	0.0585642	0.9175
TKV_RS05450	DUF2905 domain-containing protein		300.27	391.51	345.89	64.5164	244.33	223.02	233.675	15.0684	247.12	211.76	229.44	25.0033	-0.267497	0.612575	-0.215971	0.579121	-0.480989	0.299022
TKV_RS05455	SpoIID/LytB domain-containing protein		495.58	399.72	447.65	67.7833	354.99	326.16	340.575	20.3859	608.23	387.3	497.765	156.221	-0.0926504	0.82813	0.329828	0.378083	0.237577	0.606076
TKV_RS05460	tRNA preQ1(34) S-adenosylmethionine ribosyltransferase-isomerase QueA	queA	293.07	281.03	287.05	8.51357	250.98	202.13	226.555	34.5422	386.45	270.95	328.7	81.6708	-0.0539309	0.910184	0.325912	0.367858	0.2721	0.520344
TKV_RS05465	RNA chaperone Hfq		124.38	37.1	80.74	61.7163	6.09	11.01	8.55	3.47897	18.62	11.71	15.165	4.88611	-1.80835	0.00263088	0.443988	0.667733	-1.73731	0.00915114
TKV_RS05470	hypothetical protein		2.92	1.01	1.965	1.35057	0	2.39	1.195	1.68999	0	0	0	0	-0.0298363	NA	-0.340406	NA	-0.462029	NA
TKV_RS05475	PAS domain S-box protein		36.16	27.47	31.815	6.14476	14.83	22.19	18.51	5.20431	19.95	24.65	22.3	3.3234	-0.416836	0.413571	0.066468	0.916222	-0.368888	0.435315
TKV_RS05480	tRNA guanosine(34) transglycosylase Tgt	tgt	154.96	146.44	150.7	6.02455	117.72	105.17	111.445	8.87419	170.67	142.3	156.485	20.0606	-0.13955	0.751641	0.284854	0.376973	0.1442	0.748803
TKV_RS05485	preprotein translocase subunit YajC	yajC	279.76	170.04	224.9	77.5838	286.17	209.64	247.905	54.1149	298.41	231.98	265.195	46.9731	0.407103	0.383306	-0.0944691	0.844858	0.336896	0.473505
TKV_RS05490	TIGR04086 family membrane protein		10.9	2.15	6.525	6.18718	20.41	20.95	20.68	0.381838	13.04	1.92	7.48	7.86303	1.29322	0.0458511	-1.28948	0.0998908	0.187273	0.879951
TKV_RS05495	thioether cross-link-forming SCIFF peptide maturase	scfB	163.83	110.49	137.16	37.7171	83.67	68.14	75.905	10.9814	157.93	120.64	139.285	26.368	-0.511589	0.155608	0.657257	0.0272364	0.128683	0.797061
TKV_RS05500	gamma carbonic anhydrase family protein		131.84	92.67	112.255	27.6974	93.65	65.43	79.54	19.9546	153.76	110.94	132.35	30.2783	-0.180547	0.7477	0.514319	0.186189	0.327068	0.47282
TKV_RS05505	protein translocase subunit SecD	secD	727.4	600.13	663.765	89.9935	697.74	614.09	655.915	59.1495	652.51	515.64	584.075	96.7817	0.265025	0.44075	-0.357194	0.230006	-0.07958	0.861835
TKV_RS05510	protein translocase subunit SecF	secF	468.82	311.62	390.22	111.157	316.37	327.41	321.89	7.80646	280.64	203.89	242.265	54.2704	0.0310672	0.947907	-0.596638	0.0456849	-0.548242	0.150033
TKV_RS05515	2-polyprenylphenol 6-hydroxylase	ubiB	258.07	138.61	198.34	84.471	116.78	120.58	118.68	2.68701	135.45	115.13	125.29	14.3684	-0.381697	0.407603	-0.118591	0.745097	-0.503184	0.243437
TKV_RS05520	single-stranded-DNA-specific exonuclease RecJ	recJ	220.88	123.09	171.985	69.148	126.53	122.52	124.525	2.8355	148.46	119.68	134.07	20.3505	-0.135118	0.803474	-0.091178	0.806897	-0.22127	0.660091
TKV_RS05525	adenine phosphoribosyltransferase		372.68	313.88	343.28	41.5779	226.19	221.39	223.79	3.39411	409.03	267.09	338.06	100.367	-0.304381	0.398756	0.374826	0.315812	0.0690468	0.901496
TKV_RS05530	bifunctional (p)ppGpp synthetase/guanosine-3',5'-bis(diphosphate) 3'-pyrophosphohydrolase		391.93	337.04	364.485	38.8131	253.39	223.49	238.44	21.1425	412.67	367.01	389.84	32.2865	-0.304839	0.359712	0.503056	0.0512078	0.193801	0.615785
TKV_RS05535	D-aminoacyl-tRNA deacylase	dtd	218.27	169.37	193.82	34.5775	174.76	153.36	164.06	15.1321	221.62	166.39	194.005	39.0535	0.0546583	0.91229	0.0407109	0.932022	0.100966	0.841165
TKV_RS05540	MBL fold metallo-hydrolase		310.25	217.91	264.08	65.2942	198.12	182.71	190.415	10.8965	264.72	230.99	247.855	23.8507	-0.156671	0.735843	0.179185	0.598955	0.0220743	0.963637
TKV_RS05550	histidine--tRNA ligase	hisS	245.11	185.55	215.33	42.1153	158.61	125.51	142.06	23.4052	234.48	175.63	205.055	41.6132	-0.285078	0.470775	0.321609	0.359093	0.033397	0.946455
TKV_RS05555	aspartate--tRNA ligase	aspS	259.47	206.21	232.84	37.6605	187.99	135.98	161.985	36.7766	244.47	185.36	214.915	41.7971	-0.216715	0.617547	0.205445	0.600163	-0.0121872	0.979068
TKV_RS05560	tRNA threonylcarbamoyladenosine dehydratase		167.86	128.43	148.145	27.8812	104.51	84.94	94.725	13.8381	194.64	119.58	157.11	53.0754	-0.325286	0.414743	0.502703	0.197623	0.172722	0.749878
TKV_RS05565	metal-sensitive transcriptional regulator		85.41	103.18	94.295	12.5653	75.52	44.88	60.2	21.6658	60.43	66.09	63.26	4.00222	-0.326814	0.609075	-0.100746	0.882335	-0.445633	0.414994
TKV_RS05570	thioredoxin	trxA	860.6	789.13	824.865	50.5369	769.91	411.68	590.795	253.307	582.11	431.13	506.62	106.759	-0.183372	0.75416	-0.389803	0.401191	-0.583713	0.095937
TKV_RS05575	hypothetical protein		0	1.38	0.69	0.975807	1.59	0	0.795	1.1243	0.78	0	0.39	0.551543	0.024012	NA	-0.151043	NA	-0.0810313	NA
TKV_RS05585	Rrf2 family transcriptional regulator		57.49	58.12	57.805	0.445477	47.86	40.52	44.19	5.19016	36.14	54	45.07	12.6289	-0.0954095	0.884926	-0.142065	0.821632	-0.229059	0.728163
TKV_RS05590	tRNA 2-thiouridine(34) synthase MnmA	mnmA	111.8	100.68	106.24	7.86303	70.57	66.96	68.765	2.55266	49.66	64.07	56.865	10.1894	-0.316611	0.399479	-0.442569	0.245478	-0.746883	0.0503752
TKV_RS05595	AI-2E family transporter		3.67	1.55	2.61	1.49907	0.79	1.72	1.255	0.657609	0.83	0.83	0.83	0	-0.347917	0.714063	-0.542358	0.612598	-0.958334	0.291896
TKV_RS05600	alanine--tRNA ligase	alaS	462.26	357.09	409.675	74.3664	306.23	276.28	291.255	21.1778	308.82	271.86	290.34	26.1347	-0.183851	0.626566	-0.196269	0.529615	-0.374275	0.270872
TKV_RS05605	IreB family regulatory phosphoprotein		607.29	457.63	532.46	105.826	421.55	427.81	424.68	4.42649	539.25	523.31	531.28	11.2713	-0.0215605	0.958847	0.124389	0.737588	0.106353	0.820264
TKV_RS05610	Holliday junction resolvase RuvX	ruvX	179.84	148.5	164.17	22.1607	119.01	108.38	113.695	7.51655	194.8	174.35	184.575	14.4603	-0.219141	0.618954	0.488051	0.119998	0.262642	0.528063
TKV_RS05615	DUF1292 domain-containing protein		166.46	101.4	133.93	46.0044	134.04	109.45	121.745	17.3878	438.04	176.18	307.11	185.163	0.15497	0.792127	1.03086	0.0293045	1.15815	0.022436
TKV_RS05620	Fur family transcriptional regulator		316.83	168.54	242.685	104.857	276.49	300.47	288.48	16.9564	604.19	378.1	491.145	159.87	0.51817	0.244117	0.535772	0.14075	1.05582	0.0103399
TKV_RS05625	ribonuclease J		431.93	438.11	435.02	4.36992	308.26	359.19	333.725	36.0129	568.85	487.46	528.155	57.5514	-0.0867546	0.866514	0.44767	0.134938	0.358209	0.324391
TKV_RS05630	YlbF family regulator		432	532.43	482.215	71.0147	382.49	365.36	373.925	12.1127	615.57	454.52	535.045	113.88	-0.0856294	0.883646	0.305632	0.376973	0.213511	0.677138
TKV_RS05635	QueT transporter family protein		349.5	354.74	352.12	3.70524	174.62	195.76	185.19	14.9482	302.18	274.18	288.18	19.799	-0.595022	0.087847	0.425537	0.178841	-0.186383	0.673647
TKV_RS05640	endolytic transglycosylase MltG	mltG	208.4	183.42	195.91	17.6635	154.03	184.77	169.4	21.7365	192.83	126.27	159.55	47.065	0.0832143	0.876983	-0.285503	0.498758	-0.19388	0.686168
TKV_RS05645	O-methyltransferase		207.11	184.36	195.735	16.0867	144.34	163.47	153.905	13.527	202.41	126.18	164.295	53.9027	-0.0474211	0.926951	-0.110848	0.827891	-0.152908	0.776319
TKV_RS05650	U32 family peptidase		128.45	124.25	126.35	2.96985	98.14	99.91	99.025	1.25158	141.23	88.86	115.045	37.0312	-0.0586616	0.906736	0.00761456	0.987886	-0.0470644	0.938646
TKV_RS05655	penicillin-binding transpeptidase domain-containing protein		19.91	15.18	17.545	3.34462	11.1	8.69	9.895	1.70413	18.09	6.31	12.2	8.32972	-0.474845	0.3248	0.0793465	0.92589	-0.379105	0.601943
TKV_RS05660	RNA polymerase sporulation sigma factor SigK	sigK	19.38	15.1	17.24	3.02642	9	9.79	9.395	0.558614	18.44	9.76	14.1	6.13769	-0.483108	0.425742	0.335665	0.629692	-0.172881	0.82629
TKV_RS05665	YqeG family HAD IIIA-type phosphatase		220.11	153.28	186.695	47.2559	186.42	201.76	194.09	10.847	165.63	135.22	150.425	21.5031	0.340717	0.407603	-0.55216	0.0746822	-0.188299	0.691584
TKV_RS05670	shikimate dehydrogenase	aroE	425.95	362.75	394.35	44.6891	314.18	360.78	337.48	32.9512	261.86	267.64	264.75	4.08708	0.0706664	0.888274	-0.531698	0.0746822	-0.449474	0.186187
TKV_RS05675	type II secretion system ATPase GspE	gspE	905.69	913.56	909.625	5.56493	829.93	729.69	779.81	70.8804	488.5	565.87	527.185	54.7089	0.0581696	0.903048	-0.731546	0.00757834	-0.655042	0.0558691
TKV_RS05680	type IV pilus twitching motility protein PilT		941.75	908.97	925.36	23.179	797.56	759.94	778.75	26.6014	373.82	429	401.41	39.0182	0.0372325	0.934249	-1.11491	1.0321e-05	-1.05444	0.000506797
TKV_RS05685	type II secretion system F family protein		1082.06	930.8	1006.43	106.957	1390.69	1213.19	1301.94	125.511	288.57	288.54	288.555	0.0212132	0.633805	0.0208064	-2.31268	3.11979e-27	-1.6375	6.47871e-11
TKV_RS05690	prepilin-type N-terminal cleavage/methylation domain-containing protein		4627.24	3539.95	4083.59	768.83	4865.72	4437.53	4651.62	302.776	1607.74	2415.51	2011.62	571.18	0.464956	0.12447	-1.33121	2.70299e-05	-0.841781	0.0317452
TKV_RS05695	A24 family peptidase		482.95	297.58	390.265	131.076	354.82	274.31	314.565	56.9292	137.59	125.07	131.33	8.85298	-0.0028143	0.995511	-1.41154	2.0475e-08	-1.37808	1.04377e-05
TKV_RS05700	prepilin-type N-terminal cleavage/methylation domain-containing protein		558	308.55	433.275	176.388	496.24	374.53	435.385	86.062	182.86	152.85	167.855	21.2203	0.290905	0.566111	-1.52042	6.62047e-09	-1.16852	0.00119886
TKV_RS05705	prepilin-type N-terminal cleavage/methylation domain-containing protein		704.82	511.8	608.31	136.486	704.72	613.81	659.265	64.2831	362.66	357.87	360.265	3.38704	0.395546	0.243759	-1.039	1.04232e-05	-0.614557	0.0587106
TKV_RS05710	prepilin-type N-terminal cleavage/methylation domain-containing protein		788.72	563.63	676.175	159.163	707.87	610.71	659.29	68.7025	324.18	275.09	299.635	34.7119	0.251249	0.525439	-1.30139	2.65686e-08	-1.01899	0.00059638
TKV_RS05715	pilus assembly PilX N-terminal domain-containingprotein		374.12	230.96	302.54	101.229	366.05	335.05	350.55	21.9203	166.05	148.77	157.41	12.2188	0.48762	0.194592	-1.31876	1.29622e-08	-0.779154	0.030058
TKV_RS05720	competence protein ComFB		673.5	430.78	552.14	171.629	707.34	663.44	685.39	31.042	324.66	295.93	310.295	20.3152	0.579894	0.102943	-1.30591	3.33789e-08	-0.67531	0.065297
TKV_RS05725	type IV pilus assembly protein PilM	pilM	447.67	304.55	376.11	101.201	507.87	435.51	471.69	51.1662	244.47	218.61	231.54	18.2858	0.594107	0.0684549	-1.19318	2.21263e-07	-0.559078	0.10837
TKV_RS05730	PilN domain-containing protein		288.21	163.44	225.825	88.2257	197.89	180.17	189.03	12.5299	111.82	96.66	104.24	10.7197	0.0546895	0.926951	-1.02621	8.54481e-05	-0.930508	0.0151561
TKV_RS05735	type 4a pilus biogenesis protein PilO	pilO	356.59	189.88	273.235	117.882	346.45	330.76	338.605	11.0945	147.52	97.97	122.745	35.0371	0.574568	0.157407	-1.61265	4.90945e-09	-0.962018	0.0201388
TKV_RS05740	shikimate kinase		238.25	150.22	194.235	62.2466	322.36	247.36	284.86	53.033	136.89	155.17	146.03	12.9259	0.791951	0.0270266	-1.11024	0.000120379	-0.266468	0.586881
TKV_RS05745	TIM barrel protein		340.44	232.81	286.625	76.1059	376.96	314.15	345.555	44.4134	218.24	200.32	209.28	12.6714	0.538736	0.11327	-0.89447	0.000283259	-0.322079	0.413407
TKV_RS05750	glutamate 5-kinase	proB	521.65	331.26	426.455	134.626	675.23	533.88	604.555	99.9495	379.65	369.57	374.61	7.12764	0.754339	0.025175	-0.858568	0.000687309	-0.0604273	0.909665
TKV_RS05755	glutamate-5-semialdehyde dehydrogenase		370.11	287.69	328.9	58.2797	483.97	380.37	432.17	73.2563	257.82	267.17	262.495	6.61145	0.651595	0.0319797	-0.883211	0.000719831	-0.203451	0.618316
TKV_RS05760	type II 3-dehydroquinate dehydratase	aroQ	293.81	215.53	254.67	55.3523	491.23	357.58	424.405	94.5048	195.63	223.67	209.65	19.8273	0.961902	0.0024963	-1.15807	7.96838e-05	-0.152243	0.760168
TKV_RS05765	aminopeptidase P family protein		514.73	384.82	449.775	91.8602	718.85	518	618.425	142.022	257.14	259.92	258.53	1.96576	0.706793	0.0297266	-1.40186	7.97849e-08	-0.657577	0.0376889
TKV_RS05770	elongation factor P	efp	1225.25	995.87	1110.56	162.196	1413.9	1039.8	1226.85	264.529	868.04	969	918.52	71.3895	0.409633	0.248108	-0.583131	0.0613581	-0.153838	0.728163
TKV_RS05775	hypothetical protein		1408.68	1514.64	1461.66	74.925	2749	1642.23	2195.61	782.605	1595.44	1504.1	1549.77	64.5871	0.781058	0.0430426	-0.660246	0.0587108	0.169351	0.701123
TKV_RS05780	stage III sporulation protein AA	spoIIIAA	14.61	4.03	9.32	7.48119	23.81	21.81	22.81	1.41421	6.68	6.73	6.705	0.0353553	1.24405	0.0279252	-1.83904	5.41455e-07	-0.249002	0.796363
TKV_RS05785	stage III sporulation protein SpoIIIAB	spoIIIAB	11.06	4.47	7.765	4.65983	13.72	20.75	17.235	4.97096	4.46	5.79	5.125	0.940452	1.07837	0.0846895	-1.67341	0.00337023	-0.317035	0.759676
TKV_RS05790	stage III sporulation protein AC	spoIIIAC	9.06	3.77	6.415	3.74059	6.5	9.36	7.93	2.02233	3.85	1.91	2.88	1.37179	0.295381	0.761364	-1.0548	0.269186	-0.539846	NA
TKV_RS05795	stage III sporulation protein AD	spoIIIAD	14.96	5.15	10.055	6.93672	8.87	15.37	12.12	4.59619	3.17	0.98	2.075	1.54856	0.40059	0.64494	-2.00578	0.00649909	-1.29968	0.129619
TKV_RS05800	stage III sporulation protein AE	spoIIIAE	12.15	6.02	9.085	4.33456	14.23	18.61	16.42	3.09713	4.83	6.4	5.615	1.11016	0.975296	0.0615323	-1.59482	0.000315216	-0.46467	0.53042
TKV_RS05805	stage III sporulation protein AF	spoIIIAF	9.75	2.4	6.075	5.19723	8.4	15.63	12.015	5.11238	2.84	3.32	3.08	0.339411	0.848471	0.244117	-1.76778	0.00512432	-0.510813	0.616679
TKV_RS05810	stage III sporulation protein AG	spoIIIAG	16.62	4.43	10.525	8.61963	36.23	40.23	38.23	2.82843	4.27	10.65	7.46	4.51134	1.66032	0.00205871	-2.23263	1.0247e-05	-0.214715	0.841848
TKV_RS05815	SpoIIIAH-like family protein		33.29	11.86	22.575	15.1533	63.33	70.58	66.955	5.12652	8.38	12.44	10.41	2.87085	1.5597	0.00114389	-2.68183	8.62599e-13	-0.776381	0.286781
TKV_RS05820	Asp23/Gls24 family envelope stress response protein		579.1	489.42	534.26	63.4133	651.3	553.25	602.275	69.3318	598.8	698.5	648.65	70.4985	0.442219	0.160465	-0.0769994	0.858422	0.376244	0.332055
TKV_RS05825	alkaline shock response membrane anchor protein AmaP	amaP	554.96	347.03	450.995	147.029	252.2	336.05	294.125	59.2909	248.69	230.61	239.65	12.7845	-0.269533	0.59621	-0.480774	0.174883	-0.751616	0.0336062
TKV_RS05830	DUF2273 domain-containing protein		576.05	364.24	470.145	149.772	296.05	362.58	329.315	47.0438	335.66	328.84	332.25	4.82247	-0.179268	0.746374	-0.180095	0.667293	-0.357711	0.411179
TKV_RS05835	transcription antitermination factor NusB	nusB	648.1	514.65	581.375	94.3634	587.96	534.27	561.115	37.9646	570.69	582.35	576.52	8.24487	0.234291	0.534183	-0.148896	0.667733	0.0965083	0.830905
TKV_RS05840	bifunctional methylenetetrahydrofolate dehydrogenase/methenyltetrahydrofolate cyclohydrolase		672.54	533.03	602.785	98.6485	837.7	737.35	787.525	70.9582	734.49	712.32	723.405	15.6766	0.648489	0.0254484	-0.307789	0.30356	0.360423	0.309935
TKV_RS05845	exodeoxyribonuclease VII large subunit	xseA	890.05	743.11	816.58	103.902	801.47	839.53	820.5	26.9125	865.59	838.98	852.285	18.8161	0.290795	0.401751	-0.138308	0.683317	0.163996	0.681537
TKV_RS05850	exodeoxyribonuclease VII small subunit	xseB	217.31	169.33	193.32	33.927	271.72	204	237.86	47.8853	243.68	199.49	221.585	31.247	0.54649	0.156951	-0.285709	0.48267	0.287353	0.524156
TKV_RS05855	farnesyl diphosphate synthase		559.32	413.67	486.495	102.99	653.11	648.59	650.85	3.19612	727.13	657.51	692.32	49.2288	0.686572	0.0185181	-0.105755	0.757646	0.599351	0.05658
TKV_RS05860	hypothetical protein		205.54	126.57	166.055	55.8402	106.02	101.9	103.96	2.91328	210.01	176.77	193.39	23.5042	-0.332831	0.465578	0.677608	0.0167356	0.323458	0.467802
TKV_RS05865	1-deoxy-D-xylulose-5-phosphate synthase	dxs	307.58	205.68	256.63	72.0542	259.5	229.88	244.69	20.9445	460.02	340.71	400.365	84.3649	0.223899	0.596117	0.49614	0.0924728	0.719701	0.0376889
TKV_RS05870	TlyA family RNA methyltransferase		218.95	119.47	169.21	70.343	206.97	174.9	190.935	22.6769	326.41	244.98	285.695	57.5797	0.446732	0.317253	0.371415	0.260183	0.826457	0.0374505
TKV_RS05875	NAD(+)/NADH kinase		294.36	203.65	249.005	64.1417	197.8	194.38	196.09	2.41831	302.94	282.32	292.63	14.5805	-0.0353337	0.942207	0.372825	0.192595	0.335925	0.384539
TKV_RS05880	arginine repressor		337	274.42	305.71	44.2507	397.52	324.15	360.835	51.8804	520.98	427.95	474.465	65.7821	0.503215	0.124845	0.193565	0.585547	0.709802	0.0244984
TKV_RS05885	DNA repair protein RecN	recN	154.62	109.44	132.03	31.9471	137.21	122.53	129.87	10.3803	168.17	141.66	154.915	18.7454	0.263992	0.5101	0.0561868	0.886725	0.329838	0.390831
TKV_RS05890	SpoIVB peptidase	spoIVB	60.57	41.48	51.025	13.4987	61.19	47.53	54.36	9.65908	66.16	61.8	63.98	3.08299	0.363325	0.402498	0.0429444	0.926819	0.423505	0.293756
TKV_RS05895	sporulation transcription factor Spo0A	spoA	514.87	254.68	384.775	183.982	378.52	275.48	327	72.8603	420.88	514.42	467.65	66.1428	0.0744661	0.906903	0.322719	0.405543	0.396466	0.43454
TKV_RS05905	putative cytokinetic ring protein SteA	steA	258.66	183.86	221.26	52.8916	152.53	177.46	164.995	17.6282	187.62	177.67	182.645	7.03571	-0.105674	0.836226	-0.0512432	0.905823	-0.153736	0.73269
TKV_RS05915	IS200/IS605 family accessory protein TnpB-related protein		428.54	423.05	425.795	3.88202	302	239.94	270.97	43.883	360.36	396.74	378.55	25.7245	-0.348844	0.338103	0.287695	0.399923	-0.0648882	0.899073
TKV_RS05925	copper transporter		458.65	337.26	397.955	85.8357	260.63	258.78	259.705	1.30815	204.89	214.52	209.705	6.80944	-0.294745	0.422675	-0.488881	0.0853306	-0.77436	0.014542
TKV_RS05930	glycosyltransferase family 2 protein, GT2 family		288.98	207.68	248.33	57.4878	220.13	211.35	215.74	6.2084	191.77	181.31	186.54	7.39634	0.095889	0.843919	-0.395092	0.17562	-0.28476	0.474918
TKV_RS05935	UDP-N-acetylmuramyl pentapeptide phosphotransferase		168.39	83.33	125.86	60.1465	56.52	62.7	59.61	4.36992	57.24	47.99	52.615	6.54074	-0.664151	0.142559	-0.368397	0.327465	-1.04331	0.0125186
TKV_RS05940	DUF3866 family protein		265.08	165.96	215.52	70.0884	187.12	178.42	182.77	6.15183	183.11	169.26	176.185	9.79343	0.0693972	0.899714	-0.243095	0.437065	-0.159948	0.743422
TKV_RS05945	NUDIX hydrolase		504.1	340.04	422.07	116.008	443.02	360.49	401.755	58.3575	414.92	398.16	406.54	11.8511	0.217889	0.620255	-0.16935	0.627294	0.0631737	0.901752
TKV_RS05950	endonuclease Q family protein		356	212.73	284.365	101.307	249.91	230.85	240.38	13.4775	227.98	196.99	212.485	21.9132	0.0662344	0.90615	-0.366338	0.197136	-0.282293	0.525371
TKV_RS05955	stage II sporulation protein M	spoIIM	286.34	138.59	212.465	104.475	177.39	152.74	165.065	17.4302	136	91.04	113.52	31.7915	-0.0364077	0.949808	-0.715255	0.0311894	-0.716685	0.131606
TKV_RS05960	site-specific tyrosine recombinase		248.3	147.34	197.82	71.3895	194.37	192.08	193.225	1.61927	155.56	164.03	159.795	5.98919	0.260312	0.583733	-0.454257	0.125029	-0.168024	0.748803
TKV_RS05965	D-alanyl-D-alanine carboxypeptidase family protein		190.2	166.66	178.43	16.6453	196.13	116.5	156.315	56.3069	117.04	117.65	117.345	0.431335	0.0836976	0.892522	-0.570934	0.13307	-0.479517	0.160727
TKV_RS05970	anti-sigma F factor antagonist	spoIIAA	6.89	2.97	4.93	2.77186	5.11	12.44	8.775	5.18309	1.01	2.25	1.63	0.876812	0.641535	0.429513	-1.74216	0.0353895	-0.740413	NA
TKV_RS05975	anti-sigma F factor	spoIIAB	29.61	19.37	24.49	7.24077	64.36	55.48	59.92	6.27911	41.56	62.14	51.85	14.5523	1.40339	0.000346825	-0.363514	0.488841	1.08417	0.0353127
TKV_RS05980	RNA polymerase sporulation sigma factor SigF	sigF	36.63	15.06	25.845	15.2523	38.91	49.04	43.975	7.16299	29.95	42.02	35.985	8.53478	0.917997	0.0788601	-0.451452	0.356156	0.556382	0.3841
TKV_RS05990	stage V sporulation protein AC	spoVAC	37.68	74.78	56.23	26.2337	66.13	35.68	50.905	21.5314	12.6	4.75	8.675	5.55079	0.0719541	0.934172	-2.39263	3.7479e-06	-2.16356	0.000163152
TKV_RS05995	stage V sporulation protein AD	spoVAD	36.82	54.34	45.58	12.3885	86.57	30.69	58.63	39.5131	17.08	6.65	11.865	7.37512	0.482037	0.478699	-2.1747	4.08803e-05	-1.63571	0.00181913
TKV_RS06000	stage V sporulation protein AE	spoVAE	15.08	25.4	20.24	7.29734	34.13	13.64	23.885	14.4886	4.27	2.38	3.325	1.33643	0.338693	0.686364	-2.43621	0.000102312	-1.91292	0.00460023
TKV_RS06005	CCA tRNA nucleotidyltransferase		93.98	61.39	77.685	23.0446	50.45	65.46	57.955	10.6137	46.34	34.55	40.445	8.33679	-0.0959965	0.877573	-0.695867	0.0565631	-0.781629	0.0419665
TKV_RS06010	site-2 protease family protein		169.49	182.84	176.165	9.43988	173.08	133.8	153.44	27.7752	183.5	127.26	155.38	39.7677	0.0719992	0.899714	-0.174157	0.693364	-0.0928379	0.869194
TKV_RS06015	segregation/condensation protein A		96.31	66.08	81.195	21.3758	40.27	33.8	37.035	4.57498	47.67	23.91	35.79	16.8009	-0.758053	0.0436374	-0.239757	0.683317	-0.987005	0.0353096
TKV_RS06020	SMC-Scp complex subunit ScpB	scpB	96.92	96.59	96.755	0.233345	89.19	82.05	85.62	5.04874	65.73	59.84	62.785	4.16486	0.100086	0.857406	-0.61916	0.0593014	-0.499286	0.234006
TKV_RS06025	DUF1002 domain-containing protein		96.34	61.19	78.765	24.8548	63.72	55.75	59.735	5.63564	45.97	38.19	42.08	5.50129	-0.0811307	0.892522	-0.677527	0.0339986	-0.738368	0.0622863
TKV_RS06030	DUF2953 domain-containing protein		51.51	38.04	44.775	9.52473	40.02	41.97	40.995	1.37886	31.85	32.69	32.27	0.59397	0.16093	0.777145	-0.516161	0.204195	-0.333187	0.519736
TKV_RS06035	GerW family sporulation protein	ytfJ	492.57	480.22	486.395	8.73277	496.8	406.37	451.585	63.9437	464.21	474.99	469.6	7.62261	0.166364	0.70435	-0.129432	0.730477	0.0475361	0.925393
TKV_RS06040	transposase		259.1	158.27	208.685	71.2976	171.86	183.79	177.825	8.43578	183.42	164.65	174.035	13.2724	0.0781501	0.895052	-0.223524	0.532466	-0.131562	0.800519
TKV_RS06045	D-alanyl-D-alanine carboxypeptidase family protein		75	52.21	63.605	16.115	71.39	45.63	58.51	18.2151	64.44	54.22	59.33	7.22663	0.159819	0.777145	-0.162755	0.73243	0.0125655	0.979477
TKV_RS06050	sulfide/dihydroorotate dehydrogenase-like FAD/NAD-binding protein		5.3	2.77	4.035	1.78898	4.24	5.32	4.78	0.763675	3.4	0.78	2.09	1.85262	0.396846	0.625218	-1.06965	0.194193	-0.569877	0.567558
TKV_RS06055	FAD-dependent oxidoreductase		35.7	24.48	30.09	7.93374	23.66	26.69	25.175	2.14253	42.55	21.5	32.025	14.8846	0.0485379	0.937247	0.122602	0.848986	0.172918	0.797061
TKV_RS06060	pseudouridine synthase		92.23	70.41	81.32	15.4291	60.95	47.71	54.33	9.36209	81.24	54.15	67.695	19.1555	-0.263628	0.579277	0.110715	0.835263	-0.154417	0.782773
TKV_RS06065	GNAT family N-acetyltransferase		124.67	75.91	100.29	34.4785	29.07	40.74	34.905	8.25194	32.57	24.89	28.73	5.43058	-1.01664	0.0332907	-0.44467	0.481106	-1.52688	0.000530623
TKV_RS06070	polyamine aminopropyltransferase	speE	262.75	210.67	236.71	36.8261	158.45	129.68	144.065	20.3435	158.27	146.69	152.48	8.1883	-0.397901	0.253631	-0.107173	0.783507	-0.505866	0.131606
TKV_RS06075	agmatinase	speB	386.27	350.09	368.18	25.5831	283.95	206.08	245.015	55.0624	299.9	269.81	284.855	21.2768	-0.283561	0.493115	0.0258986	0.956618	-0.260183	0.484893
TKV_RS06080	pyruvate carboxylase	pyc	197.86	309.23	253.545	78.7505	404.73	260.89	332.81	101.71	95.18	85.25	90.215	7.02157	0.566648	0.249728	-1.99659	8.87831e-13	-1.32151	0.000697986
TKV_RS06085	SafA/ExsA family spore coat assembly protein	safA	8.9	7.92	8.41	0.692965	6.82	8.07	7.445	0.883883	14.12	16.33	15.225	1.56271	0.0889263	0.928642	0.713511	0.309996	0.79275	0.272739
TKV_RS06090	hypothetical protein		21.38	19.02	20.2	1.66877	16.85	14.1	15.475	1.94454	10.67	8.42	9.545	1.59099	-0.0757116	0.917555	-0.815662	0.122831	-0.867378	0.120765
TKV_RS06095	5'/3'-nucleotidase SurE	surE	45.83	33.21	39.52	8.92369	31.54	26.64	29.09	3.46482	41.85	32.14	36.995	6.86601	-0.127127	0.833741	0.141713	0.780602	0.0129469	0.9823
TKV_RS06100	MurR/RpiR family transcriptional regulator		135.73	81.53	108.63	38.3252	75.63	71.19	73.41	3.13955	91.12	119.98	105.55	20.4071	-0.229412	0.646391	0.324699	0.428659	0.0891665	0.888974
TKV_RS06105	hypothetical protein		146.34	99.63	122.985	33.029	133.13	89.5	111.315	30.8511	142.77	165.8	154.285	16.2847	0.142281	0.79939	0.27719	0.523246	0.42909	0.309394
TKV_RS06110	histidine phosphatase family protein		142.23	110.46	126.345	22.4648	113.65	83.92	98.785	21.0223	129.91	129.62	129.765	0.205061	-0.0557317	0.919469	0.197636	0.627294	0.144563	0.761445
TKV_RS06115	NAD(P)/FAD-dependent oxidoreductase		102.96	80.66	91.81	15.7685	90.73	67.82	79.275	16.1998	92.26	82.54	87.4	6.87308	0.0766603	0.888274	-0.0493522	0.916222	0.0360864	0.94413
TKV_RS06120	hypothetical protein		15.54	13.8	14.67	1.23037	9.84	19.59	14.715	6.89429	7.88	4.49	6.185	2.39709	0.232632	0.782123	-1.21466	0.0761834	-0.932121	0.192896
TKV_RS06125	chorismate mutase	aroH	478.87	447.35	463.11	22.288	503.98	497.16	500.57	4.82247	408.79	373.68	391.235	24.8265	0.381046	0.26682	-0.538757	0.0500578	-0.138322	0.760168
TKV_RS06130	(d)CMP kinase	cmk	465.31	402.57	433.94	44.3639	431.94	471	451.47	27.6196	388.25	326.16	357.205	43.9043	0.33593	0.341632	-0.525719	0.063803	-0.173099	0.674883
TKV_RS06135	lysophospholipid acyltransferase family protein		519.63	501.43	510.53	12.8693	542.56	514.96	528.76	19.5161	526.23	446.64	486.435	56.2786	0.321391	0.357226	-0.311118	0.294542	0.0246026	0.95653
TKV_RS06140	4-hydroxy-3-methylbut-2-enyl diphosphate reductase		381.13	369.34	375.235	8.33679	340.46	300.2	320.33	28.4681	310.35	240.92	275.635	49.0944	0.0545221	0.906903	-0.404965	0.179757	-0.33877	0.378923
TKV_RS06145	S1 RNA-binding domain-containing protein		420.26	344.42	382.34	53.627	344.16	309.94	327.05	24.1972	295.09	243	269.045	36.8332	0.0670956	0.884926	-0.468201	0.0898253	-0.388893	0.261085
TKV_RS06150	adenosylmethionine decarboxylase	speD	4404.19	4872.38	4638.28	331.06	2115.1	1927.13	2021.12	132.915	3056.11	2781.72	2918.91	194.023	-0.864789	0.00359067	0.328215	0.237694	-0.555025	0.112808
TKV_RS06155	protein-glutamate O-methyltransferase CheR		192.72	90.96	141.84	71.9552	37.29	53.64	45.465	11.5612	73.66	50.44	62.05	16.419	-1.12503	0.0115824	0.223398	0.667806	-0.977208	0.0311916
TKV_RS06160	tRNA (N6-isopentenyl adenosine(37)-C2)-methylthiotransferase MiaB	miaB	335.72	214.32	275.02	85.8428	128.95	122.13	125.54	4.82247	224.51	142.01	183.26	58.3363	-0.766374	0.0193818	0.326842	0.399923	-0.448419	0.309935
TKV_RS06165	DNA mismatch repair protein MutS	mutS	147.21	123.87	135.54	16.5039	83.83	86.08	84.955	1.59099	132.21	105.04	118.625	19.2121	-0.357988	0.283389	0.272845	0.405075	-0.088026	0.844848
TKV_RS06170	DNA mismatch repair endonuclease MutL	mutL	114.01	87.62	100.815	18.6605	60.41	65.9	63.155	3.88202	84.58	70.55	77.565	9.92071	-0.34912	0.352143	0.0927635	0.821811	-0.259685	0.512989
TKV_RS06175	tRNA (adenosine(37)-N6)-dimethylallyltransferaseMiaA	miaA	100.74	77.04	88.89	16.7584	71.87	60.48	66.175	8.05395	86.44	70.32	78.38	11.3986	-0.119285	0.806033	0.0470894	0.917424	-0.0697627	0.89528
TKV_RS06180	RNA chaperone Hfq	hfq	574.82	306.34	440.58	189.844	343.23	311.32	327.275	22.5638	329.2	347.81	338.505	13.1593	-0.0988322	0.876983	-0.138141	0.725315	-0.228469	0.674883
TKV_RS06185	pyrroline-5-carboxylate reductase	proC	597.08	375.78	486.43	156.483	377.98	272.14	325.06	74.8402	533.31	470.28	501.795	44.5689	-0.254729	0.593793	0.422462	0.191396	0.158416	0.74043
TKV_RS06190	ribonuclease HI	rnhA	1002.51	681.36	841.935	227.087	745.91	521.31	633.61	158.816	1034.6	891.83	963.215	100.954	-0.10159	0.854344	0.400319	0.238627	0.297661	0.447937
TKV_RS06195	tyrosine recombinase XerC		48.06	36.79	42.425	7.96909	20.98	21.34	21.16	0.254558	47.25	36.78	42.015	7.40341	-0.641081	0.104851	0.755919	0.0313851	0.0880061	0.877156
TKV_RS06200	methionine gamma-lyase family protein		372.05	290.67	331.36	57.5443	273.52	210.38	241.95	44.6467	373.74	348.01	360.875	18.1939	-0.149929	0.741612	0.376128	0.224647	0.225507	0.555443
TKV_RS06205	stage V sporulation protein K	spoVK	598.81	432.51	515.66	117.592	520.35	397.04	458.695	87.1933	681.9	521.79	601.845	113.215	0.122166	0.795396	0.189622	0.613229	0.318192	0.414994
TKV_RS06210	adenylosuccinate lyase	purB	486.36	355.84	421.1	92.2916	365.57	310.48	338.025	38.9545	516.46	456.46	486.46	42.4264	-0.0154125	0.968875	0.323361	0.268016	0.309116	0.39922
TKV_RS06215	pyridoxal phosphate-dependent aminotransferase		487.7	356.01	421.855	93.1189	375.01	288.35	331.68	61.2779	477.3	412.8	445.05	45.6084	-0.0453978	0.928642	0.225099	0.513837	0.182295	0.662125
TKV_RS06220	PHP domain-containing protein		88.42	43.6	66.01	31.6925	59.16	39.44	49.3	13.9441	86.52	100.25	93.385	9.70858	-0.0901622	0.90257	0.705604	0.0584871	0.594267	0.226696
TKV_RS06225	stage V sporulation protein S		457.28	357.3	407.29	70.6965	349.97	244.1	297.035	74.8614	571.77	680.79	626.28	77.0888	-0.150151	0.769602	0.858712	0.00994832	0.704119	0.0471986
TKV_RS06230	TIGR00282 family metallophosphoesterase		375.04	356.76	365.9	12.9259	198.57	195.58	197.075	2.11425	416.58	413.75	415.165	2.00111	-0.571408	0.0619962	0.85997	0.000424852	0.272734	0.473505
TKV_RS06235	IS200/IS605 family accessory protein TnpB-related protein		539.7	527.45	533.575	8.66206	251.42	245.65	248.535	4.08001	419.82	501.01	460.415	57.41	-0.773397	0.00538604	0.680696	0.0186471	-0.102846	0.833463
TKV_RS06240	IS607 family transposase		161.46	181.23	171.345	13.9795	151.17	125.25	138.21	18.3282	242.61	172.92	207.765	49.2783	-0.0317151	0.948522	0.37491	0.300429	0.339103	0.454327
TKV_RS06245	ribonuclease Y	rny	1131.61	967.67	1049.64	115.923	1229.46	1127.79	1178.62	71.8915	1226.54	1208.5	1217.52	12.7562	0.440901	0.131587	-0.142991	0.656937	0.310409	0.373198
TKV_RS06250	regulatory protein RecX		66.23	26.11	46.17	28.3691	14.37	17.8	16.085	2.42538	24.65	18.23	21.44	4.53963	-0.944227	0.0899445	0.193638	0.762638	-0.842482	0.150033
TKV_RS06255	recombinase RecA	recA	258.15	258.35	258.25	0.141421	211.17	175.53	193.35	25.2013	279.34	285.57	282.455	4.40528	-0.127303	0.777145	0.348045	0.262241	0.218879	0.601187
TKV_RS06260	competence/damage-inducible protein A		144.66	132.96	138.81	8.27315	87.26	96.28	91.77	6.3781	114.46	99.83	107.145	10.345	-0.285149	0.474761	0.0226218	0.961178	-0.26419	0.498059
TKV_RS06265	CDP-diacylglycerol--glycerol-3-phosphate 3-phosphatidyltransferase	pgsA	136.78	140.82	138.8	2.85671	99.87	92.39	96.13	5.28916	112.06	93.13	102.595	13.3855	-0.229006	0.617547	-0.100768	0.8159	-0.328085	0.447937
TKV_RS06270	30S ribosomal protein S12 methylthiotransferase RimO	rimO	211.04	201.73	206.385	6.58316	171.39	186.53	178.96	10.7056	169.16	133.27	151.215	25.3781	0.0812252	0.869555	-0.433863	0.160563	-0.341064	0.371813
TKV_RS06275	DNA translocase FtsK		164.58	172.9	168.74	5.88313	113.1	124.93	119.015	8.36507	139.07	113.12	126.095	18.3494	-0.203434	0.642893	-0.116126	0.762726	-0.317774	0.42233
TKV_RS06280	YlzJ-like family protein		11.02	10.91	10.965	0.0777817	7.76	2.26	5.01	3.88909	1.61	4.49	3.05	2.03647	-0.408571	0.652983	-0.483761	0.668483	-0.996352	0.283601
TKV_RS06285	ATP-dependent Clp protease proteolytic subunit		43.6	32.5	38.05	7.84889	21.85	10.82	16.335	7.79939	30.45	23.69	27.07	4.78004	-0.775814	0.142216	0.490044	0.405773	-0.355767	0.493963
TKV_RS06290	aspartate kinase	dapG	641.43	545.95	593.69	67.5146	467.19	415.52	441.355	36.5362	580.36	421.01	500.685	112.677	-0.128197	0.751641	-0.0188677	0.965953	-0.142424	0.755813
TKV_RS06295	YlmC/YmxH family sporulation protein		178.93	193.73	186.33	10.4652	103	104.52	103.76	1.0748	193.42	144.17	168.795	34.825	-0.510499	0.233426	0.476922	0.218172	-0.0544833	0.931316
TKV_RS06300	dUTP diphosphatase	dut	178.3	187.9	183.1	6.78823	187.16	150.73	168.945	25.7599	323.43	154.21	238.82	119.657	0.151159	0.763005	0.270843	0.612315	0.418213	0.444636
TKV_RS06305	pitrilysin family protein		305.52	257.2	281.36	34.1674	227.05	215.84	221.445	7.92667	330.22	184.97	257.595	102.707	-0.0476281	0.913171	0.00758215	0.988742	-0.0350708	0.951721
TKV_RS06310	polysaccharide deacetylase family protein, CE4 family		36.25	10.84	23.545	17.9676	40.75	31.14	35.945	6.7953	50.5	32.38	41.44	12.8128	0.741759	0.236135	0.00399185	0.992873	0.821278	0.207289
TKV_RS06315	polyribonucleotide nucleotidyltransferase		387	301.67	344.335	60.3374	371.59	291.1	331.345	56.915	658.04	551.38	604.71	75.42	0.226758	0.571342	0.656556	0.0156103	0.887683	0.00168281
TKV_RS06320	30S ribosomal protein S15	rpsO	965.33	934	949.665	22.1537	589.4	522.76	556.08	47.1216	1010.94	1021.92	1016.43	7.76403	-0.460068	0.154019	0.66237	0.0119566	0.190834	0.651272
TKV_RS06325	bifunctional riboflavin kinase/FAD synthetase		293.48	196.64	245.06	68.4762	162.5	161.59	162.045	0.643467	318.34	221.72	270.03	68.3207	-0.268862	0.523781	0.51521	0.109196	0.237875	0.613338
TKV_RS06330	tRNA pseudouridine(55) synthase TruB	truB	441.47	340.64	391.055	71.2976	309.51	278.74	294.125	21.7577	635.85	477.17	556.51	112.204	-0.105853	0.806033	0.700132	0.0106969	0.588865	0.0824497
TKV_RS06335	bifunctional oligoribonuclease/PAP phosphatase NrnA		375.07	260.98	318.025	80.6738	312.11	254.93	283.52	40.4324	606.58	436.51	521.545	120.258	0.128648	0.781053	0.659267	0.0271134	0.785267	0.0217166
TKV_RS06340	30S ribosome-binding factor RbfA	rbfA	122.03	84.96	103.495	26.2124	71.74	55.56	63.65	11.441	110.22	97.9	104.06	8.71156	-0.361443	0.470775	0.496291	0.199103	0.117062	0.833463
TKV_RS06345	translation initiation factor IF-2	infB	258.31	187.35	222.83	50.1763	164.44	132.91	148.675	22.2951	362.53	293.4	327.965	48.8823	-0.267218	0.503865	0.920985	0.000291507	0.642284	0.0458389
TKV_RS06350	ribosomal L7Ae/L30e/S12e/Gadd45 family protein		178.82	131.77	155.295	33.2694	164.99	125.86	145.425	27.6691	297.48	174.75	236.115	86.7832	0.185506	0.723778	0.470327	0.279253	0.655861	0.138708
TKV_RS06355	YlxR family protein		101.56	80.47	91.015	14.9129	96.49	75.95	86.22	14.524	224.15	150.01	187.08	52.4249	0.193922	0.738649	0.872	0.0186617	1.06353	0.00605192
TKV_RS06360	transcription termination factor NusA	nusA	267.72	141.36	204.54	89.35	160.2	157.68	158.94	1.78191	437.22	282.73	359.975	109.241	-0.037978	0.947907	0.938471	0.00188749	0.87287	0.0374505
TKV_RS06365	ribosome maturation factor RimP	rimP	416.08	203.41	309.745	150.38	274.73	243.13	258.93	22.3446	774.97	471.51	623.24	214.579	0.0582271	0.928642	1.01927	0.00141084	1.04417	0.0166923
TKV_RS06370	PolC-type DNA polymerase III		1072.51	661.79	867.15	290.423	541.25	524.7	532.975	11.7026	654.87	794.49	724.68	98.7262	-0.3631	0.357461	0.248132	0.489928	-0.119724	0.821474
TKV_RS06375	glycosyltransferase family 2 protein, GT2 family		1428.38	887.14	1157.76	382.714	831.06	874.34	852.7	30.6036	954.76	1154.25	1054.51	141.061	-0.117542	0.816404	0.113127	0.784801	-0.00260223	0.997156
TKV_RS06380	flavodoxin-dependent (E)-4-hydroxy-3-methylbut-2-enyl-diphosphate synthase	ispG	1095.54	712.57	904.055	270.801	609.7	591.96	600.83	12.5441	626.48	878.15	752.315	177.958	-0.261862	0.528122	0.135501	0.764435	-0.123248	0.826182
TKV_RS06390	transposase		2461.36	1945.11	2203.24	365.044	1599.45	1703.65	1651.55	73.6805	1188.59	1431.75	1310.17	171.94	-0.108232	0.801112	-0.508615	0.10414	-0.605097	0.0823283
TKV_RS06400	RIP metalloprotease RseP	rseP	209.8	130.35	170.075	56.1796	111.02	88.54	99.78	15.8958	159.17	124.78	141.975	24.3174	-0.425084	0.307845	0.302665	0.394798	-0.135023	0.797061
TKV_RS06405	1-deoxy-D-xylulose-5-phosphate reductoisomerase		140.85	53.8	97.325	61.5536	68.71	47.98	58.345	14.6583	119.63	82.7	101.165	26.1135	-0.345289	0.588432	0.571069	0.126162	0.176755	0.800519
TKV_RS06410	phosphatidate cytidylyltransferase		79.62	39.98	59.8	28.0297	17.93	20.67	19.3	1.93747	48.21	40.95	44.58	5.1336	-1.126	0.0109955	0.959166	0.00788152	-0.26808	0.65002
TKV_RS06415	isoprenyl transferase		180.05	84.02	132.035	67.9035	113.84	68.39	91.115	32.138	176.11	137.77	156.94	27.1105	-0.188795	0.777145	0.566474	0.150655	0.353959	0.510397
TKV_RS06420	hypothetical protein		106.27	61.52	83.895	31.643	9.38	25.2	17.29	11.1864	30.08	31.2	30.64	0.79196	-1.37558	0.0209014	0.49153	0.57573	-1.15754	0.0328669
TKV_RS06425	ribosome recycling factor	frr	439.27	287.32	363.295	107.445	252.01	166.21	209.11	60.6698	419.12	363	391.06	39.6828	-0.452955	0.298281	0.687825	0.0369765	0.214693	0.629855
TKV_RS06430	UMP kinase	pyrH	298.93	172.92	235.925	89.1025	152.37	114.28	133.325	26.9337	231.03	195.43	213.23	25.173	-0.466138	0.288827	0.469236	0.148278	-0.019701	0.973031
TKV_RS06435	translation elongation factor Ts	tsf	814.85	606.13	710.49	147.587	382.3	294.59	338.445	62.0203	886.88	562.04	724.46	229.697	-0.726099	0.0204306	0.861081	0.00838916	0.122573	0.814361
TKV_RS06440	30S ribosomal protein S2	rpsB	1243.29	1068.37	1155.83	123.687	546.24	477.82	512.03	48.3802	1089.24	754.04	921.64	237.022	-0.841266	0.00125522	0.626194	0.0385927	-0.221344	0.610192
TKV_RS06445	hypothetical protein		25.65	31.93	28.79	4.44063	34.57	18.79	26.68	11.1581	202.58	230.03	216.305	19.4101	0.11258	0.90257	2.65197	5.44417e-13	2.75974	1.97601e-14
TKV_RS06450	FapA family protein		19.21	15.84	17.525	2.38295	18.54	14.24	16.39	3.04056	178.42	178.74	178.58	0.226274	0.1759	0.763005	3.15477	1.34225e-36	3.31349	4.3246e-36
TKV_RS06455	FliA/WhiG family RNA polymerase sigma factor		15.23	15.6	15.415	0.26163	12.51	8.03	10.27	3.16784	103.67	111.94	107.805	5.84777	-0.256381	0.734279	3.0455	2.04222e-21	2.72933	9.21595e-18
TKV_RS06460	chemotaxis protein CheD		15.15	15.59	15.37	0.311127	17.9	15.25	16.575	1.87383	195.46	170.68	183.07	17.5221	0.318589	0.65003	3.14232	7.95627e-30	3.44621	2.02879e-28
TKV_RS06465	chemotaxis protein CheC		11.15	7.58	9.365	2.52437	9.44	8.37	8.905	0.756604	112.04	126.51	119.275	10.2318	0.17586	0.838815	3.38774	2.16723e-28	3.52358	1.95976e-25
TKV_RS06470	chemotaxis protein CheW		11.28	6.55	8.915	3.34462	13.9	7.99	10.945	4.179	115.71	118.51	117.11	1.9799	0.418074	0.612575	3.02373	3.09221e-17	3.5091	2.63085e-21
TKV_RS06475	chemotaxis protein CheA		21.11	15.12	18.115	4.23557	21.5	15.55	18.525	4.20729	185.22	200.46	192.84	10.7763	0.299126	0.559934	3.08793	1.10157e-32	3.37549	2.16272e-35
TKV_RS06480	CheB methylesterase domain-containing protein		19.29	12.33	15.81	4.92146	23.81	18.59	21.2	3.6911	211.08	230.56	220.82	13.7744	0.616161	0.271664	3.06891	8.60133e-29	3.69497	5.32052e-32
TKV_RS06485	flagellar brake protein		13.23	12.41	12.82	0.579828	31.19	15.4	23.295	11.1652	148.35	167.53	157.94	13.5623	0.909871	0.104851	2.4172	6.09753e-11	3.5005	8.19838e-29
TKV_RS06490	AAA family ATPase		20.24	13.75	16.995	4.58912	22.73	19.81	21.27	2.06475	160.77	190.38	175.575	20.9374	0.553141	0.26577	2.75092	8.35473e-24	3.29035	2.14579e-26
TKV_RS06495	AAA family ATPase		27.92	15.25	21.585	8.95904	32.91	30.63	31.77	1.6122	277.53	280.01	278.77	1.75362	0.772739	0.0875051	2.86251	1.48549e-35	3.59756	8.12711e-31
TKV_RS06500	flagellar biosynthesis protein FlhA	flhA	15.09	8.65	11.87	4.55377	14.53	15.07	14.8	0.381838	141.85	152.02	146.935	7.19128	0.563596	0.240523	3.02699	3.8691e-36	3.54661	5.42599e-31
TKV_RS06505	flagellar biosynthesis protein FlhB	flhB	13.04	6.66	9.85	4.51134	10.41	10.66	10.535	0.176777	131.77	160.99	146.38	20.6617	0.34819	0.613973	3.46212	9.27888e-35	3.73528	7.15661e-27
TKV_RS06510	flagellar biosynthetic protein FliR	fliR	11.16	8.4	9.78	1.95161	5.48	5.95	5.715	0.33234	68.47	76.23	72.35	5.48715	-0.372472	0.616583	3.28668	6.79356e-24	2.79572	1.76417e-16
TKV_RS06515	flagellar biosynthesis protein FliQ	fliQ	11.36	12.55	11.955	0.841457	1.91	6.07	3.99	2.94156	83.91	85.8	84.855	1.33643	-0.669708	0.408773	3.62963	7.10656e-13	2.60184	1.03853e-09
TKV_RS06520	flagellar motor switch protein FliM	fliM	27.28	11.74	19.51	10.9884	10.67	15.21	12.94	3.21026	108.9	125.2	117.05	11.5258	-0.195337	0.80968	2.81883	8.30619e-18	2.48753	3.19319e-10
TKV_RS06525	flagellar basal body-associated FliL family protein		82	94.5	88.25	8.83883	76.24	72.79	74.515	2.43952	222.63	211.51	217.07	7.86303	0.0325505	0.95216	1.30537	1.00126e-06	1.31101	0.000110853
TKV_RS06530	flagellar FlbD family protein		227.14	208.57	217.855	13.131	188.52	210.74	199.63	15.7119	198.69	225.66	212.175	19.0707	0.1533	0.770264	-0.099738	0.845203	0.0644833	0.915528
TKV_RS06535	flagellar basal-body rod protein FlgF	flgF	403.27	518.93	461.1	81.784	535.95	450.14	493.045	60.6768	445.22	510.69	477.955	46.2943	0.336447	0.453891	-0.224863	0.529164	0.131692	0.811215
TKV_RS06540	TIGR02530 family flagellar biosynthesis protein		181.33	180.36	180.845	0.685894	181.15	149.64	165.395	22.2809	211.74	218.78	215.26	4.97803	0.143776	0.771591	0.184899	0.633895	0.334803	0.426682
TKV_RS06545	flagellar hook capping FlgD N-terminal domain-containing protein		227.25	167.19	197.22	42.4688	110.26	125.81	118.035	10.9955	170.79	187.41	179.1	11.7521	-0.40064	0.337225	0.392136	0.297551	-0.0193156	0.97291
TKV_RS06550	flagellar hook-length control protein FliK		374.53	352.17	363.35	15.8109	219.42	200.16	209.79	13.6189	240.73	246.35	243.54	3.97394	-0.479533	0.116497	0.0229778	0.956618	-0.457216	0.180424
TKV_RS06555	MgtE integral membrane protein		334.29	292.87	313.58	29.2884	306.03	236	271.015	49.5187	273.03	259.3	266.165	9.70858	0.0733663	0.887983	-0.210096	0.563358	-0.127169	0.774167
TKV_RS06560	flagellar export protein FliJ	fliJ	207.54	129.25	168.395	55.3594	75.56	64.37	69.965	7.91252	80.4	43.36	61.88	26.1912	-0.871577	0.0201988	-0.360219	0.492325	-1.22535	0.00452103
TKV_RS06565	flagellar protein export ATPase FliI	fliI	376.58	397.73	387.155	14.9553	372.52	285.83	329.175	61.2991	391.41	379.21	385.31	8.6267	0.0408019	0.937247	0.0366874	0.932633	0.0835866	0.862
TKV_RS06570	FliH/SctL family protein		301.24	280.73	290.985	14.5028	265.02	232.26	248.64	23.1648	242.89	198.62	220.755	31.3036	0.0577096	0.904748	-0.359285	0.241347	-0.290609	0.448831
TKV_RS06575	flagellar motor switch protein FliG	fliG	448.35	467.81	458.08	13.7603	395.75	345.19	370.47	35.7513	390.75	393.79	392.27	2.1496	-0.0234331	0.954528	-0.105984	0.76651	-0.122508	0.796363
TKV_RS06580	flagellar basal-body MS-ring/collar protein FliF	fliF	527.4	546.46	536.93	13.4775	496.71	440.04	468.375	40.0717	485.96	459.37	472.665	18.802	0.0805413	0.867659	-0.176395	0.580551	-0.0861457	0.851487
TKV_RS06585	flagellar hook-basal body complex protein FliE	fliE	464.22	391.31	427.765	51.5552	273.46	257.91	265.685	10.9955	272.05	323.44	297.745	36.3382	-0.369656	0.29439	-0.0239081	0.962641	-0.390164	0.340915
TKV_RS06590	flagellar basal body rod protein FlgC	flgC	445.84	455.97	450.905	7.16299	456.09	376.3	416.195	56.4201	393.43	427.61	410.52	24.1689	0.155703	0.737686	-0.201615	0.581008	-0.0341839	0.946455
TKV_RS06595	flagellar basal body rod protein FlgB	flgB	493.55	554.93	524.24	43.4022	430.19	359.64	394.915	49.8864	417.76	457.94	437.85	28.4116	-0.123606	0.80438	-0.0378522	0.932683	-0.157687	0.754316
TKV_RS06600	GTP-sensing pleiotropic transcriptional regulator CodY	codY	283.49	171.94	227.715	78.8778	546.07	655.29	600.68	77.2302	164.27	101.51	132.89	44.378	1.57956	2.94392e-07	-2.28873	1.53404e-14	-0.621522	0.158356
TKV_RS06605	ATP-dependent protease ATPase subunit HslU	hslU	418.08	388.92	403.5	20.6192	2146.77	2293.84	2220.31	103.994	621.31	479.99	550.65	99.9283	2.61517	4.00016e-32	-2.15838	1.21222e-20	0.522276	0.121238
TKV_RS06610	ATP-dependent protease subunit HslV	hslV	301.07	288.39	294.73	8.96611	1593.01	1500.59	1546.8	65.3508	429.85	309.39	369.62	85.1781	2.54817	4.95309e-31	-2.20511	5.67699e-20	0.398231	0.312237
TKV_RS06615	type I DNA topoisomerase	topA	135.64	116.64	126.14	13.435	80.96	66.73	73.845	10.0621	131.64	82.31	106.975	34.8816	-0.455794	0.155645	0.317497	0.431929	-0.138272	0.795265
TKV_RS06620	DNA-processing protein DprA	dprA	24.08	30.74	27.41	4.70933	38.14	27.47	32.805	7.54483	25.94	23.96	24.95	1.40007	0.462694	0.368375	-0.556391	0.15121	-0.0491062	0.94413
TKV_RS06625	ribonuclease HII		96.31	80.02	88.165	11.5188	81.98	76.81	79.395	3.65574	114.84	90.35	102.595	17.317	0.135623	0.772627	0.164134	0.681211	0.304884	0.469478
TKV_RS06630	YraN family protein		337.95	160.43	249.19	125.526	83.62	98.73	91.175	10.6844	114.63	102.1	108.365	8.86005	-0.977299	0.0267805	0.0469426	0.929338	-0.981153	0.0255389
TKV_RS06635	tryptophan--tRNA ligase	trpS	354.36	270.36	312.36	59.397	244.39	204.37	224.38	28.2984	276.06	262.94	269.5	9.27724	-0.169376	0.685988	0.0707684	0.856984	-0.0965172	0.828441
TKV_RS06640	YitT family protein		77.51	50.22	63.865	19.2969	47.8	45.19	46.495	1.84555	32.14	26.5	29.32	3.98808	-0.135234	0.804782	-0.830068	0.0112474	-0.9429	0.0155468
TKV_RS06645	YifB family Mg chelatase-like AAA ATPase		150.39	128.59	139.49	15.4149	118.88	113.29	116.085	3.95273	79.04	91.69	85.365	8.9449	0.0281647	0.947907	-0.613609	0.0404472	-0.570412	0.112643
TKV_RS06650	ribosome biogenesis GTPase YlqF	ylqF	104.1	83.92	94.01	14.2694	66.67	60.42	63.545	4.41942	65.3	69.92	67.61	3.26683	-0.251161	0.554143	-0.0984149	0.827094	-0.346321	0.405679
TKV_RS06655	50S ribosomal protein L19	rplS	1502.38	1701.68	1602.03	140.926	1586.82	1223.09	1404.95	257.196	1953.62	1531.29	1742.45	298.632	0.0784983	0.888193	0.111449	0.78048	0.194852	0.674883
TKV_RS06660	tRNA (guanosine(37)-N1)-methyltransferase TrmD	trmD	1939.88	2107.84	2023.86	118.766	1617.76	1451.53	1534.64	117.542	1961.5	1698.74	1830.12	185.799	-0.11252	0.806033	0.0565047	0.880375	-0.054193	0.915528
TKV_RS06665	ribosome maturation factor RimM	rimM	2263.55	2310.41	2286.98	33.135	1671.37	1456.63	1564	151.844	1882.85	1725.23	1804.04	111.454	-0.25149	0.516927	0.0118261	0.975865	-0.23879	0.541182
TKV_RS06670	KH domain-containing protein		3754.89	3803.26	3779.07	34.2028	3486.87	2698.67	3092.77	557.342	3707.98	2946.38	3327.18	538.533	-0.00848866	0.983035	-0.0877385	0.831953	-0.0900705	0.847034
TKV_RS06675	30S ribosomal protein S16	rpsP	2224.97	2749.99	2487.48	371.245	2320.42	1914.5	2117.46	287.029	2745.92	2106.91	2426.41	451.848	0.0352946	0.947907	-0.00145774	0.996502	0.0393053	0.944444
TKV_RS06680	signal recognition particle protein	ffh	600.26	671.53	635.895	50.3955	475.14	432.22	453.68	30.349	679.67	568.19	623.93	78.8283	-0.195953	0.652227	0.25634	0.39927	0.0559226	0.915528
TKV_RS06685	putative DNA-binding protein		123.61	71.91	97.76	36.5574	45.69	60.64	53.165	10.5712	44.98	36.79	40.885	5.7912	-0.481908	0.373661	-0.548314	0.255503	-1.04363	0.0188036
TKV_RS06690	signal recognition particle-docking protein FtsY	ftsY	100.4	94.58	97.49	4.11536	114.9	109.23	112.065	4.0093	149.17	96.39	122.78	37.3211	0.46226	0.168494	-0.0714248	0.885158	0.39819	0.365908
TKV_RS06695	chromosome segregation protein SMC	smc	64.04	45.78	54.91	12.9118	57.6	55.17	56.385	1.71827	77.6	43.83	60.715	23.879	0.323746	0.383422	-0.0989904	0.851142	0.229569	0.668551
TKV_RS06700	hypothetical protein		71.73	48.33	60.03	16.5463	86.17	108.13	97.15	15.5281	54.47	30.85	42.66	16.7019	0.877706	0.055726	-1.28615	0.00402372	-0.337646	0.629672
TKV_RS06705	stage V sporulation protein S		3167.03	2878.44	3022.74	204.064	3827.97	2963.25	3395.61	611.449	3340.89	3288.81	3314.85	36.8261	0.429643	0.194737	-0.218141	0.523246	0.228328	0.543442
TKV_RS06710	radical SAM protein		296.93	237.54	267.235	41.9951	267.56	204.98	236.27	44.2507	184.58	180.69	182.635	2.75065	0.109123	0.814341	-0.54497	0.0646087	-0.422304	0.220868
TKV_RS06715	ribonuclease III	rnc	248.55	265.28	256.915	11.8299	320.53	190.05	255.29	92.2633	248.37	223.56	235.965	17.5433	0.237364	0.654817	-0.287043	0.507878	-0.0301737	0.951721
TKV_RS06720	beta-ketoacyl-ACP synthase II	fabF	507.33	451.87	479.6	39.2161	755.49	460.53	608.01	208.568	568.69	521.23	544.96	33.5593	0.57428	0.139078	-0.330998	0.40635	0.276859	0.438275
TKV_RS06725	acyl carrier protein	acpP	358.2	220.24	289.22	97.5525	211.7	156.92	184.31	38.7353	195.76	218.53	207.145	16.1008	-0.309744	0.547853	-0.0167209	0.975647	-0.330822	0.498578
TKV_RS06730	3-oxoacyl-[acyl-carrier-protein] reductase	fabG	238.68	210.31	224.495	20.0606	317.11	200	258.555	82.8093	253.12	215.05	234.085	26.9196	0.448098	0.282088	-0.319543	0.429466	0.154935	0.721529
TKV_RS06735	ACP S-malonyltransferase	fabD	261.96	231.24	246.6	21.7223	384.75	239.91	312.33	102.417	257.32	218.81	238.065	27.2307	0.573928	0.139078	-0.557873	0.119998	0.0477379	0.922067
TKV_RS06740	enoyl-[acyl-carrier-protein] reductase FabK	fabK	71.58	75.15	73.365	2.52437	100.52	59.08	79.8	29.3025	67.3	58	62.65	6.57609	0.352103	0.503706	-0.510778	0.219159	-0.130808	0.800519
TKV_RS06745	beta-ketoacyl-ACP synthase III		336.59	272.29	304.44	45.467	289	218.39	253.695	49.9288	220.66	245.48	233.07	17.5504	0.0277236	0.949728	-0.297932	0.409241	-0.260493	0.517961
TKV_RS06750	phosphate acyltransferase PlsX	plsX	339.58	249.33	294.455	63.8164	370.33	265.54	317.935	74.0977	276.38	245.69	261.035	21.7011	0.380011	0.335363	-0.460955	0.149672	-0.0590469	0.903194
TKV_RS06755	transcription factor FapR	fapR	226.05	216.28	221.165	6.90843	432.6	278.72	355.66	108.81	215.25	169.95	192.6	32.0319	0.887735	0.0109955	-1.03431	0.00111128	-0.101623	0.833463
TKV_RS06760	50S ribosomal protein L32	rpmF	1548.31	2021.97	1785.14	334.928	1445.38	1388.97	1417.18	39.8879	1913.62	1864.47	1889.05	34.7543	-0.0568989	0.921586	0.215543	0.498789	0.154499	0.771628
TKV_RS06765	DUF177 domain-containing protein		3175.7	3922.84	3549.27	528.308	2490.01	2619	2554.51	91.2097	2862.27	3546.41	3204.34	483.76	-0.1835	0.711773	0.133723	0.743052	-0.0516308	0.933381
TKV_RS06770	acetate kinase		4337.18	4798.43	4567.81	326.153	4476.4	4488.27	4482.34	8.39336	4034.16	4420.11	4227.14	272.908	0.239146	0.564957	-0.269519	0.397302	-0.0158403	0.976125
TKV_RS06775	phosphate acetyltransferase	pta	3094.05	3838.33	3466.19	526.285	3034.16	3042.29	3038.22	5.74878	2876.53	3702.82	3289.68	584.275	0.0788207	0.88853	-0.0697537	0.879888	0.0172731	0.976125
TKV_RS06780	nucleotidyltransferase		136.5	104.15	120.325	22.8749	70.83	87.93	79.38	12.0915	88.99	85.77	87.38	2.27688	-0.271869	0.547877	-0.0591945	0.901342	-0.334867	0.384086
TKV_RS06785	sporulation integral membrane protein YlbJ	ylbJ	355.17	299.91	327.54	39.0747	224.32	223.85	224.085	0.33234	354.29	272.35	313.32	57.9403	-0.239071	0.518535	0.27438	0.405533	0.0344859	0.94413
TKV_RS06790	ATPase		539.1	397.88	468.49	99.8576	468.99	469.16	469.075	0.120208	605.97	467.76	536.865	97.7292	0.289356	0.439248	-0.00734734	0.986971	0.291609	0.465314
TKV_RS06795	pantetheine-phosphate adenylyltransferase	coaD	321.96	220.43	271.195	71.7926	202.18	214.9	208.54	8.9944	252.05	178.9	215.475	51.7249	-0.0641736	0.90615	-0.15299	0.719269	-0.210412	0.668551
TKV_RS06800	16S rRNA (guanine(966)-N(2))-methyltransferase RsmD	rsmD	299.62	216.95	258.285	58.4565	250.85	226.17	238.51	17.4514	331.76	299.24	315.5	22.9951	0.176626	0.685458	0.203219	0.541881	0.385861	0.297345
TKV_RS06805	alpha/beta-type small acid-soluble spore protein		204.61	187.46	196.035	12.1269	272.85	131.97	202.41	99.6172	58.69	37.25	47.97	15.1604	0.278176	0.653652	-2.07847	1.33038e-06	-1.79301	2.49029e-06
TKV_RS06810	alpha/beta-type small acid-soluble spore protein		560.78	401.37	481.075	112.72	623.05	321.59	472.32	213.164	236.25	149.82	193.035	61.1152	0.233643	0.694925	-1.38756	0.000525871	-1.14114	0.00189812
TKV_RS06815	DegV family protein		186	168.42	177.21	12.4309	136.75	132.39	134.57	3.08299	112.17	89.61	100.89	15.9523	-0.0992717	0.828661	-0.59821	0.0402659	-0.685355	0.0396627
TKV_RS06820	ATP-dependent DNA helicase RecG	recG	297.6	310.59	304.095	9.18532	271.72	242.19	256.955	20.8809	268.36	209.66	239.01	41.5072	0.0367011	0.938895	-0.296111	0.347298	-0.248819	0.549207
TKV_RS06825	DAK2 domain-containing protein		325.03	285.94	305.485	27.6408	267.79	250.32	259.055	12.3532	283.47	231.34	257.405	36.8615	0.0523578	0.906903	-0.203356	0.532466	-0.142567	0.738583
TKV_RS06830	Asp23/Gls24 family envelope stress response protein		115.27	121.35	118.31	4.29921	83.97	72.09	78.03	8.40043	80.23	79.04	79.635	0.841457	-0.291203	0.557211	-0.157033	0.737322	-0.448674	0.324391
TKV_RS06835	50S ribosomal protein L28	rpmB	247.45	233.79	240.62	9.65908	191.82	127.27	159.545	45.6437	441.4	220.18	330.79	156.426	-0.281011	0.596308	0.78611	0.0942234	0.49486	0.350255
TKV_RS06840	hypothetical protein		77.17	52.49	64.83	17.4514	48.21	23.64	35.925	17.3736	163.7	74.83	119.265	62.8406	-0.432447	0.548161	1.34388	0.0168615	0.861522	0.137479
TKV_RS06845	thiamine diphosphokinase		107.3	94.7	101	8.90955	65.7	75.57	70.635	6.97914	101.21	82.2	91.705	13.4421	-0.202652	0.674119	0.166316	0.704176	-0.0393765	0.94413
TKV_RS06850	ribulose-phosphate 3-epimerase	rpe	161.91	173.09	167.5	7.90545	100.57	109.85	105.21	6.56195	147.53	102.63	125.08	31.7491	-0.357472	0.393722	0.0409228	0.937913	-0.320129	0.484893
TKV_RS06855	ribosome small subunit-dependent GTPase A	rsgA	174.04	135.44	154.74	27.2943	88.09	86.26	87.175	1.29401	131.7	113.19	122.445	13.0885	-0.496031	0.137836	0.283484	0.397524	-0.220097	0.599384
TKV_RS06860	Stk1 family PASTA domain-containing Ser/Thr kinase	pknB	292.39	249.66	271.025	30.2147	204.14	174.74	189.44	20.7889	246.11	245.49	245.8	0.438406	-0.213624	0.571414	0.180444	0.585887	-0.0323517	0.944444
TKV_RS06865	Stp1/IreP family PP2C-type Ser/Thr phosphatase		197.99	172.28	185.135	18.1797	187.88	155.97	171.925	22.5638	149.58	152.96	151.27	2.39002	0.172965	0.684565	-0.364063	0.261171	-0.177668	0.68397
TKV_RS06870	23S rRNA (adenine(2503)-C(2))-methyltransferase RlmN	rlmN	253.29	171.52	212.405	57.8201	208.43	183.02	195.725	17.9676	164.74	145.17	154.955	13.8381	0.176277	0.694925	-0.519692	0.0569988	-0.323748	0.416245
TKV_RS06875	16S rRNA (cytosine(967)-C(5))-methyltransferase RsmB	rsmB	277.74	200.91	239.325	54.327	218.92	198	208.46	14.7927	151.12	134.19	142.655	11.9713	0.0981634	0.832439	-0.725884	0.00339674	-0.608441	0.0627088
TKV_RS06880	zinc metallopeptidase		596.32	628.31	612.315	22.6203	500.98	440.51	470.745	42.7587	487.86	491.75	489.805	2.75065	-0.0927191	0.849821	-0.130934	0.709914	-0.217462	0.611002
TKV_RS06885	DUF116 domain-containing protein		240.13	163.54	201.835	54.1573	104.15	98.35	101.25	4.10122	99.48	87.35	93.415	8.57721	-0.642756	0.0582801	-0.303938	0.368244	-0.949189	0.00361465
TKV_RS06890	methionyl-tRNA formyltransferase	fmt	278.33	237.88	258.105	28.6025	202.48	194.53	198.505	5.6215	230.54	206.23	218.385	17.1898	-0.0794832	0.863145	-0.0577436	0.882797	-0.132165	0.760168
TKV_RS06895	peptide deformylase	def	235.38	198.64	217.01	25.9791	154.27	143.15	148.71	7.86303	179.89	176.93	178.41	2.09304	-0.236019	0.563163	0.0677273	0.874173	-0.167558	0.70904
TKV_RS06900	primosomal protein N'	priA	126.55	99.99	113.27	18.7808	93.14	77.04	85.09	11.3844	131.89	115.3	123.595	11.7309	-0.110559	0.80438	0.335998	0.273436	0.225366	0.56558
TKV_RS06905	bifunctional phosphopantothenoylcysteine decarboxylase/phosphopantothenate--cysteine ligase CoaBC	coaBC	258.44	265.35	261.895	4.88611	177.62	154.03	165.825	16.6806	249.39	257.61	253.5	5.81242	-0.355599	0.330597	0.411715	0.158858	0.0486885	0.925002
TKV_RS06910	DNA-directed RNA polymerase subunit omega	rpoZ	504.35	482.25	493.3	15.6271	475.16	384.92	430.04	63.8093	652.9	455.65	554.275	139.477	0.0815176	0.876983	0.160032	0.711019	0.245386	0.596748
TKV_RS06915	guanylate kinase	gmk	325.38	384.89	355.135	42.0799	245.33	207.76	226.545	26.566	349.42	291.52	320.47	40.9415	-0.347158	0.413219	0.296246	0.360632	-0.0623336	0.91197
TKV_RS06920	DUF370 domain-containing protein		114.17	138.32	126.245	17.0766	169.4	120.43	144.915	34.627	182.34	162.14	172.24	14.2836	0.418664	0.404109	0.0553901	0.916222	0.498481	0.274409
TKV_RS06925	YicC/YloC family endoribonuclease		147.45	123.54	135.495	16.9069	95.39	84.83	90.11	7.46705	140.82	110.63	125.725	21.3476	-0.277539	0.47585	0.273715	0.437065	-0.00635631	0.990333
TKV_RS06930	diaminopimelate epimerase	dapF	94.36	99.75	97.055	3.81131	70.1	59.56	64.83	7.45291	72.58	81.44	77.01	6.26497	-0.28041	0.534183	0.0583048	0.904376	-0.223476	0.65002
TKV_RS06935	MFS transporter		31.01	25.63	28.32	3.80423	11.11	11.93	11.52	0.579828	17.34	18.56	17.95	0.86267	-0.892867	0.0260946	0.41839	0.381159	-0.508984	0.268457
TKV_RS06940	Chromate resistance protein ChrB		29.71	20.76	25.235	6.32861	18.61	9.88	14.245	6.17304	16.6	28.68	22.64	8.54185	-0.422258	0.542736	0.436136	0.54403	-0.017596	0.9823
TKV_RS06945	NFACT RNA binding domain-containing protein		116.88	94.63	105.755	15.7331	81.22	67.89	74.555	9.42573	105.44	75.99	90.715	20.8243	-0.197968	0.625639	0.080493	0.857691	-0.115446	0.812312
TKV_RS06950	RNA 2',3'-cyclic phosphodiesterase	thpR	36.58	22.68	29.63	9.82878	14.07	12.01	13.04	1.45664	25.15	15.13	20.14	7.08521	-0.7323	0.165572	0.378897	0.554746	-0.397604	0.542707
TKV_RS06955	GNAT family protein		40.62	25.52	33.07	10.6773	20.25	16.71	18.48	2.50316	53.27	32.86	43.065	14.432	-0.451044	0.424566	0.944531	0.033392	0.449891	0.430223
TKV_RS06975	tRNA 2-thiocytidine biosynthesis TtcA family protein		28.37	14.71	21.54	9.65908	13.51	11.81	12.66	1.20208	48.87	23.66	36.265	17.8262	-0.369793	0.583733	1.19253	0.0138428	0.758363	0.206815
TKV_RS06980	class I SAM-dependent rRNA methyltransferase		212.18	191.55	201.865	14.5876	90.37	82.58	86.475	5.50836	202.37	132.36	167.365	49.5045	-0.883783	0.00126894	0.720751	0.0260735	-0.170717	0.730888
TKV_RS06985	peptidoglycan-binding domain-containing protein		581.78	318.91	450.345	185.877	44.37	56.19	50.28	8.358	326.29	478.27	402.28	107.466	-2.50095	2.81086e-13	2.64388	5.04506e-14	-0.016382	0.979068
TKV_RS06990	orotate phosphoribosyltransferase	pyrE	438.2	229.87	334.035	147.312	255.4	144.06	199.73	78.7293	187.42	294.7	241.06	75.8584	-0.378092	0.504863	0.0955251	0.882335	-0.294273	0.6214
TKV_RS06995	dihydroorotate dehydrogenase		260.56	98.43	179.495	114.643	200.36	83.98	142.17	82.2931	72.12	173.62	122.87	71.7713	-0.0133114	0.983764	-0.321646	0.648212	-0.316411	0.682836
TKV_RS07000	dihydroorotate dehydrogenase electron transfer subunit		549.79	239.96	394.875	219.083	527.15	244.74	385.945	199.694	127.97	389.44	258.705	184.887	0.235407	0.746374	-0.505913	0.619146	-0.368535	0.632266
TKV_RS07005	orotidine-5'-phosphate decarboxylase	pyrF	664.63	225.52	445.075	310.498	620.94	294.84	457.89	230.588	104.63	441.28	272.955	238.047	0.297992	0.679447	-0.560212	0.598955	-0.284706	0.808974
TKV_RS07010	dihydroorotase		388.06	73.34	230.7	222.541	384.84	121.77	253.305	186.019	1.37	410.77	206.07	289.49	0.195059	0.849821	-0.102968	0.929882	0.0172446	0.987212
TKV_RS07015	aspartate carbamoyltransferase catalytic subunit		201.48	34.9	118.19	117.79	168.94	56.01	112.475	79.8536	0.83	229.15	114.99	161.447	0.109759	0.913664	-0.0207419	0.986971	0.0439736	0.965092
TKV_RS07020	bifunctional pyr operon transcriptional regulator/uracil phosphoribosyltransferase PyrR	pyrR	622.57	398.9	510.735	158.159	660.41	574.11	617.26	61.0233	142.89	1007.07	574.98	611.068	0.54372	0.12459	-0.140145	0.916222	0.176152	0.889271
TKV_RS07025	AIR synthase family protein		111.81	104.13	107.97	5.43058	106.23	84.13	95.18	15.6271	181.46	115.21	148.335	46.8458	0.0971771	0.849821	0.41987	0.282754	0.516943	0.213071
TKV_RS07030	RluA family pseudouridine synthase		158.04	132.9	145.47	17.7767	167.71	127.13	147.42	28.6944	218.98	184.9	201.94	24.0982	0.290034	0.476074	0.252943	0.486695	0.55417	0.0961739
TKV_RS07035	signal peptidase II	lspA	83.96	89.9	86.93	4.20021	61.35	76.6	68.975	10.7834	75.93	79.72	77.825	2.67993	-0.0417624	0.945965	-0.0225721	0.96759	-0.0611913	0.922252
TKV_RS07040	GNAT family protein		30.39	26.16	28.275	2.99106	45.21	26.96	36.085	12.9047	54.72	44.9	49.81	6.94379	0.544596	0.313046	0.259289	0.62865	0.852372	0.0441395
TKV_RS07045	SprT family zinc-dependent metalloprotease		54.19	28.49	41.34	18.1726	39.73	38.19	38.96	1.08894	47.3	50.47	48.885	2.24153	0.207545	0.749531	0.128701	0.788818	0.347768	0.538839
TKV_RS07050	DUF2357 domain-containing protein		47.8	32.45	40.125	10.8541	26.82	23.3	25.06	2.48902	36.12	26.4	31.26	6.87308	-0.346513	0.40487	0.115012	0.793595	-0.235037	0.626354
TKV_RS07055	DUF3578 domain-containing protein		89.97	61.51	75.74	20.1243	54.76	52.14	53.45	1.85262	71.47	68.23	69.85	2.29103	-0.182739	0.689419	0.186127	0.592462	0.00179043	0.997616
TKV_RS07060	DEAD/DEAH box helicase family protein		96.77	69.74	83.255	19.1131	60.65	51.37	56.01	6.56195	85.84	84.6	85.22	0.876812	-0.254775	0.528122	0.404277	0.166584	0.14463	0.748803
TKV_RS07065	site-specific DNA-methyltransferase		125.12	94.23	109.675	21.8425	74.29	55.82	65.055	13.0603	118.46	124.69	121.575	4.40528	-0.427967	0.248412	0.693632	0.0201227	0.254284	0.52749
TKV_RS07070	DUF4391 domain-containing protein		57.32	29.16	43.24	19.9121	15.07	15.85	15.46	0.551543	23.68	19.89	21.785	2.67993	-0.986368	0.0372627	0.271174	0.613229	-0.781459	0.125754
TKV_RS07075	helicase-related protein		57.42	33.97	45.695	16.5817	24.76	25.86	25.31	0.777817	38.33	32.47	35.4	4.14365	-0.490059	0.237565	0.275153	0.4247	-0.232017	0.633979
TKV_RS07085	winged helix-turn-helix domain-containing protein		70.57	53.68	62.125	11.943	20.37	20.47	20.42	0.0707107	35.58	40.93	38.255	3.78302	-1.07764	0.0331267	0.637653	0.302431	-0.523311	0.384539
TKV_RS07095	type II toxin-antitoxin system PemK/MazF family toxin		245.71	189.38	217.545	39.8313	233.67	230.02	231.845	2.58094	272.75	291.54	282.145	13.2865	0.369455	0.325221	0.088043	0.835871	0.468395	0.219659
TKV_RS07100	DUF2281 domain-containing protein		360.97	229.38	295.175	93.0482	432.2	396.48	414.34	25.2579	395.9	339.97	367.935	39.5485	0.740476	0.0346326	-0.358839	0.251691	0.415114	0.325002
TKV_RS07105	hypothetical protein		38.59	26.07	32.33	8.85298	32.59	29.41	31	2.2486	20.85	55.5	38.175	24.5012	0.216063	0.735719	0.11876	0.888366	0.328937	0.68397
TKV_RS07110	RAMP superfamily CRISPR-associated protein		27.96	12.48	20.22	10.946	19.21	20.87	20.04	1.1738	11.57	21.61	16.59	7.09935	0.267282	0.70506	-0.413344	0.504743	-0.106148	0.907814
TKV_RS07115	hypothetical protein		36.98	13.7	25.34	16.4614	40.16	36.16	38.16	2.82843	14.59	33.42	24.005	13.3148	0.724633	0.243759	-0.73829	0.248869	0.0766262	0.94413
TKV_RS07120	RAMP superfamily CRISPR-associated protein		34.28	19.28	26.78	10.6066	42.05	43.07	42.56	0.721249	28.9	52.72	40.81	16.8433	0.886878	0.0280249	-0.222196	0.703262	0.679162	0.229878
TKV_RS07125	CRISPR-associated protein Csx11		31.74	12.86	22.3	13.3502	24.45	23.87	24.16	0.410122	12.19	21.96	17.075	6.90843	0.388287	0.513565	-0.634352	0.166748	-0.191996	0.800519
TKV_RS07130	RAMP superfamily CRISPR-associated protein		27.64	10.98	19.31	11.7804	29	28.28	28.64	0.509117	13.83	23.14	18.485	6.58316	0.75987	0.144751	-0.757052	0.0976441	0.0880235	0.920072
TKV_RS07135	RAMP superfamily CRISPR-associated protein		14.1	5.2	9.65	6.29325	12.53	9.36	10.945	2.24153	6.63	13.18	9.905	4.63155	0.40181	0.588085	-0.279992	0.7021	0.175495	0.851487
TKV_RS07140	IS110 family transposase		472.23	461.71	466.97	7.43876	307.56	406.23	356.895	69.7702	403.3	458.15	430.725	38.7848	-0.0860396	0.879534	0.0719118	0.883526	-0.0124146	0.979068
TKV_RS07145	IS200/IS605 family accessory protein TnpB-related protein		515.19	464.22	489.705	36.0412	443.13	385.61	414.37	40.6728	512.49	558.39	535.44	32.4562	0.0462617	0.917518	0.176503	0.612315	0.226867	0.574226
TKV_RS07150	IS607 family transposase		319.76	260.04	289.9	42.2284	305.34	308.89	307.115	2.51023	296.86	308.32	302.59	8.10344	0.362087	0.290516	-0.209522	0.541881	0.166304	0.701123
TKV_RS07155	NifB/NifX family molybdenum-iron cluster-bindingprotein		63.88	59.72	61.8	2.94156	51.2	88.87	70.035	26.6367	37.25	90.13	63.69	37.3918	0.41101	0.503827	-0.280819	0.712768	0.147153	0.861612
TKV_RS07160	large conductance mechanosensitive channel protein MscL	mscL	94.08	66.42	80.25	19.5586	63.82	127.06	95.44	44.7174	95.89	125.04	110.465	20.6122	0.479164	0.424566	0.00893454	0.988742	0.545491	0.256199
TKV_RS07170	nitroreductase family protein		136.72	122.7	129.71	9.91364	110.85	173.59	142.22	44.3639	131.47	209.39	170.43	55.0978	0.390168	0.437091	0.0658725	0.921004	0.475517	0.33821
TKV_RS07180	EAL domain-containing protein		43.55	27.95	35.75	11.0309	27.3	39.59	33.445	8.69034	19.65	25.74	22.695	4.30628	0.193092	0.772497	-0.698398	0.161222	-0.476143	0.403955
TKV_RS07185	stalk domain-containing protein		73.17	67.75	70.46	3.83252	65.03	67.57	66.3	1.79605	67.18	81.9	74.54	10.4086	0.192043	0.661316	-0.0199129	0.96759	0.180256	0.72001
TKV_RS07195	PspC domain-containing protein		333.37	231.93	282.65	71.7289	207.25	179.02	193.135	19.9616	286.94	227.92	257.43	41.7334	-0.225417	0.65003	0.208942	0.616449	-0.0211719	0.97186
TKV_RS07200	secondary thiamine-phosphate synthase enzyme YjbQ		322.3	288.5	305.4	23.9002	228.1	227.73	227.915	0.26163	208.38	232.51	220.445	17.0625	-0.121415	0.782123	-0.232359	0.534159	-0.346146	0.390831
TKV_RS07205	TraR/DksA C4-type zinc finger protein		168.33	147.92	158.125	14.432	106.12	115.92	111.02	6.92965	95.61	100.67	98.14	3.57796	-0.200284	0.651409	-0.360097	0.316342	-0.554628	0.129328
TKV_RS07210	DUF5665 domain-containing protein		38.96	50.61	44.785	8.23779	32.87	38.55	35.71	4.01637	48.59	38.41	43.5	7.19835	-0.040237	0.95216	0.0705415	0.916222	0.0282287	0.971972
TKV_RS07215	thioredoxin-dependent thiol peroxidase	bcp	206.97	284.23	245.6	54.6311	174.22	277.48	225.85	73.0158	225.76	166.06	195.91	42.2143	0.138807	0.843299	-0.395997	0.393024	-0.238391	0.668551
TKV_RS07220	3-deoxy-7-phosphoheptulonate synthase	aroF	84.5	88.64	86.57	2.92742	121.51	163.62	142.565	29.7763	91.86	100.51	96.185	6.11647	0.920939	0.0124555	-0.734515	0.0358293	0.236886	0.620171
TKV_RS07225	tryptophan synthase subunit alpha	trpA	52.45	62.44	57.445	7.064	123.65	125.06	124.355	0.997021	64.78	89.76	77.27	17.6635	1.27661	8.51259e-05	-0.833983	0.0175916	0.485746	0.33631
TKV_RS07230	tryptophan synthase subunit beta	trpB	30.96	28.64	29.8	1.64049	56.18	63.19	59.685	4.95682	26.79	47.98	37.385	14.9836	1.19869	0.000123021	-0.799564	0.075175	0.40504	0.490366
TKV_RS07235	phosphoribosylanthranilate isomerase		57.03	46.23	51.63	7.63675	96.04	133.69	114.865	26.6226	50.86	54.58	52.72	2.63044	1.31766	0.000199447	-1.25966	0.000222218	0.133585	0.812196
TKV_RS07240	indole-3-glycerol phosphate synthase TrpC	trpC	67.71	50.64	59.175	12.0703	140.38	159.05	149.715	13.2017	81.99	87.37	84.68	3.80423	1.53058	8.50623e-08	-0.985097	0.00057329	0.601891	0.120246
TKV_RS07245	anthranilate phosphoribosyltransferase	trpD	54.81	58.78	56.795	2.80721	104.75	108.21	106.48	2.44659	91.02	116.08	103.55	17.7201	1.1069	0.000346825	-0.220593	0.595621	0.909919	0.0182404
TKV_RS07250	aminodeoxychorismate/anthranilate synthase component II		71.86	77.35	74.605	3.88202	88.87	93.18	91.025	3.04763	82.89	97.97	90.43	10.6632	0.524615	0.187973	-0.192148	0.654774	0.353601	0.461096
TKV_RS07255	anthranilate synthase component I	trpE	77.7	62.3	70	10.8894	85.84	113.35	99.595	19.4525	91.72	110.75	101.235	13.4562	0.751551	0.0362811	-0.164424	0.726041	0.61791	0.0988458
TKV_RS07265	5'-methylthioadenosine/adenosylhomocysteine nucleosidase		195.6	153.03	174.315	30.1015	190.05	148.21	169.13	29.5853	225.3	141.14	183.22	59.5101	0.236325	0.583733	-0.0836783	0.872195	0.160912	0.761445
TKV_RS07270	isoleucine--tRNA ligase	ileS	396.5	377.72	387.11	13.2795	368.58	280.3	324.44	62.4234	531.12	335.33	433.225	138.444	0.0268566	0.949808	0.206942	0.627294	0.236447	0.614104
TKV_RS07275	TM1266 family iron-only hydrogenase system putative regulator		337.4	324.82	331.11	8.8954	291.61	235.16	263.385	39.9162	379.92	286.74	333.33	65.8882	-0.0428384	0.936134	0.137912	0.747738	0.0973045	0.84992
TKV_RS07280	DivIVA domain-containing protein		190.91	142.27	166.59	34.3937	168.44	113.8	141.12	38.6363	189.34	161.54	175.44	19.6576	0.050503	0.932471	0.118615	0.800011	0.176882	0.701123
TKV_RS07285	YlmH/Sll1252 family protein		265.38	223.27	244.325	29.7763	257.08	201.51	229.295	39.2939	279.71	219.99	249.85	42.2284	0.187832	0.657364	-0.069933	0.874046	0.127821	0.78166
TKV_RS07290	YggT family protein		308.12	233.14	270.63	53.0189	190.35	209.5	199.925	13.5411	257.19	207.29	232.24	35.2846	-0.122698	0.806033	0.0127262	0.978387	-0.108052	0.828441
TKV_RS07295	cell division protein SepF	sepF	233.07	200.6	216.835	22.9598	194.79	176.83	185.81	12.6996	236.46	215.82	226.14	14.5947	0.065609	0.898012	0.086369	0.832871	0.157536	0.728163
TKV_RS07300	YggS family pyridoxal phosphate-dependent enzyme		250.32	240.95	245.635	6.62559	204.42	191.81	198.115	8.91662	240.99	215.9	228.445	17.7413	-0.0210654	0.958847	0.00865081	0.983746	-0.00766638	0.98801
TKV_RS07305	HlyD family efflux transporter periplasmic adaptor subunit		88.53	69.31	78.92	13.5906	62.41	59.51	60.96	2.05061	50.37	42.18	46.275	5.7912	-0.0692905	0.893939	-0.577658	0.0576208	-0.633909	0.0726927
TKV_RS07310	RidA family protein		711.72	1001.59	856.655	204.969	1681.08	1321.35	1501.21	254.368	612.02	573.3	592.66	27.3792	0.97118	0.00977746	-1.49308	3.14561e-10	-0.427188	0.357856
TKV_RS07315	pneumococcal-type histidine triad protein		48.08	33.89	40.985	10.0338	54.16	44.87	49.515	6.56902	65.66	59.11	62.385	4.63155	0.533709	0.148149	0.135861	0.729367	0.687863	0.0525145
TKV_RS07320	VWA-like domain-containing protein		459.25	371.44	415.345	62.091	434.24	302.63	368.435	93.0623	634.69	634.66	634.675	0.0212132	0.109944	0.825979	0.579658	0.0624285	0.697497	0.0193651
TKV_RS07325	AAA family ATPase		290.15	271.52	280.835	13.1734	261.55	203.61	232.58	40.9698	289.18	326.56	307.87	26.4317	0.0122366	0.975023	0.212677	0.57573	0.228819	0.58942
TKV_RS07330	carboxylating nicotinate-nucleotide diphosphorylase	nadC	117.56	87.31	102.435	21.39	123.28	94.76	109.02	20.1667	103.11	79.93	91.52	16.3907	0.360614	0.375852	-0.43344	0.216438	-0.052576	0.92469
TKV_RS07335	L-aspartate oxidase	nadB	220.41	195.55	207.98	17.5787	235.43	227.05	231.24	5.92555	191.17	172.31	181.74	13.336	0.425007	0.163193	-0.53217	0.0389729	-0.0892083	0.837667
TKV_RS07340	quinolinate synthase NadA	nadA	262.83	227.97	245.4	24.6497	361.98	340.42	351.2	15.2452	324.71	278.3	301.505	32.8168	0.772351	0.00401645	-0.408336	0.140154	0.384616	0.268457
TKV_RS07345	acyl-CoA dehydratase activase		163.05	139.47	151.26	16.6736	192.92	183.47	188.195	6.68216	118.87	151.98	135.425	23.4123	0.580939	0.0436374	-0.638839	0.0444161	-0.0422452	0.942527
TKV_RS07350	2-hydroxyacyl-CoA dehydratase family protein		125.62	92.11	108.865	23.6951	117.77	112.43	115.1	3.77595	75.62	85.65	80.635	7.09228	0.361592	0.320436	-0.68258	0.0197347	-0.298418	0.484525
TKV_RS07360	stage IV sporulation protein A	spoIVA	48.84	27.75	38.295	14.9129	74.03	67.47	70.75	4.63862	39.8	37.32	38.56	1.75362	1.09589	0.00196473	-1.04118	5.28041e-05	0.130013	0.822723
TKV_RS07365	NAD(P)H-dependent glycerol-3-phosphate dehydrogenase		104.45	97.83	101.14	4.68105	113.07	79.4	96.235	23.8083	65.84	71.65	68.745	4.10829	0.195758	0.686104	-0.644838	0.0601444	-0.431627	0.272073
TKV_RS07370	glycerol-3-phosphate 1-O-acyltransferase PlsY	plsY	94.82	67.34	81.08	19.4313	112.97	87.51	100.24	18.0029	58.8	71.92	65.36	9.27724	0.557668	0.148149	-0.765927	0.0308138	-0.175394	0.756654
TKV_RS07375	ribosome biogenesis GTPase Der	der	97.43	91.78	94.605	3.99515	127.87	98.46	113.165	20.796	86.88	76.06	81.47	7.6509	0.50895	0.141639	-0.647485	0.0274544	-0.113406	0.807632
TKV_RS07380	DUF512 domain-containing protein		61.47	34.12	47.795	19.3394	50.87	45.71	48.29	3.64867	33.77	26.91	30.34	4.85075	0.300636	0.56169	-0.840164	0.00526455	-0.494122	0.299022
TKV_RS07385	DUF3189 family protein		5.6	7.39	6.495	1.26572	5.91	3.71	4.81	1.55563	2.55	0.81	1.68	1.23037	-0.123099	0.906605	-1.14206	0.206885	-1.18968	0.17078
TKV_RS07390	DUF3189 family protein		15.14	7.61	11.375	5.32451	2.38	1.6	1.99	0.551543	1.08	0.55	0.815	0.374767	-1.30609	0.0495857	-0.678233	0.532337	-2.2943	0.00145349
TKV_RS07395	hypothetical protein		20.14	20.02	20.08	0.0848528	5.05	5.49	5.27	0.311127	0.42	0.23	0.325	0.13435	-1.01638	0.142559	-1.61186	0.075175	-2.87232	6.29074e-05
TKV_RS07400	YIEGIA family protein		23.32	30.57	26.945	5.12652	31.3	11.37	21.335	14.0926	2.2	1.41	1.805	0.558614	-0.0665746	0.938895	-3.14557	6.62047e-09	-3.26802	2.21236e-12
TKV_RS07405	stage II sporulation protein P	spoIIP	44.95	49.86	47.405	3.47189	54.85	19.03	36.94	25.3286	3.4	3.5	3.45	0.0707107	-0.0824924	0.920418	-3.16568	5.2938e-11	-3.38625	7.40348e-21
TKV_RS07410	DUF1614 domain-containing protein		41.3	42.33	41.815	0.72832	51.12	14.86	32.99	25.6397	1.68	5.89	3.785	2.97692	-0.0642281	0.940563	-2.59772	4.29777e-05	-2.74436	4.8151e-07
TKV_RS07415	phosphate signaling complex protein PhoU	phoU	679.61	509.43	594.52	120.335	582.81	655.95	619.38	51.7178	526.94	546.05	536.495	13.5128	0.344063	0.353214	-0.392289	0.205954	-0.0306709	0.948122
TKV_RS07420	phosphate ABC transporter ATP-binding protein PstB	pstB	473.16	351.83	412.495	85.7933	319.49	341	330.245	15.2099	383.33	361.1	372.215	15.719	-0.0145892	0.970455	-0.024526	0.955111	-0.0334237	0.944444
TKV_RS07425	phosphate ABC transporter permease PstA	pstA	282.3	123.47	202.885	112.31	101.32	86.5	93.91	10.4793	132.76	142.08	137.42	6.59024	-0.687566	0.141873	0.349284	0.299429	-0.382597	0.48202
TKV_RS07430	phosphate ABC transporter permease subunit PstC	pstC	260.78	113.58	187.18	104.086	72.56	79.94	76.25	5.21845	145.16	197.48	171.32	36.9958	-0.839808	0.0655496	0.939163	0.00533163	0.0249704	0.972928
TKV_RS07435	IS1634 family transposase		28.63	22.59	25.61	4.27092	20.11	25.79	22.95	4.01637	23.79	20.34	22.065	2.43952	0.13433	0.816404	-0.249228	0.583344	-0.101996	0.849704
TKV_RS07440	phosphate ABC transporter substrate-binding protein		1124.21	646.08	885.145	338.089	566.36	509.75	538.055	40.0293	500	666.86	583.43	117.988	-0.37213	0.38284	-0.0643415	0.893424	-0.43294	0.357856
TKV_RS07445	ATP-binding protein		113.78	84.23	99.005	20.895	75.92	76.81	76.365	0.629325	79.81	79.63	79.72	0.127279	-0.0660173	0.898012	-0.12944	0.731971	-0.188809	0.671248
TKV_RS07450	response regulator transcription factor		257.58	189.49	223.535	48.1469	306.52	274	290.26	22.9951	258.3	223.59	240.945	24.5437	0.641124	0.0372627	-0.453898	0.106566	0.211254	0.617438
TKV_RS07455	transcriptional regulator NrdR	nrdR	253.36	171.8	212.58	57.6716	188.07	191.04	189.555	2.10011	166.99	158.46	162.725	6.03162	0.133994	0.782123	-0.405031	0.194576	-0.253854	0.571455
TKV_RS07460	YlmC/YmxH family sporulation protein		3.29	2.03	2.66	0.890955	0.52	1.4	0.96	0.622254	0.69	0	0.345	0.487904	-0.254797	NA	-0.377696	NA	-0.663922	NA
TKV_RS07465	RNA polymerase sporulation sigma factor SigG	sigG	142.49	124.31	133.4	12.8552	128.54	37.79	83.165	64.1699	19.11	14.69	16.9	3.12541	-0.330292	0.65003	-2.18762	1.51891e-05	-2.73049	5.15871e-20
TKV_RS07470	RNA polymerase sporulation sigma factor SigE	sigE	27.11	7.55	17.33	13.831	13.59	11.87	12.73	1.21622	22.17	15.47	18.82	4.73762	-0.0693699	0.938895	0.335441	0.562863	0.226136	0.800519
TKV_RS07475	sigma-E processing peptidase SpoIIGA	spoIIGA	20.88	4.29	12.585	11.7309	11.79	13.91	12.85	1.49907	20.44	20.41	20.425	0.0212132	0.27058	0.76434	0.440393	0.385328	0.701157	0.367534
TKV_RS07480	cell division protein FtsZ	ftsZ	487.08	433.78	460.43	37.6888	314.91	307.92	311.415	4.94268	718.25	776.08	747.165	40.892	-0.258204	0.46847	1.04496	1.70681e-05	0.776083	0.0103116
TKV_RS07485	cell division protein FtsA	ftsA	468.14	447.49	457.815	14.6018	374.52	403.52	389.02	20.5061	671.41	774.25	722.83	72.7189	0.0535817	0.90775	0.68209	0.0179269	0.732688	0.0263058
TKV_RS07490	small basic family protein		276.99	228.29	252.64	34.4361	196.86	182.05	189.455	10.4723	409.48	374.86	392.17	24.48	-0.111926	0.812095	0.831582	0.00140303	0.711537	0.0264865
TKV_RS07495	DUF881 domain-containing protein		380.43	319.01	349.72	43.4305	233.09	227.63	230.36	3.8608	541.32	548.76	545.04	5.26087	-0.290656	0.409226	1.02452	1.77163e-05	0.722437	0.0169233
TKV_RS07500	FtsQ-type POTRA domain-containing protein		268.02	208.53	238.275	42.0658	154.57	141.83	148.2	9.00854	316.66	283.88	300.27	23.179	-0.364623	0.298302	0.803146	0.00127453	0.4267	0.220197
TKV_RS07505	UDP-N-acetylglucosamine 1-carboxyvinyltransferase	murA	236.46	212.73	224.595	16.7796	105.75	102.85	104.3	2.05061	429.28	403.98	416.63	17.8898	-0.773232	0.00540325	1.76242	6.16616e-16	0.959522	0.000530623
TKV_RS07510	undecaprenyldiphospho-muramoylpentapeptide beta-N-acetylglucosaminyltransferase	murG	416.9	376.1	396.5	28.85	160.92	177.7	169.31	11.8653	638.8	631.2	635	5.37401	-0.881629	0.00187065	1.6674	9.84434e-13	0.756145	0.0096765
TKV_RS07515	stage V sporulation protein E	spoVE	397.9	339.94	368.92	40.9839	135.49	147.62	141.555	8.57721	525.61	582.68	554.145	40.3546	-1.02592	0.000121948	1.726	2.90183e-12	0.671093	0.0357231
TKV_RS07520	UDP-N-acetylmuramoyl-L-alanine--D-glutamate ligase	murD	574.06	526.95	550.505	33.3118	288.16	286.3	287.23	1.31522	967.66	840.42	904.04	89.9723	-0.616082	0.0295882	1.4245	7.6421e-11	0.786791	0.00580874
TKV_RS07525	phospho-N-acetylmuramoyl-pentapeptide- transferase	mraY	401.88	330.53	366.205	50.4521	109.99	136.84	123.415	18.9858	466.67	473.36	470.015	4.73054	-1.18174	5.92296e-05	1.67609	1.99123e-10	0.453509	0.173394
TKV_RS07530	UDP-N-acetylmuramoyl-tripeptide--D-alanyl-D- alanine ligase	murF	483.76	441.73	462.745	29.7197	193.04	208.94	200.99	11.243	690.11	652.04	671.075	26.9196	-0.86162	0.00191936	1.50549	4.23865e-11	0.616531	0.0409493
TKV_RS07535	UDP-N-acetylmuramoyl-L-alanyl-D-glutamate--2, 6-diaminopimelate ligase		394.52	383.33	388.925	7.91252	171.56	188.16	179.86	11.738	529.19	526.86	528.025	1.64756	-0.775868	0.00857926	1.32383	2.56155e-08	0.521092	0.114416
TKV_RS07540	stage V sporulation protein D		482.98	472.91	477.945	7.12057	170.69	211.88	191.285	29.1257	700.34	734.18	717.26	23.9285	-0.960002	0.00192508	1.6569	1.90092e-10	0.660791	0.0374505
TKV_RS07545	cell division protein FtsL	ftsL	327.6	383.49	355.545	39.5202	126.2	146.41	136.305	14.2906	514.27	490.63	502.45	16.716	-1.01045	0.00359067	1.63418	1.42394e-10	0.558078	0.141966
TKV_RS07550	16S rRNA (cytosine(1402)-N(4))-methyltransferaseRsmH	rsmH	567.88	655.13	611.505	61.6951	231.18	229.43	230.305	1.23744	890.66	988.22	939.44	68.9853	-1.05498	0.000499721	1.79006	2.83966e-14	0.67823	0.0622546
TKV_RS07555	division/cell wall cluster transcriptional repressor MraZ	mraZ	472.96	419.97	446.465	37.4696	150.46	158.65	154.555	5.7912	574.82	647.44	611.13	51.3501	-1.16465	1.67008e-05	1.73752	1.11524e-11	0.53875	0.125754
TKV_RS07560	pitrilysin family protein		164.58	146.23	155.405	12.9754	108.66	82.35	95.505	18.604	136.05	81.28	108.665	38.7282	-0.38991	0.290516	-0.0163488	0.975921	-0.403131	0.369644
TKV_RS07565	pitrilysin family protein		180.64	136.9	158.77	30.9289	106.89	96.26	101.575	7.51655	155.37	99.92	127.645	39.2091	-0.325532	0.370781	0.120289	0.791482	-0.203	0.681537
TKV_RS07570	YhcN/YlaJ family sporulation lipoprotein		304.94	332.11	318.525	19.2121	372.76	139.49	256.125	164.947	88.74	47.35	68.045	29.2671	-0.045601	0.947907	-1.89975	4.76803e-05	-1.99424	5.37862e-08
TKV_RS07575	redox-regulated ATPase YchF	ychF	280.82	218.1	249.46	44.3497	163.91	173.69	168.8	6.9155	335.48	264.56	300.02	50.148	-0.246682	0.529896	0.610601	0.030594	0.357526	0.332088
TKV_RS07585	DUF2089 domain-containing protein		737.9	615.48	676.69	86.564	1005.07	820.19	912.63	130.73	1372.23	868.61	1120.42	356.113	0.686435	0.019127	0.0890953	0.854153	0.780949	0.030657
TKV_RS07590	tRNA uracil 4-sulfurtransferase ThiI	thiI	437.88	350.32	394.1	61.9143	431.33	368.87	400.1	44.1659	619.05	460.8	539.925	111.9	0.302289	0.38284	0.226351	0.519365	0.534291	0.119618
TKV_RS07595	cysteine desulfurase family protein		292.82	234.46	263.64	41.2668	441.29	310.61	375.95	92.4047	495.34	329.62	412.48	117.182	0.751434	0.0207474	-0.0625555	0.902327	0.709685	0.0437064
TKV_RS07600	metal-sensitive transcriptional regulator		383.27	243.85	313.56	98.5848	323.47	320.63	322.05	2.00818	413	330.8	371.9	58.1242	0.324136	0.465578	0.00658284	0.987886	0.344425	0.435315
TKV_RS07605	hypothetical protein		685.7	690.68	688.19	3.52139	1086.45	1084.96	1085.7	1.05359	919.04	943.01	931.025	16.9493	0.894612	0.00123651	-0.405871	0.146767	0.513766	0.133646
TKV_RS07610	class II SORL domain-containing protein		1034.66	830.4	932.53	144.434	1172.59	1170.82	1171.7	1.25158	977.46	955.5	966.48	15.5281	0.598517	0.0372627	-0.462279	0.0853306	0.156274	0.707163
TKV_RS07615	ferritin family protein		555.31	480.57	517.94	52.8492	1399.12	987.17	1193.14	291.293	911.37	866.56	888.965	31.6855	1.39349	6.85522e-07	-0.593968	0.0536153	0.852467	0.00338596
TKV_RS07620	nicotinate-nucleotide--dimethylbenzimidazole phosphoribosyltransferase	cobT	1857.67	1954.88	1906.28	68.7379	2833.22	2219.5	2526.36	433.966	1812.74	2208.07	2010.41	279.541	0.643422	0.0458511	-0.496221	0.128616	0.169884	0.728163
TKV_RS07625	ferritin family protein		418.73	450.15	434.44	22.2173	546.56	445.43	495.995	71.5097	343.81	377.92	360.865	24.1194	0.438095	0.244628	-0.626682	0.037805	-0.162212	0.746584
TKV_RS07630	lipoyl synthase	lipA	353.01	360.39	356.7	5.21845	516.97	404.61	460.79	79.4505	461.08	496.1	478.59	24.7629	0.610117	0.062897	-0.128401	0.740008	0.501677	0.160983
TKV_RS07635	lipoyl(octanoyl) transferase LipB	lipB	211.91	253.74	232.825	29.5783	290.07	198.5	244.285	64.7498	231.37	290.45	260.91	41.7759	0.306348	0.542736	-0.0809564	0.877989	0.243105	0.642605
TKV_RS07640	dihydrolipoyl dehydrogenase	lpdA	224.08	229.05	226.565	3.51432	301.59	230.25	265.92	50.445	226.32	274.02	250.17	33.729	0.478475	0.172305	-0.261777	0.501323	0.234244	0.609522
TKV_RS07645	hypothetical protein		4.55	2.01	3.28	1.79605	3.78	4.63	4.205	0.601041	3.45	2.59	3.02	0.608112	0.494842	0.524662	-0.593457	0.391119	0.0112737	0.992241
TKV_RS07650	DUF3343 domain-containing protein		20.42	19.69	20.055	0.516188	11.64	7.85	9.745	2.67993	19.86	13.9	16.88	4.21436	-0.530859	0.498403	0.488332	0.555929	-0.129776	0.895013
TKV_RS07655	CAP domain-containing protein		49.47	25.83	37.65	16.716	8.07	10.93	9.5	2.02233	6.21	5.58	5.895	0.445477	-1.36811	0.00420261	-0.767513	0.231138	-2.23987	7.54303e-07
TKV_RS07660	aminopeptidase		380.02	423.79	401.905	30.9501	330.7	262.63	296.665	48.1328	524.91	439.86	482.385	60.1394	-0.151848	0.752891	0.494044	0.0837992	0.334475	0.402378
TKV_RS07665	response regulator transcription factor		92.96	65.15	79.055	19.6646	40.1	35.54	37.82	3.22441	135.01	83	109.005	36.7766	-0.69369	0.0740172	1.25687	0.000283259	0.530538	0.249454
TKV_RS07670	sensor histidine kinase		121.76	83.15	102.455	27.3014	66.1	48.2	57.15	12.6572	188.37	112.03	150.2	53.9805	-0.498216	0.212652	1.13484	0.00106367	0.615876	0.150566
TKV_RS07680	sporulation protein YunB	yunB	64.45	24.62	44.535	28.1641	30.08	23.04	26.56	4.97803	68.14	55.59	61.865	8.87419	-0.339311	0.621845	0.979604	0.00449906	0.552985	0.352859
TKV_RS07685	DUF523 domain-containing protein		69.72	53.48	61.6	11.4834	65.79	41.72	53.755	17.0201	119.16	75.6	97.38	30.8016	0.0850235	0.903048	0.617197	0.176634	0.70713	0.115102
TKV_RS07690	endonuclease MutS2		157.3	126.71	142.005	21.6304	112.93	94.3	103.615	13.1734	180.9	137.79	159.345	30.4834	-0.151543	0.72018	0.41085	0.186378	0.258001	0.513908
TKV_RS07695	U32 family peptidase		176.46	114.76	145.61	43.6285	104.29	93.57	98.93	7.58018	154.48	119.44	136.96	24.777	-0.232919	0.59086	0.262716	0.428089	0.025674	0.959333
TKV_RS07700	cell division protein ZapA		235.54	172.96	204.25	44.2507	199.3	172.54	185.92	18.9222	210.04	108.71	159.375	71.6511	0.154983	0.749531	-0.408054	0.391119	-0.241508	0.683056
TKV_RS07705	IS200/IS605 family accessory protein TnpB-related protein		271.75	226.39	249.07	32.0744	216.58	184.91	200.745	22.3941	293.69	283.39	288.54	7.2832	-0.0165756	0.965215	0.323859	0.274453	0.309174	0.384956
TKV_RS07715	phenylalanine--tRNA ligase subunit beta	pheT	164.1	112.62	138.36	36.4019	164.73	125.47	145.1	27.761	201.14	137.49	169.315	45.0073	0.346007	0.385348	0.0221124	0.964547	0.379821	0.365908
TKV_RS07720	phenylalanine--tRNA ligase subunit alpha	pheS	241.74	164.1	202.92	54.8998	216.75	185.36	201.055	22.1961	277.42	192.15	234.785	60.295	0.273741	0.512501	0.0211721	0.964547	0.303707	0.492488
TKV_RS07725	RNA methyltransferase		609.15	373.98	491.565	166.29	391.13	402.38	396.755	7.95495	497.32	361.3	429.31	96.1807	0.00545728	0.990657	-0.0881971	0.835263	-0.0750267	0.895013
TKV_RS07730	50S ribosomal protein L20	rplT	1458.92	1167.21	1313.07	206.27	1079.03	1005.93	1042.48	51.6895	1303.71	1154.65	1229.18	105.401	-0.0332414	0.938895	0.0403261	0.916222	0.0117645	0.978434
TKV_RS07735	50S ribosomal protein L35	rpmI	866.46	570.11	718.285	209.551	534.35	570.18	552.265	25.3356	660.23	496.12	578.175	116.043	-0.0620468	0.906903	-0.13359	0.744149	-0.189085	0.701039
TKV_RS07740	translation initiation factor IF-3	infC	667.22	555.4	611.31	79.0687	491.79	509.24	500.515	12.339	616.77	543.42	580.095	51.8663	0.00934313	0.979074	0.0135346	0.97262	0.0282228	0.950278
TKV_RS07745	chorismate synthase		197.77	177.26	187.515	14.5028	247.11	237.14	242.125	7.04985	275.48	239.49	257.485	25.4488	0.628581	0.0290106	-0.106555	0.762726	0.537534	0.0991235
TKV_RS07750	MFS transporter		135.47	104.03	119.75	22.2314	91.17	105.59	98.38	10.1965	132.6	99.13	115.865	23.6669	0.0206557	0.962625	0.0287753	0.955051	0.0545327	0.9175
TKV_RS07755	threonine--tRNA ligase	thrS	310.58	281.06	295.82	20.8738	250.13	163.46	206.795	61.2849	338.73	231.13	284.93	76.0847	-0.217046	0.642913	0.25497	0.559875	0.0361229	0.944623
TKV_RS07760	DUF445 family protein		50.36	30.89	40.625	13.7674	16.73	16.81	16.77	0.0565685	40.37	20.92	30.645	13.7532	-0.833509	0.0777993	0.601318	0.279214	-0.26714	0.699431
TKV_RS07765	putative sporulation protein YtxC	ytxC	25.02	15.81	20.415	6.51245	15.18	7.94	11.56	5.11945	17.63	9.29	13.46	5.89727	-0.425275	0.524784	0.0188831	0.983129	-0.43573	0.505222
TKV_RS07770	hypothetical protein		46.93	15.11	31.02	22.5001	18.39	18.47	18.43	0.0565685	33.24	20.73	26.985	8.84591	-0.314367	0.679447	0.319468	0.56066	-0.0461272	0.95653
TKV_RS07775	response regulator		74.32	42.18	58.25	22.7264	35.5	42.27	38.885	4.78711	66.95	51.58	59.265	10.8682	-0.231203	0.689226	0.38571	0.337903	0.138553	0.814714
TKV_RS07780	thioredoxin family protein		9.99	10.97	10.48	0.692965	9.19	6.16	7.675	2.14253	18.9	7.02	12.96	8.40043	-0.11626	0.906903	0.429026	0.640073	0.280698	0.785492
TKV_RS07785	ISL3 family transposase		260.02	57.91	158.965	142.913	9.95	16.27	13.11	4.46891	72.8	56.76	64.78	11.342	-2.40429	1.09294e-06	1.96965	5.72139e-08	-0.961455	0.125754
TKV_RS07815	Hsp33 family molecular chaperone HslO	hslO	144.54	72.16	108.35	51.1804	85.13	83.78	84.455	0.954594	210.35	139.36	174.855	50.1975	-0.0308412	0.954528	0.813422	0.0108064	0.75492	0.100331
TKV_RS07820	cold-shock protein		188.11	101.34	144.725	61.3557	148.06	119.18	133.62	20.4212	275.46	121.42	198.44	108.923	0.174007	0.782123	0.331926	0.576417	0.500112	0.426055
TKV_RS07825	NAD-dependent protein deacylase		208.51	201.8	205.155	4.74469	120.15	108.14	114.145	8.49235	135.66	121.21	128.435	10.2177	-0.527395	0.109326	-0.0239322	0.957026	-0.555238	0.109394
TKV_RS07830	small, acid-soluble spore protein, alpha/beta type		2.71	3.2	2.955	0.346482	7.28	5.55	6.415	1.22329	3.22	7.73	5.475	3.18905	0.510914	0.547877	-0.244991	0.844858	0.435029	NA
TKV_RS07835	hypothetical protein		9.53	3.9	6.715	3.98101	0.9	2.79	1.845	1.33643	3.46	1.46	2.46	1.41421	-0.951709	0.169653	0.13124	0.910661	-1.03228	0.15891
TKV_RS07840	NifU family protein		224.74	215.2	219.97	6.7458	167.75	135.92	151.835	22.5072	215.55	190.43	202.99	17.7625	-0.230973	0.632487	0.217088	0.601391	-0.0187891	0.973502
TKV_RS07850	Uma2 family endonuclease		142.93	147.62	145.275	3.31633	169.82	179.04	174.43	6.51952	212.92	166.08	189.5	33.1209	0.513028	0.15039	-0.0800482	0.854153	0.44958	0.258964
TKV_RS07855	prolipoprotein diacylglyceryl transferase		170.05	162.71	166.38	5.19016	109.64	124.42	117.03	10.451	205.28	133.5	169.39	50.7561	-0.201021	0.653652	0.310927	0.452003	0.1073	0.840474
TKV_RS07865	dipeptidase PepV	pepV	22.74	20.21	21.475	1.78898	17.16	13.97	15.565	2.25567	29.69	26.04	27.865	2.58094	-0.158997	0.777145	0.619756	0.087682	0.450727	0.294912
TKV_RS07875	type I phosphomannose isomerase catalytic subunit		113.34	95.88	104.61	12.3461	93.12	58.2	75.66	24.6922	109.03	120.99	115.01	8.457	-0.165613	0.763005	0.403634	0.335341	0.236912	0.588859
TKV_RS07880	purine-nucleoside phosphorylase	deoD	377.79	358.5	368.145	13.6401	300.51	188.27	244.39	79.3657	393.91	385.25	389.58	6.12354	-0.286547	0.547877	0.468896	0.204778	0.175443	0.676034
TKV_RS07900	Nif3-like dinuclear metal center hexameric protein		239.72	178.69	209.205	43.1547	187.88	235.58	211.73	33.729	138.01	176.47	157.24	27.1953	0.303653	0.483826	-0.596305	0.100338	-0.274211	0.545718
TKV_RS07905	class I SAM-dependent methyltransferase		86.53	47.7	67.115	27.457	51.18	59.13	55.155	5.6215	54.24	55.01	54.625	0.544472	0.0364865	0.949808	-0.203512	0.640138	-0.152759	0.800519
TKV_RS07920	RNA polymerase sigma factor RpoD	rpoD	377.63	336.05	356.84	29.4015	426.96	363.15	395.055	45.1205	501.82	448.8	475.31	37.4908	0.415135	0.187318	0.0710992	0.852185	0.497459	0.120246
TKV_RS07925	DNA primase	dnaG	270.37	200.41	235.39	49.4692	151.07	166.59	158.83	10.9743	187.6	145.42	166.51	29.8258	-0.246247	0.545472	-0.131928	0.732611	-0.375951	0.312055
TKV_RS07930	deoxyguanosinetriphosphate triphosphohydrolase		436.16	280.67	358.415	109.948	322.75	334.01	328.38	7.96202	415.24	347.12	381.18	48.1681	0.174026	0.712343	0.014286	0.971968	0.197775	0.665659
TKV_RS07935	preprotein translocase subunit SecG	secG	1076.1	837.53	956.815	168.694	848.06	888.88	868.47	28.8641	788.54	664.67	726.605	87.5893	0.153847	0.723778	-0.445985	0.125305	-0.278438	0.465818
TKV_RS07940	phosphopyruvate hydratase	eno	1101.39	1193.03	1147.21	64.7993	1072.03	914.35	993.19	111.497	1313.12	1125.45	1219.28	132.703	0.066626	0.897386	0.0981967	0.78253	0.169336	0.701297
TKV_RS07945	2,3-bisphosphoglycerate-independent phosphoglycerate mutase	gpmI	967.38	941.05	954.215	18.6181	852.63	805.09	828.86	33.6159	1019.38	945.62	982.5	52.1562	0.0800448	0.86041	0.0490075	0.894019	0.134731	0.75323
TKV_RS07950	triose-phosphate isomerase	tpiA	1036.74	1135.76	1086.25	70.0177	937.16	869.74	903.45	47.6731	1196.61	1064.4	1130.51	93.4866	0.0134634	0.974115	0.124536	0.708536	0.140625	0.761196
TKV_RS07955	phosphoglycerate kinase		1149.36	1260.28	1204.82	78.4323	1148.7	969.9	1059.3	126.431	1389.67	1276.34	1333.01	80.1364	0.0865648	0.864799	0.135364	0.68587	0.226308	0.591676
TKV_RS07960	type I glyceraldehyde-3-phosphate dehydrogenase	gap	2045.46	2273.54	2159.5	161.277	1616.38	1654.11	1635.24	26.6791	2101.9	2126.84	2114.37	17.6352	-0.112235	0.813157	0.172303	0.597268	0.0593019	0.909665
TKV_RS07965	sugar-binding domain-containing protein		262.25	322.07	292.16	42.2991	228.44	176.47	202.455	36.7483	480.39	318.79	399.59	114.268	-0.238954	0.621845	0.751809	0.0201227	0.493913	0.261085
TKV_RS07970	RNA polymerase factor sigma-54	rpoN	173.56	370.26	271.91	139.088	149.26	170.46	159.86	14.9907	65.19	60.83	63.01	3.08299	-0.435738	0.47845	-1.4992	2.59853e-09	-1.84843	2.89334e-05
TKV_RS07975	acylphosphatase		65.94	102.19	84.065	25.6326	102.62	80.37	91.495	15.7331	66.08	64.12	65.1	1.38593	0.324455	0.61024	-0.648494	0.104025	-0.266407	0.692527
TKV_RS07980	Cof-type HAD-IIB family hydrolase		61.53	69.74	65.635	5.80535	51.02	56.9	53.96	4.15779	57.59	55.07	56.33	1.78191	-0.00013034	0.999626	-0.131691	0.764435	-0.12428	0.822723
TKV_RS07985	Fur family transcriptional regulator		652.42	689.41	670.915	26.1559	452.97	1196.37	824.67	525.663	1632.62	1410.77	1521.69	156.872	0.497515	0.422675	0.607834	0.273313	1.22079	2.14276e-05
TKV_RS07990	VanW family protein		89.37	63.42	76.395	18.3494	83.68	75.79	79.735	5.57907	72.29	68.16	70.225	2.92035	0.343461	0.371519	-0.368139	0.227089	-0.00517185	0.992609
TKV_RS07995	endonuclease III	nth	44.36	32.12	38.24	8.65499	34.88	32.03	33.455	2.01525	45.84	56.07	50.955	7.2337	0.100808	0.876983	0.399584	0.365595	0.500783	0.300454
TKV_RS08000	tRNA epoxyqueuosine(34) reductase QueG	queG	44.31	29.85	37.08	10.2248	25.56	23.08	24.32	1.75362	30.16	46.56	38.36	11.5966	-0.27546	0.585958	0.447875	0.350914	0.166427	0.797167
TKV_RS08005	ATP-binding protein		44.79	31.82	38.305	9.17117	39.36	31.7	35.53	5.41644	40.63	43.29	41.96	1.8809	0.178987	0.71152	0.0505636	0.91381	0.239523	0.597362
TKV_RS08010	alpha/beta-type small acid-soluble spore protein		49.25	28.19	38.72	14.8917	76.4	34.03	55.215	29.9601	35.29	23.18	29.235	8.56306	0.622438	0.349921	-0.970695	0.108452	-0.248028	0.763533
TKV_RS08015	[4Fe4S] ferredoxin	fdx2	702.23	489.2	595.715	150.635	998.59	539.85	769.22	324.378	1394.77	999.56	1197.16	279.456	0.590288	0.196033	0.423124	0.35545	1.06174	0.00127893
TKV_RS08020	iron-dependent repressor		639.42	618.72	629.07	14.6371	315.67	416.63	366.15	71.3895	241.19	403.95	322.57	115.089	-0.449456	0.257034	-0.346377	0.4964	-0.787535	0.0726708
TKV_RS08025	radical SAM protein		929.42	919.16	924.29	7.25492	573.17	677.13	625.15	73.5108	378.03	606.5	492.265	161.553	-0.255756	0.539996	-0.502243	0.240169	-0.742952	0.0834154
TKV_RS08030	ABC transporter ATP-binding protein		63.15	105.94	84.545	30.2571	52.31	59.67	55.99	5.20431	46.53	61.74	54.135	10.7551	-0.28562	0.652188	-0.226916	0.644319	-0.510164	0.3841
TKV_RS08040	MotA/TolQ/ExbB proton channel family protein		110.62	145.88	128.25	24.9326	100.91	85.14	93.025	11.1511	110.95	134.42	122.685	16.5958	-0.177366	0.754867	0.206305	0.623732	0.0222899	0.972928
TKV_RS08050	stalk domain-containing protein		321.34	372.02	346.68	35.8362	295.46	261.11	278.285	24.2891	371.94	455.99	413.965	59.4323	-0.0384451	0.939366	0.375627	0.267899	0.333257	0.458284
TKV_RS08055	radical SAM protein		181.9	200.17	191.035	12.9188	125.88	127.99	126.935	1.492	136.96	149.89	143.425	9.14289	-0.287359	0.503827	-0.0152924	0.971968	-0.302679	0.485893
TKV_RS08060	ABC transporter permease		264.24	293.25	278.745	20.5132	155.2	157.71	156.455	1.77484	175.37	247.86	211.615	51.2582	-0.514653	0.148509	0.240316	0.585547	-0.276281	0.595249
TKV_RS08065	ATP-binding cassette domain-containing protein		602.08	853.38	727.73	177.696	641.62	467.95	554.785	122.803	716.14	811.6	763.87	67.5004	-0.118487	0.849821	0.268935	0.475988	0.142353	0.803929
TKV_RS08070	cobaltochelatase subunit CobN	cobN	515.72	595.16	555.44	56.1726	371.31	310.3	340.805	43.1406	625.24	713.83	669.535	62.6426	-0.401814	0.292497	0.766558	0.00484035	0.345955	0.414994
TKV_RS08075	stalk domain-containing protein		982.01	910.69	946.35	50.4309	409.59	380.83	395.21	20.3364	1283.04	1525.75	1404.39	171.622	-0.925391	0.000245289	1.59613	1.36895e-10	0.649372	0.0545899
TKV_RS08080	nucleoside kinase		101.82	89.63	95.725	8.61963	77.46	69.96	73.71	5.3033	103.5	107.39	105.445	2.75065	-0.0807712	0.865251	0.317122	0.32052	0.236738	0.56014
TKV_RS08085	radical SAM protein		25.49	19.72	22.605	4.08001	14.25	9.71	11.98	3.21026	23.7	23.93	23.815	0.162635	-0.541087	0.312157	0.753873	0.0950825	0.173259	0.773573
TKV_RS08090	RluA family pseudouridine synthase		36.23	46.39	41.31	7.1842	22.1	22.41	22.255	0.219203	54	39.65	46.825	10.147	-0.548607	0.259162	0.831563	0.0210822	0.235199	0.685773
TKV_RS08095	hypothetical protein		141.8	82.7	112.25	41.79	86.78	62.78	74.78	16.9706	163.5	121.39	142.445	29.7763	-0.243912	0.685988	0.698705	0.0695646	0.430544	0.390831
TKV_RS08100	YgiT-type zinc finger protein		92.08	72.21	82.145	14.0502	53.95	53.99	53.97	0.0282843	146.5	144.64	145.57	1.31522	-0.26747	0.66382	1.17338	0.00105374	0.871487	0.0374505
TKV_RS08105	replication-associated recombination protein A		65.18	47.01	56.095	12.8481	42.29	32.72	37.505	6.76701	84.79	63.72	74.255	14.8987	-0.259203	0.583733	0.75946	0.0184732	0.488229	0.218513
TKV_RS08110	HIRAN domain-containing protein		50.92	41.79	46.355	6.45588	26.61	36.39	31.5	6.9155	72.89	53.24	63.065	13.8946	-0.213067	0.754729	0.734631	0.117894	0.502963	0.318798
TKV_RS08120	patatin-like phospholipase family protein		14.24	10.73	12.485	2.48194	9.31	6.27	7.79	2.1496	10.77	10.51	10.64	0.183848	-0.322942	0.618784	0.235825	0.706743	-0.108843	0.878435
TKV_RS08125	hypothetical protein		174.13	196.74	185.435	15.9877	149.53	105.13	127.33	31.3955	125.25	132.79	129.02	5.33159	-0.242949	0.66382	-0.156693	0.757882	-0.402122	0.402978
TKV_RS08130	23S rRNA (uracil(1939)-C(5))-methyltransferase RlmD	rlmD	55.31	64.21	59.76	6.29325	48.83	50.59	49.71	1.24451	50.3	40.14	45.22	7.1842	0.0123357	0.978531	-0.326369	0.365545	-0.301407	0.522907
TKV_RS08135	spore coat protein CotJB		19.29	20.27	19.78	0.692965	7.82	12.53	10.175	3.33047	10.18	15.18	12.68	3.53553	-0.446859	0.586753	0.0873459	0.937913	-0.423509	0.629855
TKV_RS08140	manganese catalase family protein		86.47	44.51	65.49	29.6702	35.57	38.14	36.855	1.81726	32.74	31.95	32.345	0.558614	-0.436578	0.423691	-0.367249	0.417494	-0.805816	0.0991235
TKV_RS08145	YbaK/EbsC family protein		609.52	466.59	538.055	101.067	312.09	304.58	308.335	5.31037	223.99	198.35	211.17	18.1302	-0.475032	0.139078	-0.724686	0.00578146	-1.19164	2.24311e-05
TKV_RS08150	homocysteine S-methyltransferase family protein		760.02	666.38	713.2	66.2135	465.17	459.71	462.44	3.8608	290.75	281.76	286.255	6.35689	-0.315946	0.333174	-0.868185	0.00016531	-1.17192	6.83103e-06
TKV_RS08155	alpha-glucan family phosphorylase	glgP	119.61	94.88	107.245	17.4868	155.89	147.72	151.805	5.77706	108.73	115.23	111.98	4.59619	0.75978	0.00650039	-0.614439	0.0238134	0.169059	0.701123
TKV_RS08160	glucose-6-phosphate isomerase		184.31	124.06	154.185	42.6032	197.56	151.82	174.69	32.3431	177.29	160.3	168.795	12.0137	0.449929	0.237565	-0.234356	0.503321	0.238324	0.575751
TKV_RS08165	nitroreductase family protein		542.08	503.56	522.82	27.2378	670.18	374.19	522.185	209.297	770.58	636.58	703.58	94.7523	0.249847	0.632974	0.231326	0.619146	0.505591	0.130075
TKV_RS08170	peptidase T	pepT	346.58	294.59	320.585	36.7625	389.84	242.12	315.98	104.454	400	319.62	359.81	56.8372	0.243401	0.616009	-0.00324022	0.992873	0.257394	0.498059
TKV_RS08175	DUF1848 domain-containing protein		35.87	26	30.935	6.97914	15.17	19.69	17.43	3.19612	45.1	31.71	38.405	9.46816	-0.453569	0.38284	0.87578	0.0324926	0.391815	0.426055
TKV_RS08180	citramalate synthase	cimA	200.23	158.91	179.57	29.2177	110.46	99.73	105.095	7.58726	177.41	122.74	150.075	38.6575	-0.451378	0.148149	0.301252	0.40635	-0.151731	0.75374
TKV_RS08185	MATE family efflux transporter		113.5	96.3	104.9	12.1622	74.41	68.32	71.365	4.30628	91.86	107.28	99.57	10.9036	-0.247564	0.524662	0.282956	0.437065	0.0352005	0.946455
TKV_RS08190	hypothetical protein		69.49	38.01	53.75	22.2597	32.51	24.02	28.265	6.00334	25.81	37.11	31.46	7.99031	-0.518004	0.374133	-0.0258487	0.971968	-0.562421	0.361107
TKV_RS08195	hypothetical protein		27.67	24.33	26	2.36174	13.49	11.12	12.305	1.67584	8.43	9.59	9.01	0.820244	-0.655234	0.244117	-0.551071	0.420156	-1.23099	0.0244495
TKV_RS08200	SWIM zinc finger family protein		44.98	38.3	41.64	4.72347	29.68	28.07	28.875	1.13844	31.77	25.08	28.425	4.73054	-0.219563	0.617547	-0.214472	0.592562	-0.42957	0.28478
TKV_RS08205	23S rRNA (uracil(1939)-C(5))-methyltransferase RlmD	rlmD	53.51	50.28	51.895	2.28395	47.28	34.99	41.135	8.69034	63.89	48	55.945	11.2359	-0.0487534	0.930735	0.237903	0.57573	0.190563	0.69011
TKV_RS08215	thioesterase family protein		117.01	59.61	88.31	40.5879	55.76	45.38	50.57	7.33977	68.55	72.19	70.37	2.57387	-0.421744	0.452666	0.273742	0.550149	-0.174963	0.790283
TKV_RS08220	pyruvate kinase	pyk	280.55	273.25	276.9	5.16188	194.85	158.94	176.895	25.3922	347.72	283.23	315.475	45.6013	-0.342828	0.338191	0.622376	0.0228065	0.270826	0.480119
TKV_RS08225	6-phosphofructokinase	pfkA	180.89	137.43	159.16	30.7309	127.47	87.46	107.465	28.2913	219.98	183.99	201.985	25.4488	-0.252941	0.587557	0.694074	0.0308138	0.434453	0.224175
TKV_RS08230	hypothetical protein		439.66	338.14	388.9	71.7855	378.12	355.08	366.6	16.2917	399.3	392.23	395.765	4.99924	0.202709	0.641824	-0.0813653	0.848503	0.132462	0.78563
TKV_RS08235	DNA polymerase III subunit alpha		226.37	158.34	192.355	48.1045	204.22	152.24	178.23	36.7554	249.45	242.3	245.875	5.05581	0.177913	0.700077	0.267945	0.430507	0.454325	0.193427
TKV_RS08240	DRTGG domain-containing protein		228.82	149.03	188.925	56.4201	166.89	138.74	152.815	19.9051	224.2	258.31	241.255	24.1194	0.000411069	0.999626	0.458932	0.147961	0.456858	0.257839
TKV_RS08245	HPr family phosphocarrier protein		169.09	110.45	139.77	41.4647	84.04	86.37	85.205	1.64756	137.03	159.39	148.21	15.8109	-0.360343	0.474761	0.577905	0.133556	0.197946	0.728163
TKV_RS08250	DNA-binding protein WhiA	whiA	198.8	116.39	157.595	58.2727	131.89	146.75	139.32	10.5076	138.86	115.27	127.065	16.6806	0.129509	0.815379	-0.325369	0.336669	-0.177413	0.733665
TKV_RS08255	hypothetical protein		52.69	24.7	38.695	19.7919	23.84	25.79	24.815	1.37886	39.27	22.38	30.825	11.943	-0.241553	0.76916	0.0995443	0.90656	-0.164676	0.853695
TKV_RS08260	glycoside hydrolase family 13 protein, CBM34 / GH13 family		165.42	116.01	140.715	34.9381	156.87	137.66	147.265	13.5835	172.8	148.08	160.44	17.4797	0.348325	0.345431	-0.0708952	0.854153	0.291149	0.458191
TKV_RS08265	helix-turn-helix domain-containing protein		159.91	118.66	139.285	29.1682	167.87	136.69	152.28	22.0476	148.77	171.29	160.03	15.924	0.400746	0.279235	-0.1106	0.794418	0.304898	0.474687
TKV_RS08270	2-hydroxyacyl-CoA dehydratase		29.37	30.24	29.805	0.615183	23.37	15.29	19.33	5.71342	29.65	18.71	24.18	7.73575	-0.30692	0.587739	0.11395	0.857823	-0.202937	0.740443
TKV_RS08275	acyl-CoA dehydratase activase-related protein		7.56	9.19	8.375	1.15258	4.96	3.01	3.985	1.37886	1.67	2.58	2.125	0.643467	-0.604462	0.38284	-0.86246	0.274253	-1.50564	0.0201428
TKV_RS08290	sugar ABC transporter permease		27.77	38.56	33.165	7.62968	28.17	29.61	28.89	1.01823	26.95	27.81	27.38	0.608112	0.0616912	0.930346	-0.258639	0.570227	-0.178721	0.787786
TKV_RS08295	sugar ABC transporter permease		86.41	138.68	112.545	36.9605	105.14	101.33	103.235	2.69408	57.34	81.04	69.19	16.7584	0.119953	0.860478	-0.728096	0.0451031	-0.563253	0.301024
TKV_RS08300	maltose ABC transporter substrate-binding protein		600.66	780.17	690.415	126.933	871.27	881.51	876.39	7.24077	201.53	309.32	255.425	76.219	0.568281	0.140322	-1.87419	1.9747e-09	-1.23866	0.00237809
TKV_RS08305	alpha-amylase family glycosyl hydrolase		48.76	84.07	66.415	24.9679	59.46	51.94	55.7	5.31744	14.44	16.09	15.265	1.16673	0.0008024	0.999626	-1.98373	4.73334e-13	-1.86019	1.00807e-05
TKV_RS08310	YvcK family protein		33.01	25.29	29.15	5.45886	33.79	21.44	27.615	8.73277	60.2	55.55	57.875	3.28805	0.189552	0.757716	0.836895	0.0241036	1.04234	0.00252611
TKV_RS08315	RNase adapter RapZ	rapZ	21.87	18.12	19.995	2.65165	11.84	12.81	12.325	0.685894	33.58	19.7	26.64	9.81464	-0.351081	0.548267	0.837624	0.0756917	0.459863	0.414994
TKV_RS08320	PHP domain-containing protein		31.55	31.51	31.53	0.0282843	24.85	20.26	22.555	3.24562	68.9	46.6	57.75	15.7685	-0.181663	0.764293	1.09792	0.00259763	0.892323	0.033681
TKV_RS08325	UDP-N-acetylmuramate dehydrogenase	murB	18.27	16.66	17.465	1.13844	17.52	14.13	15.825	2.39709	33.42	25	29.21	5.95384	0.127289	0.854344	0.648091	0.123392	0.774161	0.0880616
TKV_RS08330	YtrH family sporulation protein		11.15	8.68	9.915	1.74655	4.07	0	2.035	2.87792	6.99	6.93	6.96	0.0424264	-0.660235	0.388192	0.775624	0.466924	-0.316853	0.754316
TKV_RS08335	hypothetical protein		6.15	2.87	4.51	2.31931	0.85	0.85	0.85	0	1.37	2.3	1.835	0.657609	-0.912308	0.220228	0.463609	0.684352	-0.708115	0.464624
TKV_RS08340	patatin family protein		19.36	13.24	16.3	4.32749	9.58	8.05	8.815	1.08187	14.02	15.67	14.845	1.16673	-0.48437	0.411723	0.514505	0.342034	-0.00870857	0.991251
TKV_RS08345	TetR/AcrR family transcriptional regulator		20.92	14.07	17.495	4.84368	2.33	8.17	5.25	4.1295	11.89	8.86	10.375	2.14253	-0.91999	0.182223	0.592121	0.503721	-0.554563	0.403713
TKV_RS08350	2-polyprenylphenol 6-hydroxylase	ubiB	33.58	43.1	38.34	6.73166	14.66	14.81	14.735	0.106066	26.51	30.27	28.39	2.65872	-0.993119	0.0111888	0.723116	0.0399218	-0.323334	0.534183
TKV_RS08355	hypothetical protein		7.4	5.54	6.47	1.31522	2.15	3.35	2.75	0.848528	8	9.57	8.785	1.11016	-0.480234	0.587557	1.10471	0.183577	0.425106	0.660091
TKV_RS08360	isochorismatase family cysteine hydrolase		105.22	90.3	97.76	10.55	69.96	68.27	69.115	1.19501	72.62	74.85	73.735	1.57685	-0.191659	0.667622	-0.0960878	0.829164	-0.284184	0.506682
TKV_RS08365	PaaI family thioesterase		50.85	49.46	50.155	0.982878	38.92	32.33	35.625	4.65983	82.17	51.79	66.98	21.4819	-0.185038	0.763005	0.663259	0.135842	0.462591	0.382103
TKV_RS08370	undecaprenyl-diphosphatase		0.84	1.81	1.325	0.685894	0.94	0.31	0.625	0.445477	0.54	1.29	0.915	0.53033	-0.23114	NA	0.213714	NA	-0.144107	NA
TKV_RS08375	response regulator transcription factor		18.15	17.43	17.79	0.509117	21.03	20.98	21.005	0.0353553	30.82	33.09	31.955	1.60513	0.459706	0.413357	0.38735	0.424726	0.868468	0.071265
TKV_RS08380	ATP-binding protein		29.17	21.65	25.41	5.31744	20.45	21.51	20.98	0.749533	24.68	23.41	24.045	0.898026	0.0255645	0.961773	-0.00025818	0.999292	0.0318256	0.95653
TKV_RS08385	heavy metal translocating P-type ATPase		124.23	114.01	119.12	7.22663	91.42	87.2	89.31	2.98399	75.36	79.07	77.215	2.62337	-0.118218	0.777224	-0.391928	0.186702	-0.500346	0.14359
TKV_RS08390	copper chaperone CopZ	copZ	243.36	199.04	221.2	31.339	79.9	110.54	95.22	21.6658	144.36	146.79	145.575	1.71827	-0.813232	0.0514777	0.387328	0.413887	-0.467484	0.261085
TKV_RS08395	DedA family protein		393.79	328.74	361.265	45.9973	237.52	229.56	233.54	5.62857	271.66	196.15	233.905	53.3936	-0.316145	0.36466	-0.195195	0.607268	-0.506091	0.164732
TKV_RS08400	DUF134 domain-containing protein		322.22	304.15	313.185	12.7774	183.23	180.04	181.635	2.25567	260.12	232.41	246.265	19.5939	-0.466046	0.177712	0.235149	0.506708	-0.238395	0.572746
TKV_RS08405	PAS domain S-box protein		43.83	27	35.415	11.9006	40.48	40.69	40.585	0.148492	39.13	22.27	30.7	11.9218	0.46719	0.26682	-0.582095	0.155941	-0.0899709	0.895307
TKV_RS08410	anaerobic ribonucleoside-triphosphate reductase activating protein		50.97	35.39	43.18	11.0167	48.46	29.24	38.85	13.5906	64.23	52.4	58.315	8.36507	0.124799	0.859533	0.3752	0.431929	0.513513	0.244183
TKV_RS08415	ribonucleoside triphosphate reductase		231.33	245.56	238.445	10.0621	255.69	161.52	208.605	66.5882	479	365.68	422.34	80.1293	0.0731967	0.903048	0.79321	0.0177701	0.871513	0.00660044
TKV_RS08420	Fur family transcriptional regulator		7.04	2.92	4.98	2.91328	0.72	0.72	0.72	0	4.26	2.57	3.415	1.19501	-1.02121	0.148918	1.19065	0.206885	-0.268258	0.812196
TKV_RS08425	hypothetical protein		33.02	19.41	26.215	9.62372	17.22	11.29	14.255	4.19314	16.22	18.94	17.58	1.92333	-0.473543	0.453839	0.111198	0.882335	-0.396572	0.533086
TKV_RS08430	type III-A CRISPR-associated RAMP protein Csm5	csm5	50.59	43.54	47.065	4.9851	28.24	22.55	25.395	4.02344	24.32	29.35	26.835	3.55675	-0.55395	0.144751	-0.100246	0.854153	-0.657773	0.111423
TKV_RS08435	type III-A CRISPR-associated RAMP protein Csm4	csm4	52.88	54.02	53.45	0.806102	36.49	25.58	31.035	7.71453	30.81	39.46	35.135	6.11647	-0.459181	0.313046	-0.00137731	0.997803	-0.468831	0.321292
TKV_RS08440	type III-A CRISPR-associated RAMP protein Csm3	csm3	43.52	50.81	47.165	5.15481	22.85	23.44	23.145	0.417193	23.61	37.01	30.31	9.47523	-0.667472	0.128041	0.191119	0.75149	-0.485576	0.390831
TKV_RS08445	type III-A CRISPR-associated protein Csm2	csm2	29.95	33.33	31.64	2.39002	21.56	19.62	20.59	1.37179	11.9	20.42	16.16	6.02455	-0.28586	0.671239	-0.467818	0.498789	-0.738554	0.260199
TKV_RS08450	type III-A CRISPR-associated protein Cas10/Csm1	cas1	37.14	33.64	35.39	2.47487	20.59	18.39	19.49	1.55563	20.4	22.81	21.605	1.70413	-0.533944	0.125305	-0.0393095	0.939135	-0.575195	0.133649
TKV_RS08455	hypothetical protein		50.16	50.12	50.14	0.0282843	25.22	24.56	24.89	0.46669	23.74	20.59	22.165	2.22739	-0.622335	0.234927	-0.329072	0.598955	-0.972548	0.0531441
TKV_RS08460	CRISPR-associated CARF protein Csx1	csx1	37.54	36.39	36.965	0.813173	25.03	19	22.015	4.26385	24.83	23.93	24.38	0.636396	-0.426133	0.32727	-0.0409572	0.939745	-0.475585	0.250191
TKV_RS08465	CRISPR-associated protein Csx20	csx2	45.21	54.77	49.99	6.75994	33.08	30.24	31.66	2.00818	24.86	33.33	29.095	5.98919	-0.333243	0.58365	-0.284621	0.629039	-0.614864	0.28462
TKV_RS08470	FmdE family protein		64.35	110.38	87.365	32.5481	45.43	32.12	38.775	9.41159	29.64	39.23	34.435	6.78115	-0.775923	0.139078	-0.3265	0.551224	-1.1286	0.0294745
TKV_RS08475	tRNA (N6-threonylcarbamoyladenosine(37)-N6)-methyltransferase TrmO	tsaA	57.47	98.57	78.02	29.0621	35.5	22.11	28.805	9.46816	27.33	34.24	30.785	4.88611	-0.971727	0.067979	-0.0745726	0.917975	-1.11841	0.0354531
TKV_RS08480	ABC transporter ATP-binding protein		71.1	120.93	96.015	35.2351	47.52	34.98	41.25	8.86712	26.77	38.35	32.56	8.1883	-0.828821	0.0903898	-0.489115	0.310227	-1.32772	0.00590604
TKV_RS08485	iron ABC transporter permease		57.5	108.52	83.01	36.0766	48.02	35.33	41.675	8.97319	29.98	31.32	30.65	0.947523	-0.632866	0.244117	-0.603544	0.102319	-1.23617	0.00973142
TKV_RS08490	iron ABC transporter substrate-binding protein		124.45	215.3	169.875	64.2407	84.91	65.79	75.35	13.5199	54.47	54.26	54.365	0.148492	-0.80225	0.0877853	-0.639134	0.0406823	-1.44537	0.000593895
TKV_RS08500	SelB C-terminal domain-containing protein		91.97	70.3	81.135	15.323	33.85	23.95	28.9	7.00036	19.76	51.9	35.83	22.7264	-0.987599	0.056441	0.119844	0.905553	-0.857967	0.221986
TKV_RS08510	sulfurtransferase-like selenium metabolism protein YedF	yedF	14.01	6.82	10.415	5.0841	6.77	5.6	6.185	0.827315	13.37	9.77	11.57	2.54558	-0.306327	0.726437	0.614753	0.369954	0.233921	0.796363
TKV_RS08520	[FeFe] hydrogenase H-cluster radical SAM maturase HydE	hydE	102.34	87.89	95.115	10.2177	106.77	84.73	95.75	15.5846	119.01	112.62	115.815	4.51841	0.281322	0.492944	0.0811275	0.850354	0.374114	0.309963
TKV_RS08525	MBL fold metallo-hydrolase		34.06	25.42	29.74	6.1094	21.48	20.9	21.19	0.410122	28.9	39.58	34.24	7.5519	-0.165705	0.777224	0.477296	0.314512	0.303341	0.60042
TKV_RS08530	NifB/NifX family molybdenum-iron cluster-bindingprotein		24.49	21.95	23.22	1.79605	13.93	16.37	15.15	1.72534	24.55	24.89	24.72	0.240416	-0.248848	0.751641	0.451996	0.487287	0.171297	0.825182
TKV_RS08535	ATP-binding protein		41.17	29.22	35.195	8.44993	28.7	26.71	27.705	1.40714	48.65	65.29	56.97	11.7663	-0.0365938	0.947907	0.81236	0.0325651	0.763532	0.084937
TKV_RS08540	ATP-binding protein		24.75	18.48	21.615	4.43356	22.74	21.88	22.31	0.608112	26.04	38.12	32.08	8.54185	0.308433	0.576216	0.317183	0.550856	0.63006	0.231193
TKV_RS08545	NifB/NifX family molybdenum-iron cluster-bindingprotein		20.39	16.61	18.5	2.67286	26.51	15.42	20.965	7.84181	37.64	41.56	39.6	2.77186	0.362458	0.621536	0.672173	0.226223	1.07952	0.0351485
TKV_RS08550	DUF5320 domain-containing protein		59.52	94.57	77.045	24.7841	60.6	81.1	70.85	14.4957	82.78	163.94	123.36	57.3888	0.123933	0.876983	0.564785	0.318122	0.673311	0.283175
TKV_RS08555	dynamin family protein		2.08	1.11	1.595	0.685894	0.85	0.11	0.48	0.523259	1	0.76	0.88	0.169706	-0.590884	0.47855	0.390347	0.737588	-0.493814	0.626354
TKV_RS08560	universal stress protein		3.56	9.42	6.49	4.14365	2.33	1.53	1.93	0.565685	6.51	2.45	4.48	2.87085	-0.694941	0.387049	0.61641	0.554746	-0.314667	0.783481
TKV_RS08565	cation:proton antiporter		4.07	4.47	4.27	0.282843	2.75	2.16	2.455	0.417193	6.22	1.49	3.855	3.34462	-0.352095	0.674119	0.311982	0.761173	-0.0595034	0.955625
TKV_RS08570	class I SAM-dependent methyltransferase		329.55	223.46	276.505	75.017	228.96	268.08	248.52	27.662	256.77	209.32	233.045	33.5522	0.147126	0.76916	-0.287251	0.423816	-0.126273	0.797061
TKV_RS08575	hypothetical protein		155.03	88.91	121.97	46.7539	113.5	94.67	104.085	13.3148	149.77	130.17	139.97	13.8593	0.0764436	0.90615	0.224367	0.568646	0.303322	0.545718
TKV_RS08580	bis-aminopropyl spermidine synthase family protein		366.69	289.41	328.05	54.6452	175.4	96.62	136.01	55.7059	202.38	192.23	197.305	7.17713	-0.888428	0.0232546	0.336709	0.45436	-0.600934	0.0544806
TKV_RS08590	MFS transporter		2.83	3.69	3.26	0.608112	2.93	2.69	2.81	0.169706	2	1.99	1.995	0.00707107	0.0439315	0.9574	-0.570291	0.493022	-0.475441	0.606076
TKV_RS08595	HEAT repeat domain-containing protein		5.3	5.96	5.63	0.46669	1.01	0.81	0.91	0.141421	3.18	1.66	2.42	1.0748	-1.08294	0.128352	0.663615	0.541881	-0.734392	0.439068
TKV_RS08600	hypothetical protein		3.65	3.44	3.545	0.148492	0.64	0	0.32	0.452548	6.36	2.98	4.67	2.39002	-0.672035	NA	1.48499	0.107363	0.264804	0.820264
TKV_RS08605	DUF6062 family protein		7.87	5	6.435	2.0294	3.93	2.8	3.365	0.799031	9.01	5.3	7.155	2.62337	-0.422118	0.617547	0.728088	0.350914	0.210968	0.824886
TKV_RS08610	hypothetical protein		7523.9	7733.39	7628.65	148.132	9934.45	11970	10952.2	1439.37	8629.57	13547.1	11088.3	3477.22	0.759225	0.0194993	-0.159047	0.755844	0.60851	0.167377
TKV_RS08615	penicillin-binding transpeptidase domain-containing protein		145.71	143.87	144.79	1.30108	113.27	108.05	110.66	3.6911	121.33	130.36	125.845	6.38517	-0.0956845	0.837145	-0.00561624	0.988742	-0.0969343	0.838874
TKV_RS08625	transposase		186.99	134.02	160.505	37.4554	110.37	135.12	122.745	17.5009	181.01	170.46	175.735	7.45998	-0.0707583	0.903048	0.306844	0.414632	0.235705	0.588633
TKV_RS08630	carbohydrate ABC transporter substrate-binding protein		12.37	6.18	9.275	4.37699	15.19	12.09	13.64	2.19203	9.64	5.86	7.75	2.67286	0.631869	0.374319	-0.865197	0.192807	-0.104068	0.925205
TKV_RS08635	fructose-6-phosphate aldolase	fsa	316.34	280.38	298.36	25.4276	344.94	251.82	298.38	65.8458	277.05	266.86	271.955	7.20542	0.268608	0.523781	-0.312731	0.3734	-0.0283893	0.951566
TKV_RS08640	ATP-binding protein		229.49	187.91	208.7	29.4015	128.91	133.83	131.37	3.47897	98.71	102.8	100.755	2.89207	-0.349234	0.312888	-0.56148	0.0500578	-0.903239	0.00248598
TKV_RS08645	UDP-glucose 4-epimerase GalE	galE	396.22	453.58	424.9	40.5596	388.04	349.73	368.885	27.0893	327.49	446.27	386.88	83.9901	0.0682039	0.898712	-0.109968	0.810985	-0.0331104	0.953908
TKV_RS08650	glyoxylate reductase	gyaR	402.49	432.86	417.675	21.4748	358.06	348.62	353.34	6.67509	328.93	426.29	377.61	68.8439	0.038607	0.938276	-0.0872884	0.851142	-0.0410881	0.94413
TKV_RS08655	AEC family transporter		138.32	120.08	129.2	12.8976	100.53	129.6	115.065	20.5556	87.87	72.54	80.205	10.8399	0.123837	0.813125	-0.698841	0.0369818	-0.562791	0.10837
TKV_RS08660	sugar phosphate isomerase/epimerase family protein		8.54	11.37	9.955	2.00111	6.82	8.67	7.745	1.30815	5.12	8.76	6.94	2.57387	-0.0652727	0.938895	-0.297192	0.712768	-0.347495	0.68397
TKV_RS08670	LacI family DNA-binding transcriptional regulator		11.89	13.55	12.72	1.1738	8.04	7.55	7.795	0.346482	6.57	7.13	6.85	0.39598	-0.357685	0.586593	-0.343498	0.592869	-0.706364	0.236692
TKV_RS08675	hypothetical protein		83.66	66.27	74.965	12.2966	130.1	65.87	97.985	45.4175	32.48	28.39	30.435	2.89207	0.574971	0.282088	-1.72539	4.6206e-05	-1.10206	0.00973142
TKV_RS08680	hypothetical protein		23.86	5.9	14.88	12.6996	6.21	9.26	7.735	2.15668	4.46	0.41	2.435	2.86378	-0.299291	0.756341	-1.07893	0.27041	-1.27256	0.154249
TKV_RS08685	AmmeMemoRadiSam system radical SAM enzyme	amrS	127.03	127.08	127.055	0.0353553	81.57	87.98	84.775	4.53255	111.02	114.28	112.65	2.30517	-0.275456	0.517739	0.208544	0.576009	-0.0710332	0.89051
TKV_RS08690	AmmeMemoRadiSam system protein A	amrA	139.13	125.73	132.43	9.47523	119.44	121.05	120.245	1.13844	138.18	147.62	142.9	6.67509	0.146002	0.736869	0.054549	0.895883	0.20736	0.622949
TKV_RS08695	nucleotidyltransferase domain-containing protein		116.12	43.36	79.74	51.4491	57.21	52.69	54.95	3.19612	44.7	37.86	41.28	4.83661	-0.159242	0.858636	-0.551835	0.335881	-0.675107	0.338582
TKV_RS08700	YesL family protein		216.31	164.42	190.365	36.6918	148.65	152.39	150.52	2.64458	148.71	109.65	129.18	27.6196	-0.0328131	0.948522	-0.404539	0.329072	-0.425738	0.361107
TKV_RS08705	long-chain fatty acid--CoA ligase		163.74	131.39	147.565	22.8749	152.74	166.02	159.38	9.39038	201.16	200.61	200.885	0.388909	0.389823	0.258519	0.134212	0.714384	0.535703	0.102924
TKV_RS08710	ROK family protein		185.91	160.75	173.33	17.7908	212.69	196.25	204.47	11.6248	272.62	270.93	271.775	1.19501	0.505506	0.0993941	0.212431	0.513837	0.727875	0.0174603
TKV_RS08715	phosphatase		188.94	180.63	184.785	5.87606	211.21	187.79	199.5	16.5604	232.97	284.05	258.51	36.119	0.375543	0.284116	0.181579	0.644319	0.562832	0.138708
TKV_RS08720	HPr(Ser) kinase/phosphatase	hprK	132.91	139.35	136.13	4.55377	124.36	141.76	133.06	12.3037	172.85	182.97	177.91	7.15592	0.237277	0.6026	0.216396	0.565901	0.461544	0.230447
TKV_RS08725	biotin--[acetyl-CoA-carboxylase] ligase		469.18	387.25	428.215	57.9333	438.75	409.88	424.315	20.4142	465.34	414.68	440.01	35.822	0.270015	0.429895	-0.140818	0.667806	0.1401	0.737297
TKV_RS08730	excinuclease ABC subunit UvrC	uvrC	234.81	188.43	211.62	32.7956	229.68	199.53	214.605	21.3193	301.45	230.34	265.895	50.2824	0.301007	0.383071	0.107041	0.78048	0.415387	0.241756
TKV_RS08735	penicillin-binding transpeptidase domain-containing protein		194.35	185.66	190.005	6.14476	257.33	197.54	227.435	42.2779	283.77	220.41	252.09	44.8023	0.51079	0.127999	-0.0461197	0.916419	0.480964	0.16973
TKV_RS08740	FtsW/RodA/SpoVE family cell cycle protein		202.07	171.16	186.615	21.8567	150.75	140.68	145.715	7.12057	154.53	130.92	142.725	16.6948	-0.0588883	0.899972	-0.222338	0.499261	-0.273728	0.467059
TKV_RS08745	FHA domain-containing protein		114.62	91.14	102.88	16.6029	92.48	73.01	82.745	13.7674	93.69	87.26	90.475	4.5467	-0.0180023	0.96973	-0.0603152	0.905823	-0.0721009	0.900929
TKV_RS08750	excinuclease ABC subunit UvrA	uvrA	236.08	234.44	235.26	1.15966	253.42	218.92	236.17	24.3952	288.13	246.11	267.12	29.7126	0.274499	0.45962	-0.0178326	0.964547	0.266527	0.483939
TKV_RS08755	excinuclease ABC subunit UvrB	uvrB	436.09	421.18	428.635	10.543	530.87	447.6	489.235	58.8808	583.73	445.38	514.555	97.8282	0.451555	0.148509	-0.122629	0.742889	0.341236	0.365801
TKV_RS08760	2-phosphosulfolactate phosphatase family protein		175.79	100.04	137.915	53.5633	207.01	163.58	185.295	30.7096	193.3	92.67	142.985	71.1562	0.673382	0.0902711	-0.549627	0.234683	0.145835	0.829868
TKV_RS08765	PDZ domain-containing protein		166.67	107.07	136.87	42.1436	165.31	126.31	145.81	27.5772	194.42	112.78	153.6	57.7282	0.367118	0.38403	-0.123509	0.808261	0.255453	0.632152
TKV_RS08770	S41 family peptidase		317.26	231.89	274.575	60.3657	343.95	271.2	307.575	51.442	451.77	284.83	368.3	118.044	0.435643	0.211999	0.0548888	0.915118	0.498309	0.223718
TKV_RS08775	M23 family metallopeptidase		567.38	564.1	565.74	2.31931	748.67	706.26	727.465	29.9884	581.57	576.32	578.945	3.71231	0.616019	0.0353318	-0.511595	0.0462085	0.126584	0.776408
TKV_RS08780	permease-like cell division protein FtsX	ftsX	250.24	218.47	234.355	22.4648	306.52	318.94	312.73	8.78227	230.42	243.14	236.78	8.9944	0.675434	0.0201988	-0.579808	0.0380134	0.117769	0.797061
TKV_RS08785	cell division ATP-binding protein FtsE	ftsE	434.06	469.01	451.535	24.7134	608.9	561.63	585.265	33.4249	569.01	577.24	573.125	5.81949	0.616508	0.0559752	-0.217309	0.498758	0.419593	0.268021
TKV_RS08790	helix-turn-helix domain-containing protein		207.67	126.41	167.04	57.4595	180.05	218.11	199.08	26.9125	135.77	84.06	109.915	36.5645	0.524944	0.196886	-1.02328	0.00235834	-0.460149	0.325562
TKV_RS08795	sn-glycerol-3-phosphate ABC transporter ATP-binding protein UgpC	ugpC	195.61	184.74	190.175	7.68625	154.61	1078.99	616.8	653.635	219	280.49	249.745	43.48	0.763987	0.317253	-0.85247	0.407735	0.477647	0.234006
TKV_RS08800	hypothetical protein		9.52	11.29	10.405	1.25158	18.11	8.62	13.365	6.71044	1.88	1.68	1.78	0.141421	0.445491	0.579277	-2.42066	0.000205308	-1.75483	0.016092
TKV_RS08805	diaminopimelate decarboxylase	lysA	2218.33	1042.71	1630.52	831.289	1436.41	1763.1	1599.76	231.005	2490.32	1679.72	2085.02	573.181	0.272179	0.626175	0.16525	0.704176	0.448296	0.377233
TKV_RS08810	50S ribosomal protein L25/general stress proteinCtc		1486.74	1945.91	1716.33	324.682	1157.28	928.33	1042.81	161.892	1763.77	2156.64	1960.2	277.801	-0.414795	0.338191	0.704126	0.0204824	0.263791	0.606076
TKV_RS08820	HAD family phosphatase		103.86	75.71	89.785	19.9051	67.66	49.37	58.515	12.933	79.84	55.29	67.565	17.3595	-0.293568	0.545587	0.0090674	0.987506	-0.28747	0.556907
TKV_RS08825	hypothetical protein		47.49	20.54	34.015	19.0565	14.39	22.19	18.29	5.51543	12.53	10.33	11.43	1.55563	-0.432061	0.547877	-0.787033	0.185021	-1.23087	0.0323602
TKV_RS08830	peptide ABC transporter substrate-binding protein		323.36	680.51	501.935	252.543	390.41	349.33	369.87	29.0479	211.89	153.82	182.855	41.0617	-0.16669	0.813714	-1.18399	3.85541e-06	-1.26905	0.00771188
TKV_RS08835	cell division FtsA domain-containing protein		108.37	87.88	98.125	14.4886	74.17	70.15	72.16	2.84257	91.35	85.65	88.5	4.03051	-0.138251	0.749531	0.097072	0.793026	-0.0389632	0.938646
TKV_RS08840	acyl-CoA dehydratase activase		310.34	259.96	285.15	35.624	299.02	220.04	259.53	55.8473	441.29	369.06	405.175	51.0743	0.144632	0.75416	0.436509	0.171504	0.588187	0.0598366
TKV_RS08845	AAA family ATPase		30.05	43.74	36.895	9.68029	19.76	17.52	18.64	1.58392	21.44	21.02	21.23	0.296985	-0.634872	0.176576	-0.00479139	0.992142	-0.664304	0.167751
TKV_RS08850	hypothetical protein		139.62	89.55	114.585	35.4048	94.55	105.16	99.855	7.5024	130.12	97.2	113.66	23.278	0.107283	0.843819	-0.0179797	0.969088	0.0976602	0.85279
TKV_RS08860	HEAT repeat domain-containing protein		56.19	46.41	51.3	6.9155	75.15	77.09	76.12	1.37179	41.65	31.01	36.33	7.52362	0.817918	0.00577038	-1.22927	8.4256e-06	-0.377505	0.366392
TKV_RS08865	Hsp70 family protein		49.89	42.5	46.195	5.22552	86.94	97.33	92.135	7.34684	24.38	39.01	31.695	10.345	1.21422	1.53647e-05	-1.63106	3.28026e-06	-0.390338	0.457665
TKV_RS08870	MBL fold metallo-hydrolase		56.45	41.92	49.185	10.2743	64.3	73.34	68.82	6.39225	21.16	20.67	20.915	0.346482	0.738237	0.0270248	-1.85564	1.8687e-12	-1.0659	0.00114218
TKV_RS08875	lysylphosphatidylglycerol synthase transmembranedomain-containing protein		98.29	64.85	81.57	23.6457	33.64	40.64	37.14	4.94975	45.19	29.92	37.555	10.7975	-0.746558	0.055726	-0.183796	0.719349	-0.944424	0.0169769
TKV_RS08880	delta-lactam-biosynthetic de-N-acetylase, CE4 family	pdaA	211.47	220.75	216.11	6.56195	160.07	149.18	154.625	7.70039	185.26	173.67	179.465	8.19537	-0.187715	0.664617	0.019442	0.96278	-0.167022	0.712822
TKV_RS08885	CRISPR-associated protein Cas4	cas4	91.83	60.65	76.24	22.0476	48.56	59.55	54.055	7.7711	59.18	44.91	52.045	10.0904	-0.16173	0.782123	-0.24994	0.598955	-0.409191	0.395355
TKV_RS08890	hypothetical protein		52.58	24.27	38.425	20.0182	6.91	12.63	9.77	4.04465	6.2	6.39	6.295	0.13435	-1.15423	0.0650159	-0.62019	0.50273	-1.97396	0.00107276
TKV_RS08895	KdpD-like non-kinase potassium sensor	kdpDN	315.21	217.19	266.2	69.3106	220.11	216.79	218.45	2.34759	297.03	240.64	268.835	39.8738	0.0212834	0.959294	0.0966093	0.794116	0.12216	0.797167
TKV_RS08900	potassium-transporting ATPase subunit KdpC	kdpC	417.26	291.84	354.55	88.6853	391.25	353.26	372.255	26.863	442.93	410.87	426.9	22.6698	0.353362	0.338191	0.00300702	0.99263	0.36918	0.325562
TKV_RS08905	potassium-transporting ATPase subunit KdpB	kdpB	238.9	116.63	177.765	86.4579	186.15	143.71	164.93	30.0096	197.87	163.17	180.52	24.5366	0.190381	0.749531	-0.0624416	0.883393	0.145262	0.801423
TKV_RS08910	potassium-transporting ATPase subunit KdpA	kdpA	268.7	134.02	201.36	95.2331	132.78	121.55	127.165	7.94081	195.46	163.4	179.43	22.6698	-0.306904	0.553639	0.29214	0.340248	-0.0318411	0.95653
TKV_RS08915	sugar phosphate nucleotidyltransferase		34.98	29.26	32.12	4.04465	21.54	16.27	18.905	3.72645	31.57	34.1	32.835	1.78898	-0.440095	0.26577	0.587394	0.0880777	0.135128	0.785556
TKV_RS08920	Na/Pi symporter		45.9	21.42	33.66	17.31	16.76	25.67	21.215	6.30032	42.26	43.38	42.82	0.79196	-0.271878	0.701638	0.760662	0.0765733	0.444477	0.426125
TKV_RS08925	serine hydroxymethyltransferase	glyA	494.03	460.99	477.51	23.3628	670.45	453.47	561.96	153.428	1135.51	950.07	1042.79	131.126	0.481361	0.193733	0.677957	0.0290893	1.18062	1.04377e-05
TKV_RS08930	dipeptidase		178.09	148.6	163.345	20.8526	217.18	168.28	192.73	34.5775	318.24	251.23	284.735	47.3832	0.498831	0.139078	0.356551	0.285764	0.868228	0.004061
TKV_RS08935	PIG-L family deacetylase		303.1	230.88	266.99	51.0673	128.8	249.14	188.97	85.0932	245.84	234.74	240.29	7.84889	-0.158286	0.808733	0.128491	0.831953	-0.0380153	0.938813
TKV_RS08940	bifunctional phosphoribosyl-AMP cyclohydrolase/phosphoribosyl-ATP diphosphatase HisIE	hisIE	302.18	228.21	265.195	52.3047	196.09	306.53	251.31	78.0929	296.81	320.78	308.795	16.9493	0.212398	0.70506	0.090926	0.869729	0.322369	0.412469
TKV_RS08945	imidazole glycerol phosphate synthase subunit HisF	hisF	215.65	171.02	193.335	31.5582	165.08	220.11	192.595	38.9121	233.74	269.59	251.665	25.3498	0.278127	0.55109	0.181769	0.685445	0.474681	0.206815
TKV_RS08950	1-(5-phosphoribosyl)-5-[(5- phosphoribosylamino)methylideneamino]imidazole-4- carboxamide isomerase	hisA	112.05	67.06	89.555	31.8127	81.41	106.17	93.79	17.508	105.81	101.76	103.785	2.86378	0.347921	0.504863	-0.0534681	0.916222	0.318816	0.499749
TKV_RS08955	imidazole glycerol phosphate synthase subunit HisH	hisH	214.4	187.87	201.135	18.7595	169.51	234.9	202.205	46.2377	268.2	275.23	271.715	4.97096	0.284231	0.555356	0.216457	0.615877	0.519141	0.13108
TKV_RS08960	imidazoleglycerol-phosphate dehydratase HisB	hisB	322.94	360.55	341.745	26.5943	377.99	520.15	449.07	100.522	585.62	612.88	599.25	19.2757	0.622309	0.12459	0.208147	0.621132	0.862099	0.00997601
TKV_RS08965	histidinol-phosphate transaminase	hisC	154.79	190.21	172.5	25.0457	118.76	194.83	156.795	53.7896	196.1	221.7	208.9	18.1019	0.132088	0.844853	0.201182	0.693855	0.345965	0.447937
TKV_RS08970	histidinol dehydrogenase	hisD	168.01	219.98	193.995	36.7483	119.52	207.57	163.545	62.2608	193.79	241.46	217.625	33.7078	0.0337649	0.954528	0.199936	0.714384	0.239158	0.655499
TKV_RS08975	ATP phosphoribosyltransferase	hisG	205.83	335.7	270.765	91.832	178.8	293	235.9	80.7516	298.38	408.76	353.57	78.0504	0.0621552	0.934249	0.365008	0.467292	0.424991	0.445771
TKV_RS08980	ATP phosphoribosyltransferase regulatory subunit	hisZ	82.85	129.97	106.41	33.3189	77.81	120.87	99.34	30.448	105.92	125.57	115.745	13.8946	0.149621	0.833741	0.0202335	0.971968	0.183754	0.768712
TKV_RS08985	Uma2 family endonuclease		216.31	234.58	225.445	12.9188	147.48	209.83	178.655	44.0881	197.32	159.27	178.295	26.9054	-0.0405882	0.945703	-0.202333	0.657222	-0.240039	0.599384
TKV_RS08990	nucleotidyltransferase domain-containing protein		159.45	124.63	142.04	24.6215	95.3	103.14	99.22	5.54372	104	118.59	111.295	10.3167	-0.196946	0.693877	-0.0272459	0.961633	-0.22257	0.66228
TKV_RS09000	DUF4340 domain-containing protein		150.37	101.4	125.885	34.627	52.07	63.35	57.71	7.97616	53.04	43.89	48.465	6.47003	-0.743677	0.0463064	-0.437638	0.252204	-1.19785	0.000257502
TKV_RS09005	GldG family protein		179.77	136.39	158.08	30.6743	99.65	115.2	107.425	10.9955	112.62	98.47	105.545	10.0056	-0.235617	0.585347	-0.220094	0.547109	-0.45451	0.192896
TKV_RS09010	ABC transporter permease		217.79	166.97	192.38	35.9352	97.14	142.29	119.715	31.9259	111.31	99.5	105.405	8.35093	-0.33844	0.49465	-0.37184	0.38504	-0.726184	0.0266324
TKV_RS09015	ATP-binding cassette domain-containing protein		215.96	199.98	207.97	11.2996	128.32	173.22	150.77	31.7491	186.97	157.95	172.46	20.5202	-0.152485	0.770264	-0.011695	0.982437	-0.166351	0.699213
TKV_RS09020	glucoamylase family protein, GT84 / GH94 family		32.03	30.46	31.245	1.11016	26.25	19.2	22.725	4.9851	31.73	21.57	26.65	7.1842	-0.165525	0.726437	0.0296709	0.956109	-0.134014	0.791311
TKV_RS09025	magnesium/cobalt transporter CorA	corA	45.46	24.54	35	14.7927	14.26	13.92	14.09	0.240416	20.73	12.58	16.655	5.76292	-0.861375	0.0629117	0.03058	0.965405	-0.859899	0.0976473
TKV_RS09030	RsmF rRNA methyltransferase first C-terminal domain-containing protein		82.78	87.64	85.21	3.43654	82.98	74.24	78.61	6.18011	127.87	94.77	111.32	23.4052	0.154328	0.749531	0.291987	0.407556	0.447864	0.266365
TKV_RS09035	Gfo/Idh/MocA family oxidoreductase		132.62	110.18	121.4	15.8675	111.3	119.56	115.43	5.8407	141.93	85.2	113.565	40.1142	0.212246	0.623749	-0.222878	0.629692	-0.00217628	0.997616
TKV_RS09040	homoserine O-acetyltransferase		400.33	226	313.165	123.27	159.22	138.64	148.93	14.5523	102	87.34	94.67	10.3662	-0.694906	0.0650159	-0.828088	0.00133635	-1.51254	4.32696e-06
TKV_RS09045	homocysteine synthase		354.05	198.29	276.17	110.139	157.95	129.39	143.67	20.195	110.29	98.55	104.42	8.30143	-0.575274	0.147296	-0.636944	0.0206494	-1.20575	0.000462362
TKV_RS09050	homoserine dehydrogenase		149.56	61.95	105.755	61.9496	46.69	50.17	48.43	2.46073	43.98	27	35.49	12.0067	-0.683513	0.164055	-0.62729	0.107363	-1.30257	0.00506782
TKV_RS09055	phosphomethylpyrimidine synthase ThiC	thiC	290.7	227.33	259.015	44.8094	158.01	183.11	170.56	17.7484	353.58	312.88	333.23	28.7792	-0.28045	0.487142	0.744472	0.00619283	0.455716	0.166721
TKV_RS09060	MOSC domain-containing protein		31.5	25.08	28.29	4.53963	20.14	20.62	20.38	0.339411	26.02	32.42	29.22	4.52548	-0.141216	0.849821	0.302432	0.612315	0.151819	0.832664
TKV_RS09065	cyclic pyranopterin monophosphate synthase MoaC	moaC	44.65	69.03	56.84	17.2393	66.02	74.37	70.195	5.90434	53.18	106.13	79.655	37.4413	0.490626	0.376627	0.00453338	0.992873	0.506617	0.445495
TKV_RS09070	GTP 3',8-cyclase MoaA	moaA	50.54	40.78	45.66	6.90136	69.21	74.19	71.7	3.52139	55.89	84.77	70.33	20.4212	0.884587	0.00644624	-0.201303	0.692839	0.691468	0.13108
TKV_RS09075	molybdopterin biosynthesis protein		45.08	42.32	43.7	1.95161	51.56	57.09	54.325	3.9103	39.93	77.4	58.665	26.4953	0.568083	0.100329	-0.0627498	0.92589	0.498029	0.369477
TKV_RS09080	gephyrin-like molybdotransferase Glp	glp	78.64	95.11	86.875	11.646	87.98	83.68	85.83	3.04056	81.03	154.38	117.705	51.8663	0.236849	0.621618	0.263044	0.629645	0.493857	0.384539
TKV_RS09085	MogA/MoaB family molybdenum cofactor biosynthesis protein		77.41	77.22	77.315	0.13435	79.69	79.55	79.62	0.0989949	54.25	133.11	93.68	55.7624	0.304838	0.513508	0.057747	0.942717	0.352445	0.620171
TKV_RS09090	ABC transporter ATP-binding protein		103.91	111.79	107.85	5.572	114.24	115.18	114.71	0.66468	110.59	192.57	151.58	57.9686	0.34646	0.402498	0.21009	0.699194	0.552558	0.28462
TKV_RS09095	ABC transporter permease		93.98	84.24	89.11	6.88722	70.28	85.41	77.845	10.6985	85.54	165.98	125.76	56.8797	0.0951952	0.868166	0.474099	0.375568	0.564909	0.297506
TKV_RS09100	substrate-binding domain-containing protein		103.18	112.55	107.865	6.62559	89.71	103.72	96.715	9.90657	91.34	146.05	118.695	38.6858	0.118176	0.828194	0.105268	0.856984	0.227042	0.701123
TKV_RS09105	molybdopterin-guanine dinucleotide biosynthesis protein B	mobB	149.29	162.72	156.005	9.49644	122.9	138.17	130.535	10.7975	141.03	264.27	202.65	87.1438	0.0257355	0.955872	0.425998	0.405773	0.446926	0.424835
TKV_RS09115	FAD-dependent oxidoreductase		139.4	92.35	115.875	33.2694	44.85	52.69	48.77	5.54372	40.21	43.59	41.9	2.39002	-0.864782	0.0109248	-0.400334	0.264992	-1.27836	5.17944e-05
TKV_RS09120	class I SAM-dependent methyltransferase		1214.33	684.84	949.585	374.406	408.67	557.48	483.075	105.225	330.37	278.17	304.27	36.911	-0.58438	0.177967	-0.841146	0.00830541	-1.43516	1.19e-05
TKV_RS09125	[Fe-Fe] hydrogenase large subunit C-terminal domain-containing protein		1432.39	1525.11	1478.75	65.5629	795.9	997.57	896.735	142.602	828.47	808.16	818.315	14.3613	-0.401999	0.316652	-0.32231	0.350185	-0.730045	0.0221674
TKV_RS09130	EAL domain-containing protein		23.52	26.88	25.2	2.37588	21.25	38.86	30.055	12.4522	9.14	8.69	8.915	0.318198	0.421042	0.571414	-1.6879	0.00333968	-1.16784	0.070598
TKV_RS09135	universal stress protein		96.98	97.18	97.08	0.141421	59.39	56.26	57.825	2.21324	152.45	132.27	142.36	14.2694	-0.432699	0.237565	1.07416	1.66527e-05	0.619103	0.0698275
TKV_RS09140	6-phosphofructokinase		299.87	360.55	330.21	42.9072	258.81	172.98	215.895	60.691	518.06	485.06	501.56	23.3345	-0.315428	0.520494	0.994492	0.000608337	0.655638	0.0722193
TKV_RS09145	DUF2148 domain-containing protein		269.55	269.55	269.55	0	215.68	203.42	209.55	8.66913	360.44	340.7	350.57	13.9583	-0.0729844	0.887983	0.534174	0.0502394	0.456094	0.206815
TKV_RS09150	transketolase family protein		307.44	286.29	296.865	14.9553	298	253.07	275.535	31.7703	433.13	387.09	410.11	32.5552	0.170423	0.674533	0.370641	0.197136	0.544805	0.0911869
TKV_RS09155	transketolase		334.96	312.89	323.925	15.6058	316.77	281.24	299.005	25.1235	391.38	377.23	384.305	10.0056	0.163845	0.686042	0.165225	0.616449	0.334833	0.355282
TKV_RS09160	YitT family protein		211.61	186.07	198.84	18.0595	192.86	193.11	192.985	0.176777	202.03	186.39	194.21	11.0592	0.238215	0.535733	-0.183415	0.585547	0.0663739	0.889271
TKV_RS09165	WecB/TagA/CpsF family glycosyltransferase		281.17	258.19	269.68	16.2493	292.54	257.35	274.945	24.8831	244.04	187.77	215.905	39.7889	0.300123	0.402498	-0.532676	0.0688466	-0.216626	0.611769
TKV_RS09170	polysaccharide pyruvyl transferase CsaB	csaB	324.07	297.07	310.57	19.0919	250.78	265.27	258.025	10.246	211.46	188.38	199.92	16.32	0.0247128	0.952085	-0.553468	0.0406823	-0.516641	0.113404
TKV_RS09175	DUF5693 family protein		260.91	253.04	256.975	5.56493	208.44	249.19	228.815	28.8146	173.93	147.59	160.76	18.6252	0.117866	0.804782	-0.692166	0.0159576	-0.560461	0.0867281
TKV_RS09180	hypothetical protein		479.27	582.28	530.775	72.8391	685.51	522.6	604.055	115.195	691.3	712.62	701.96	15.0755	0.419655	0.321965	0.0284516	0.95179	0.465914	0.256199
TKV_RS09185	type II toxin-antitoxin system PemK/MazF family toxin		900.53	1013.35	956.94	79.7758	792.44	1056.77	924.605	186.91	764.3	934.63	849.465	120.441	0.217793	0.669824	-0.304083	0.470003	-0.0702037	0.901752
TKV_RS09190	ribbon-helix-helix protein, CopG family		1105.4	1337.81	1221.61	164.339	977.46	1073.9	1025.68	68.1934	952.81	1003.3	978.055	35.7018	0.0243263	0.958847	-0.256322	0.452003	-0.220274	0.647829
TKV_RS09195	alanine racemase	alr	72.46	58.14	65.3	10.1258	85.18	63.24	74.21	15.5139	70.29	74.11	72.2	2.70115	0.443384	0.251523	-0.218053	0.586128	0.246219	0.572908
TKV_RS09200	outer membrane lipoprotein carrier protein LolA		64.73	39.31	52.02	17.9747	33.13	35.51	34.32	1.68291	30.89	23.05	26.97	5.54372	-0.256893	0.625218	-0.524832	0.176777	-0.771119	0.0750003
TKV_RS09205	bifunctional ADP-dependent NAD(P)H-hydrate dehydratase/NAD(P)H-hydrate epimerase		83.44	68.24	75.84	10.748	97.03	81.07	89.05	11.2854	92.71	97.84	95.275	3.62746	0.496702	0.131045	-0.0891591	0.829985	0.422989	0.250241
TKV_RS09210	holo-ACP synthase	acpS	45.8	38.71	42.255	5.01339	53.91	42.49	48.2	8.07516	58.6	62.23	60.415	2.5668	0.42999	0.393722	0.130349	0.80516	0.582335	0.215614
TKV_RS09215	DUF6514 family protein		175.22	31.31	103.265	101.76	218.15	215.65	216.9	1.76777	115.01	274.71	194.86	112.925	1.05516	0.0878122	-0.296987	0.635274	0.615894	0.553475
TKV_RS09220	helix-turn-helix transcriptional regulator		2.49	1.07	1.78	1.00409	0	0	0	0	0.91	5.07	2.99	2.94156	-0.238423	NA	0.825146	NA	0.299525	NA
TKV_RS09225	helix-turn-helix domain-containing protein		73.69	61.18	67.435	8.84591	52.04	59.64	55.84	5.37401	97.85	70.71	84.28	19.1909	0.0255318	0.961773	0.368903	0.413899	0.394401	0.414456
TKV_RS09230	hydroxylamine reductase		57.64	34.04	45.84	16.6877	43.98	24.88	34.43	13.5057	90.34	77.56	83.95	9.03682	-0.0902711	0.906903	1.03019	0.0123563	0.927153	0.0294745
TKV_RS09240	DUF503 domain-containing protein		18.69	5.54	12.115	9.29845	2.38	5.69	4.035	2.34052	5.59	7.21	6.4	1.14551	-0.612923	0.465578	0.310881	0.783507	-0.517029	0.606532
TKV_RS09245	sporulation membrane protein YtaF	ytaF	11.39	8.22	9.805	2.24153	13.08	12.73	12.905	0.247487	10.62	10.93	10.775	0.219203	0.566168	0.36885	-0.412118	0.505958	0.216964	0.796363
TKV_RS09250	serine hydrolase, CBM50 family		93.14	138.88	116.01	32.3431	117.9	167.41	142.655	35.0089	80.51	75.85	78.18	3.29512	0.501285	0.333174	-1.02832	0.00141968	-0.461772	0.346199
TKV_RS09255	Ku protein		65.85	99.26	82.555	23.6244	77.63	29.74	53.685	33.8633	6.25	6.09	6.17	0.113137	-0.304119	0.674491	-2.94843	1.42394e-10	-3.31555	3.05483e-17
TKV_RS09260	non-homologous end-joining DNA ligase	ligD	80.18	79.04	79.61	0.806102	58.97	35.97	47.47	16.2635	23.42	28.65	26.035	3.69817	-0.422032	0.380346	-0.98183	0.0160356	-1.41499	5.62843e-05
TKV_RS09265	secondary thiamine-phosphate synthase enzyme YjbQ		235.83	206.93	221.38	20.4354	174.59	145.01	159.8	20.9162	132.58	119.04	125.81	9.57423	-0.168724	0.715131	-0.521274	0.107591	-0.681295	0.0471986
TKV_RS09270	IS1182-like element ISTte1 family transposase		7.69	4.25	5.97	2.43245	4.94	3.45	4.195	1.05359	19.34	14.64	16.99	3.3234	-0.153893	0.861562	1.69599	2.42487e-05	1.47331	0.00122844
TKV_RS09275	hypothetical protein		82.45	80.94	81.695	1.06773	94.33	63.29	78.81	21.9486	202.71	157.62	180.165	31.8834	0.206212	0.71152	0.957354	0.00410696	1.17236	0.000308437
TKV_RS09280	putative zinc-binding protein		91.28	82.82	87.05	5.98212	140.78	95.91	118.345	31.7279	310.81	227.75	269.28	58.7323	0.66269	0.0946746	0.950182	0.00410696	1.63987	6.18153e-08
TKV_RS09285	putative zinc-binding protein		44.14	40.26	42.2	2.74357	79.42	41.36	60.39	26.9125	155.17	105.68	130.425	34.9947	0.67473	0.203815	0.85541	0.0595319	1.60699	9.37546e-06
TKV_RS09290	putative zinc-binding protein		64.18	42.77	53.475	15.1392	60.42	45.83	53.125	10.3167	139.32	84.43	111.875	38.8131	0.268362	0.59777	0.829417	0.0264429	1.09363	0.00542432
TKV_RS09295	ferredoxin family protein		97.26	73.2	85.23	17.013	102.74	70.38	86.56	22.882	229.31	164.01	196.66	46.1741	0.282101	0.616583	0.939625	0.0108064	1.23242	0.00063224
TKV_RS09300	hypothetical protein		119.53	99.24	109.385	14.3472	179.99	128.64	154.315	36.3099	383.22	230.26	306.74	108.159	0.720837	0.0545852	0.750239	0.0513204	1.48236	2.55484e-05
TKV_RS09305	DUF169 domain-containing protein		96.47	74.58	85.525	15.4786	141.92	97.54	119.73	31.3814	328.01	166.6	247.305	114.134	0.705229	0.0862326	0.78561	0.0766115	1.49508	0.000235943
TKV_RS09310	metalloregulator ArsR/SmtB family transcription factor		58.05	38.65	48.35	13.7179	53.79	43.74	48.765	7.10642	131.16	93.95	112.555	26.3114	0.277087	0.64494	0.956732	0.00952971	1.23218	0.00232491
TKV_RS09315	putative zinc-binding protein		224.83	143.35	184.09	57.6151	210.58	147.79	179.185	44.3992	513.64	298.02	405.83	152.466	0.240105	0.653652	0.925683	0.0159576	1.16121	0.00361307
TKV_RS09320	hypothetical protein		195.78	78.94	137.36	82.6184	211.24	203.28	207.26	5.62857	346.65	156.24	251.445	134.64	0.783009	0.131587	0.05732	0.935501	0.865426	0.150459
TKV_RS09325	hypothetical protein		268.86	283.37	276.115	10.2601	263.18	137.16	200.17	89.1096	537.5	368.47	452.985	119.522	-0.169905	0.792463	0.924659	0.0275367	0.752575	0.0509709
TKV_RS09330	hypothetical protein		89.72	36.12	62.92	37.9009	35.04	26.4	30.72	6.1094	64.05	39.32	51.685	17.4868	-0.578196	0.338191	0.512234	0.305398	-0.131655	0.869133
TKV_RS09340	glutamine--fructose-6-phosphate transaminase (isomerizing)	glmS	406.5	345.74	376.12	42.9638	288.61	189.29	238.95	70.2298	760.56	531.94	646.25	161.659	-0.341843	0.414743	1.19043	0.000130823	0.840646	0.00814949
TKV_RS09345	phosphoglucosamine mutase	glmM	226.4	207.34	216.87	13.4775	175.35	124.8	150.075	35.7442	527.17	369.21	448.19	111.695	-0.230931	0.600646	1.33068	5.59051e-06	1.09014	0.000394203
TKV_RS09350	lysophospholipid acyltransferase family protein		26.14	14.28	20.21	8.38629	20.81	10.99	15.9	6.94379	29.57	33.42	31.495	2.72236	-0.0285454	0.968673	0.73425	0.168695	0.696842	0.210252
TKV_RS09355	indolepyruvate oxidoreductase subunit beta		44.42	51.46	47.94	4.97803	42.46	32.11	37.285	7.31856	109.18	119.92	114.55	7.59433	-0.0797945	0.906903	1.37284	1.23891e-05	1.26362	0.000606603
TKV_RS09360	indolepyruvate ferredoxin oxidoreductase subunitalpha	iorA	28.77	29.79	29.28	0.721249	27.49	18.12	22.805	6.62559	60.49	63.34	61.915	2.01525	-0.0759876	0.90615	1.20335	0.000158846	1.11981	0.00063224
TKV_RS09365	bifunctional enoyl-CoA hydratase/phosphate acetyltransferase		15.59	20.13	17.86	3.21026	16.03	18.87	17.45	2.00818	35.93	48.93	42.43	9.19239	0.208668	0.762649	1.02532	0.011505	1.21751	0.00807019
TKV_RS09370	2-oxoglutarate/2-oxoacid ferredoxin oxidoreductase subunit gamma		173.85	222.92	198.385	34.6977	203.99	155.58	179.785	34.231	452.54	455.92	454.23	2.39002	0.1132	0.852386	1.1153	2.67159e-05	1.2078	0.000519827
TKV_RS09375	2-oxoglutarate/2-oxoacid ferredoxin oxidoreductase subunit beta		180.51	215.93	198.22	25.0457	199.25	157.65	178.45	29.4156	477.56	493.08	485.32	10.9743	0.110298	0.844853	1.22046	1.44723e-06	1.31105	4.48374e-05
TKV_RS09380	2-oxoglutarate/2-oxoacid ferredoxin oxidoreductase subunit alpha		133.16	139.7	136.43	4.62448	143.62	112.61	128.115	21.9274	316.93	334.25	325.59	12.2471	0.174926	0.713729	1.12538	1.65276e-05	1.29319	1.2888e-05
TKV_RS09385	2-oxoglutarate/2-oxoacid ferredoxin oxidoreductase subunit delta		135.33	154.36	144.845	13.4562	153.69	117.78	135.735	25.3922	316.31	292.39	304.35	16.914	0.162018	0.782123	0.93738	0.00263379	1.09264	0.00266627
TKV_RS09390	hypothetical protein		139.51	100.07	119.79	27.8883	119.24	98.03	108.635	14.9977	209.29	214.17	211.73	3.45068	0.149035	0.762649	0.750603	0.00788152	0.898045	0.00554746
TKV_RS09395	butyrate kinase	buk2	122.77	97.08	109.925	18.1656	108.06	87.98	98.02	14.1987	234.25	236.04	235.145	1.26572	0.122296	0.792127	1.04412	4.29777e-05	1.16306	3.65916e-05
TKV_RS09400	Glu/Leu/Phe/Val dehydrogenase		31.98	17.16	24.57	10.4793	18.64	10.57	14.605	5.70635	76.76	71.66	74.21	3.60624	-0.368177	0.578251	2.04385	2.488e-09	1.60937	1.12637e-05
TKV_RS09405	phosphate butyryltransferase	ptb	34.33	21.99	28.16	8.7257	22.67	12.49	17.58	7.19835	58.3	58.86	58.58	0.39598	-0.322024	0.618954	1.4608	0.000125661	1.10917	0.00321
TKV_RS09410	butyrate kinase	buk1	22.77	14.87	18.82	5.58614	12.37	9.96	11.165	1.70413	41.31	41.2	41.255	0.0777817	-0.38792	0.504863	1.61721	5.02275e-07	1.17233	0.00214818
TKV_RS09415	CdaR family protein		332.75	283.42	308.085	34.8816	182.75	200.84	191.795	12.7916	537.61	397.38	467.495	99.1576	-0.364592	0.293533	1.04813	9.42521e-05	0.672017	0.0380641
TKV_RS09420	diadenylate cyclase CdaA	cdaA	290.17	272.61	281.39	12.4168	270.64	260.39	265.515	7.24784	785.25	560.24	672.745	159.106	0.195445	0.618954	1.10509	2.76506e-05	1.29085	1.21721e-05
TKV_RS09425	BON domain-containing protein		407.8	306.14	356.97	71.8845	87.5	113.32	100.41	18.2575	273.97	198.59	236.28	53.3017	-1.40432	4.29295e-06	0.983472	0.0025638	-0.468565	0.216477
TKV_RS09430	universal stress protein		1291.65	1560.98	1426.32	190.445	1025.76	1184.01	1104.88	111.9	2550.42	2337.15	2443.78	150.805	-0.0816418	0.888274	0.920859	0.000289777	0.820389	0.0177516
TKV_RS09435	hypothetical protein		255.49	219.39	237.44	25.5266	202.17	181.57	191.87	14.5664	600.13	487.55	543.84	79.6061	-0.0125088	0.976896	1.2646	2.32046e-06	1.23897	4.30542e-05
TKV_RS09445	pyrophosphatase PpaX	ppaX	182.4	146.91	164.655	25.0952	139.37	147.55	143.46	5.78413	387.73	314.76	351.245	51.5976	0.0957189	0.84762	1.0606	3.64808e-05	1.15066	5.62843e-05
TKV_RS09450	N-acetylmuramoyl-L-alanine amidase CwlD	cwlD	7.34	3.23	5.285	2.90621	6.33	6.8	6.565	0.33234	15.49	12.32	13.905	2.24153	0.447904	0.586593	0.789067	0.166219	1.27031	0.0441416
TKV_RS09455	LysM peptidoglycan-binding domain-containing protein, CBM50 family		15.7	11.57	13.635	2.92035	19.33	13.72	16.525	3.96687	46.37	46.19	46.28	0.127279	0.494178	0.36466	1.23745	0.000263998	1.75824	3.8116e-07
TKV_RS09460	thioredoxin-disulfide reductase	trxB	264.61	219.79	242.2	31.6925	458.67	242.62	350.645	152.77	962.65	666.12	814.385	209.678	0.733275	0.0812341	0.969084	0.0121266	1.7667	3.92788e-10
TKV_RS09465	spore coat protein		523.44	631	577.22	76.0564	324.27	129.01	226.64	138.07	74.41	50.43	62.42	16.9564	-0.916863	0.071038	-1.85674	4.48088e-05	-2.92574	8.94001e-19
TKV_RS09470	spore coat protein		545.6	506.05	525.825	27.9661	318.85	107.88	213.365	149.178	76.83	43.31	60.07	23.7022	-0.845843	0.12459	-1.77312	0.000807527	-2.82566	3.45642e-16
TKV_RS09475	MazG-like family protein		52.37	36.22	44.295	11.4198	25.2	27.51	26.355	1.63342	75.02	95.86	85.44	14.7361	-0.37008	0.559934	1.40134	0.000461729	0.977662	0.0354531
TKV_RS09480	FAD-dependent thymidylate synthase		183.5	140.5	162	30.4056	193.79	165.79	179.79	19.799	596.41	448.37	522.39	104.68	0.425085	0.194592	1.30343	1.55583e-07	1.72232	2.08637e-10
TKV_RS09495	endospore germination permease		29.28	23.15	26.215	4.33456	15.26	6.09	10.675	6.48417	4.39	4.89	4.64	0.353553	-0.821744	0.142831	-1.1906	0.050053	-2.17768	4.06189e-08
TKV_RS09500	hypothetical protein		6.66	6.52	6.59	0.0989949	0.85	2.22	1.535	0.968736	2.18	1.69	1.935	0.346482	-0.669043	0.402498	0.0420602	NA	-0.880084	NA
TKV_RS09505	ferredoxin family protein		126.2	102.68	114.44	16.6312	121.89	167.02	144.455	31.9117	190.5	162.03	176.265	20.1313	0.579031	0.182223	0.0776919	0.885158	0.692598	0.0590996
TKV_RS09510	sulfite exporter TauE/SafE family protein		113.73	94.1	103.915	13.8805	90.11	97.41	93.76	5.16188	135.53	130.55	133.04	3.52139	0.141992	0.763005	0.298468	0.384929	0.44566	0.219485
TKV_RS09515	(Fe-S)-binding protein		119.26	106.57	112.915	8.97319	104.98	112.58	108.78	5.37401	146.9	139.04	142.97	5.55786	0.224365	0.618784	0.191269	0.614466	0.423993	0.268086
TKV_RS09525	ASKHA domain-containing protein		325.79	247.73	286.76	55.1968	320.03	272.3	296.165	33.7502	343.43	342.93	343.18	0.353553	0.327528	0.348743	0.0211919	0.960144	0.359845	0.310292
TKV_RS09530	LysR family transcriptional regulator		400.14	322.71	361.425	54.7513	343.55	305.99	324.77	26.5589	449.66	479.51	464.585	21.1071	0.135549	0.7477	0.318484	0.302918	0.457446	0.183884
TKV_RS09535	electron-bifurcating NADP+- and ferredoxin-dependent [FeFe]-hydrogenase, HydA1 subunit	hydA1	4207.01	4843.77	4525.39	450.257	5957.07	5027.21	5492.14	657.51	4092.28	4635.04	4363.66	383.789	0.518683	0.139806	-0.504986	0.082653	0.0394985	0.94413
TKV_RS09540	electron-bifurcating NADP+- and ferredoxin-dependent [FeFe]-hydrogenase, HydB subunit	hydB	4157.42	4775.82	4466.62	437.275	5251.17	4714.16	4982.66	379.723	4116.74	5032.68	4574.71	647.667	0.407241	0.267997	-0.300123	0.385732	0.124327	0.812702
TKV_RS09545	electron-bifurcating NADP+- and ferredoxin-dependent [FeFe]-hydrogenase, HydC subunit	hydC	3886.13	4876.32	4381.23	700.17	7799.7	5614.38	6707.04	1545.25	5820.72	5975.08	5897.9	109.149	0.807466	0.0279252	-0.360921	0.278028	0.488604	0.228158
TKV_RS09550	nickel-responsive transcriptional regulator NikR	nikR	1059.25	957.26	1008.25	72.1178	1645.45	1373.32	1509.38	192.425	1542.79	1157.62	1350.2	272.356	0.827652	0.00225174	-0.35	0.275831	0.49618	0.150741
TKV_RS09555	aminotransferase class IV		388.35	375.59	381.97	9.02268	198.61	224.53	211.57	18.3282	347.45	321.24	334.345	18.5333	-0.526427	0.120934	0.448469	0.135168	-0.0908471	0.840474
TKV_RS09560	aminodeoxychorismate synthase component I	pabB	660.77	734.61	697.69	52.2128	481.53	547.89	514.71	46.9236	868.68	992.42	930.55	87.4974	-0.144204	0.766018	0.641611	0.030946	0.487782	0.20893
TKV_RS09565	aminodeoxychorismate/anthranilate synthase component II		661.23	713.94	687.585	37.2716	423.35	523.37	473.36	70.7248	730.84	985.63	858.235	180.164	-0.232254	0.618954	0.640452	0.0768709	0.399434	0.373198
TKV_RS09570	adenosylcobinamide-GDP ribazoletransferase	cobS	64.78	47.39	56.085	12.2966	29.65	48.96	39.305	13.6542	54.35	55.17	54.76	0.579828	-0.171326	0.795149	0.256664	0.631321	0.0774819	0.893461
TKV_RS09575	hypothetical protein		173.91	195.92	184.915	15.5634	147.83	138.7	143.265	6.45588	345.49	316.07	330.78	20.8031	-0.0830455	0.879763	0.988347	2.88575e-05	0.885742	0.00693956
TKV_RS09580	ferredoxin-oxidizing Ech-type membrane-associated [NiFe]-hydrogenase, Ech2F subunit	ech2F	328.85	277.74	303.295	36.1402	2807.33	3215.57	3011.45	288.669	1271.58	1467.85	1369.71	138.784	3.4124	8.92411e-50	-1.2895	1.2698e-06	2.1939	2.82553e-16
TKV_RS09585	ferredoxin-oxidizing Ech-type membrane-associated [NiFe]-hydrogenase, Ech2B subunit	ech2B	315.31	202.08	258.695	80.0657	1960.33	2196.01	2078.17	166.651	872.69	1048.84	960.765	124.557	3.09382	1.59152e-33	-1.26382	3.18255e-06	1.92025	2.79899e-10
TKV_RS09590	ferredoxin-oxidizing Ech-type membrane-associated [NiFe]-hydrogenase, Ech2C subunit	ech2C	526.77	460.85	493.81	46.6125	7863.17	6940.48	7401.82	652.44	3394.54	3712.86	3553.7	225.086	4.00666	9.13485e-83	-1.21719	3.06808e-07	2.84529	1.57951e-29
TKV_RS09595	ferredoxin-oxidizing Ech-type membrane-associated [NiFe]-hydrogenase, Ech2A2 subunit	ech2A2	280.85	169.76	225.305	78.5525	1870.05	2246.49	2058.27	266.183	832.57	962.01	897.29	91.5279	3.23369	4.00016e-32	-1.34743	7.97445e-07	2.01521	5.09563e-11
TKV_RS09600	ferredoxin-oxidizing Ech-type membrane-associated [NiFe]-hydrogenase, Ech2A1 subunit	ech2A1	524.23	270.15	397.19	179.662	3983.2	3766.34	3874.77	153.343	1990.38	2001.57	1995.97	7.91252	3.28821	5.84989e-30	-1.12574	4.11063e-07	2.32079	5.06058e-13
TKV_RS09605	ferredoxin-oxidizing Ech-type membrane-associated [NiFe]-hydrogenase accessory protein HycB2	hycB2	457.51	268.25	362.88	133.827	3254.38	3268.45	3261.41	9.94899	1908.74	2219.63	2064.18	219.832	3.22733	6.38485e-34	-0.82678	0.0020302	2.49724	3.99938e-16
TKV_RS09610	ferredoxin-oxidizing Ech-type membrane-associated [NiFe]-hydrogenase, Ech2E subunit	ech2E	635.31	329.01	482.16	216.587	5423.66	4891.18	5157.42	376.52	3067.64	3318.11	3192.88	177.109	3.4096	3.10689e-32	-0.860777	0.000423939	2.69382	4.1827e-17
TKV_RS09615	ferredoxin-oxidizing Ech-type membrane-associated [NiFe]-hydrogenase, Ech2D subunit	ech2D	913.18	461.1	687.14	319.669	10866.7	9514.33	10190.5	956.27	4337.15	4707.27	4522.21	261.714	3.82248	6.7543e-39	-1.32836	1.43208e-08	2.67954	2.54074e-16
TKV_RS09625	amidohydrolase family protein		1272.79	642.65	957.72	445.576	1148.08	1229.13	1188.61	57.311	3371.89	3306.84	3339.36	45.9973	0.577639	0.172305	1.26435	3.33789e-08	1.82206	6.00496e-08
TKV_RS09630	CooT family nickel-binding protein		708.44	465.47	586.955	171.806	607.13	520.87	564	60.995	481.48	629.34	555.41	104.553	0.232254	0.613947	-0.197408	0.644319	0.048801	0.938646
TKV_RS09635	hypothetical protein		1641.1	1126.39	1383.74	363.955	1652.65	1653.08	1652.87	0.304056	1365.87	1486.23	1426.05	85.1074	0.531793	0.108087	-0.394705	0.186378	0.159062	0.734198
TKV_RS09640	corrinoid activation/regeneration protein AcsV	acsV	2125.76	1642.92	1884.34	341.419	2635.84	2430.6	2533.22	145.127	1792.3	1945.63	1868.97	108.421	0.693254	0.0102179	-0.614041	0.0191758	0.100366	0.824886
TKV_RS09645	glycine cleavage system protein GcvH	gcvH	6386.33	6437.48	6411.9	36.1685	7109.19	7480.43	7294.81	262.506	5435.34	5915.69	5675.51	339.659	0.448729	0.165572	-0.54118	0.0516705	-0.072519	0.882711
TKV_RS09650	acetyl-CoA decarbonylase/synthase complex subunit alpha/beta	acsB	7662.71	9772.96	8717.83	1492.17	8367.46	9482.65	8925.06	788.558	6588.26	7960.43	7274.35	970.271	0.285498	0.547877	-0.471169	0.149943	-0.161196	0.76562
TKV_RS09655	carbon monoxide dehydrogenase/acetyl-CoA synthase methytransferase subunit	acsE	8894.42	11547.1	10220.7	1875.7	10690.4	10929.8	10810.1	169.317	7836.66	8123.45	7980.06	202.791	0.326276	0.470775	-0.61735	0.0162575	-0.258319	0.58942
TKV_RS09660	acetyl-CoA decarbonylase/synthase complex subunit gamma	acsC	8545.74	10315.1	9430.43	1251.15	9791.78	10326.5	10059.1	378.097	7292.32	8042.17	7667.24	530.224	0.344858	0.40487	-0.569466	0.0404538	-0.197848	0.683649
TKV_RS09665	acetyl-CoA decarbonylase/synthase complex subunit delta	acsD	6962.46	9313.22	8137.84	1662.24	7685.85	8105.5	7895.68	296.737	10763.3	13809.1	12286.2	2153.73	0.209613	0.679447	0.435235	0.201575	0.640146	0.139984
TKV_RS09670	carbon monoxide dehydrogenase accessory protein CooC	cooC	4903.62	6104.9	5504.26	849.433	5466.67	6538.59	6002.63	757.962	9517.6	10196.8	9857.17	480.232	0.37138	0.402498	0.504382	0.101508	0.880871	0.0131465
TKV_RS09675	dihydrolipoyl dehydrogenase	lpdA	4809.66	6065.13	5437.4	887.751	5101.8	5805.23	5453.51	497.4	8212.64	9271.14	8741.89	748.473	0.259202	0.587739	0.473316	0.126162	0.732119	0.0541085
TKV_RS09680	methylene-THF reductase, MetF subunit	metF	7366.19	10144.2	8755.21	1964.37	7022.4	8364.94	7693.67	949.319	11736.1	14322.2	13029.1	1828.69	0.0789538	0.899972	0.548711	0.0976441	0.617866	0.155698
TKV_RS09685	methylene-THF reductase, MetV subunit	metV	5499.47	6543.01	6021.24	737.894	4739.51	6367.85	5553.68	1151.41	7809.25	9280.19	8544.72	1040.11	0.153263	0.777224	0.409684	0.280528	0.567401	0.153768
TKV_RS09690	methylene-THF dehydrogenase FolD	folD	6666.51	8751.73	7709.12	1474.47	6878.25	8211.98	7545.11	943.09	10836.6	11775.5	11306.1	663.924	0.223818	0.664617	0.376432	0.25547	0.602281	0.138096
TKV_RS09695	methenyl-THF cyclohydrolase FchA	fchA	2623.47	3023.9	2823.68	283.147	1808.9	2245.89	2027.39	308.999	3032.4	3712.39	3372.39	480.826	-0.178792	0.729017	0.521776	0.132371	0.334268	0.449366
TKV_RS09700	DUF166 family protein		6769.9	8181.22	7475.56	997.954	6532.34	8131.8	7332.07	1130.99	10427.5	11696.3	11061.9	897.163	0.233221	0.632487	0.384815	0.269548	0.623031	0.104922
TKV_RS09705	formyl-THF synthetase Fhs	fhs	9971.92	12724	11348	1946.05	8892.9	11277.7	10085.3	1686.29	17726.1	19509.8	18618	1261.29	0.0993682	0.870331	0.665473	0.0325651	0.758455	0.0441395
TKV_RS09710	formate/nitrite transporter family protein		662.32	1025.72	844.02	256.963	659.08	952.37	805.725	207.387	557.86	1377	967.43	579.219	0.179387	0.777224	0.0790902	0.916222	0.260469	0.730762
TKV_RS09715	hydrogen-dependent CO2 reductase, FdhD subunit	fdhD	1532.21	1743.73	1637.97	149.567	1240.01	1557.17	1398.59	224.266	1478.1	2227.47	1852.78	529.885	0.0529542	0.925613	0.208135	0.667733	0.263145	0.621428
TKV_RS09720	hydrogen-dependent CO2 reductase, subunit HydA2	hydA2	2671.24	3168.19	2919.72	351.397	3328.54	3271.4	3299.97	40.4041	3467.31	4944.19	4205.75	1044.31	0.42358	0.262318	0.160249	0.7224	0.586804	0.182168
TKV_RS09725	hydrogen-dependent CO2 reductase, subunit HycB4	hycB4	2016.73	2186.73	2101.73	120.208	2063.46	2353.49	2208.47	205.082	2468.06	3577.92	3022.99	784.79	0.33413	0.402498	0.255537	0.563358	0.591859	0.165282
TKV_RS09730	hydrogen-dependent CO2 reductase, subunit HycB3	hycB3	1497.39	1903.59	1700.49	287.227	1689.63	1771.62	1730.62	57.9757	1900.05	2531.92	2215.99	446.8	0.276976	0.553631	0.163904	0.702288	0.445517	0.340915
TKV_RS09735	hydrogen-dependent CO2 reductase, subunit FdhF	fdhF	2215.96	3115.39	2665.68	635.993	2089.46	2305.71	2197.59	152.912	2512.2	4101.1	3306.65	1123.52	-0.00733036	0.987938	0.387432	0.385328	0.371524	0.508328
TKV_RS09740	molybdenum cofactor guanylyltransferase		394.96	480.91	437.935	60.7758	332.26	428.48	380.37	68.0378	445.6	872.94	659.27	302.175	0.0717805	0.906736	0.570721	0.250747	0.63357	0.234808
TKV_RS09745	MOSC domain-containing protein		809.68	1369.88	1089.78	396.121	905.01	1125.97	1015.49	156.242	1205.24	2725.25	1965.24	1074.81	0.141485	0.835059	0.715935	0.156745	0.829302	0.155587
TKV_RS09750	ABC transporter ATP-binding protein		1035.48	1648.22	1341.85	433.273	1353	1626.23	1489.62	193.203	1589.34	3089.57	2339.45	1060.82	0.369477	0.49626	0.441663	0.384853	0.800873	0.140188
TKV_RS09755	ABC transporter permease		439.06	563.36	501.21	87.8934	262.45	400.49	331.47	97.609	349.08	866.76	607.92	366.055	-0.278571	0.620168	0.631595	0.273313	0.344459	0.61748
TKV_RS09760	molybdate ABC transporter substrate-binding protein	modA	850.65	1187.06	1018.86	237.878	819.51	1029.7	924.605	148.627	925.14	2102.1	1513.62	832.236	0.120647	0.847835	0.493191	0.371878	0.600732	0.312055
TKV_RS09770	cyclodeaminase/cyclohydrolase family protein		383.56	453.51	418.535	49.4621	302.79	314.87	308.83	8.54185	717.27	736.4	726.835	13.527	-0.148376	0.767765	1.0148	3.29789e-05	0.842636	0.0154885
TKV_RS09780	lipoyl synthase	lipA	764.59	838.91	801.75	52.5522	518.6	624.64	571.62	74.9816	1377.81	1389.17	1383.49	8.03273	-0.187399	0.696113	1.04639	7.12348e-05	0.843081	0.00826251
TKV_RS09785	lipoyl(octanoyl) transferase LipB	lipB	615.35	658.5	636.925	30.5117	430.61	488.03	459.32	40.6021	1083.68	940.52	1012.1	101.229	-0.173197	0.712343	0.914465	0.000315277	0.727308	0.0252188
TKV_RS09790	carbon monoxide dehydrogenase accessory protein CooC2	cooC2	348.03	519.89	433.96	121.523	267.53	383.85	325.69	82.2507	1041.51	1006.97	1024.24	24.4235	-0.123475	0.859533	1.39431	3.19421e-06	1.22789	0.00115644
TKV_RS09795	carbon monoxide dehydrogenase/acetyl-CoA synthase CO dehydrogenase subunit AcsA	acsA	5948.94	9617.75	7783.34	2594.24	4575.82	6757.16	5666.49	1542.44	13388.6	15379.8	14384.2	1407.97	-0.163604	0.804782	1.09664	0.000839316	0.890118	0.042026
TKV_RS09800	carbon monoxide dehydrogenase accessory protein CooF2	cooF2	3853.42	6458.51	5155.97	1842.08	2765.78	4270.03	3517.9	1063.67	8204.72	9679.59	8942.15	1042.89	-0.243232	0.711773	1.09391	0.0015352	0.80054	0.085986
TKV_RS09860	30S ribosomal protein S9	rpsI	2985.65	3306.6	3146.12	226.946	2245.84	2023.68	2134.76	157.091	2733.71	2240.6	2487.15	348.681	-0.263958	0.519483	0.0219238	0.957026	-0.242428	0.571455
TKV_RS09865	50S ribosomal protein L13	rplM	2237.39	2361.87	2299.63	88.0207	2049.45	1711.27	1880.36	239.129	2112.95	1669.71	1891.33	313.418	-0.0101287	0.978911	-0.184295	0.592462	-0.186514	0.673647
TKV_RS09870	tRNA pseudouridine(38-40) synthase TruA	truA	489.74	520.05	504.895	21.4324	438.67	315.11	376.89	87.3701	545.21	430.61	487.91	81.0344	-0.135695	0.782123	0.172521	0.664783	0.0360252	0.944444
TKV_RS09875	energy-coupling factor transporter transmembraneprotein EcfT		473.8	473.16	473.48	0.452548	338.87	245.66	292.265	65.9094	412.4	330.27	371.335	58.0747	-0.389002	0.316906	0.146876	0.719025	-0.248941	0.537644
TKV_RS09880	energy-coupling factor transporter ATPase		677.43	815.1	746.265	97.3474	653.07	353.01	503.04	212.174	834.35	618.52	726.435	152.615	-0.272882	0.625639	0.323088	0.491744	0.0369174	0.946455
TKV_RS09885	energy-coupling factor transporter ATPase		596.79	711.06	653.925	80.8011	515	319.24	417.12	138.423	738.66	565.4	652.03	122.513	-0.346681	0.485398	0.43413	0.263168	0.0713639	0.899552
TKV_RS09890	50S ribosomal protein L17	rplQ	1335.18	1577.79	1456.49	171.551	1444.81	802.74	1123.78	454.012	1614.07	1404.32	1509.19	148.316	-0.0985961	0.883595	0.228714	0.620696	0.128923	0.797061
TKV_RS09895	DNA-directed RNA polymerase subunit alpha		1005.34	1246.6	1125.97	170.597	888.04	544.74	716.39	242.75	1035.76	953.79	994.775	57.9615	-0.351019	0.48744	0.276637	0.501951	-0.0910508	0.864472
TKV_RS09900	30S ribosomal protein S4	rpsD	621.4	771.86	696.63	106.391	688.88	343.95	516.415	243.902	721.33	598.09	659.71	87.1438	-0.151592	0.817719	0.158946	0.767016	0.00084053	0.99847
TKV_RS09905	30S ribosomal protein S11	rpsK	840.82	1146.52	993.67	216.163	902.51	524.51	713.51	267.286	1211.37	1133.45	1172.41	55.0978	-0.195556	0.752184	0.509374	0.183938	0.298446	0.533086
TKV_RS09910	30S ribosomal protein S13	rpsM	705.03	823.51	764.27	83.778	698.2	366.77	532.485	234.356	869.02	792.97	830.995	53.7755	-0.2282	0.704717	0.435579	0.323122	0.197385	0.673647
TKV_RS09915	50S ribosomal protein L36	rpmJ	319.19	285.35	302.27	23.9285	336.08	191.58	263.83	102.177	327.01	285.44	306.225	29.3944	0.0741616	0.91229	0.0264668	0.966483	0.112523	0.836089
TKV_RS09920	translation initiation factor IF-1	infA	1002.39	1214.23	1108.31	149.794	1162.91	705.97	934.44	323.105	1153.3	985.79	1069.55	118.447	0.0164696	0.974233	0.00644439	0.988742	0.0291969	0.955625
TKV_RS09925	KOW domain-containing RNA-binding protein		637.56	791.27	714.415	108.689	671.52	418.63	545.075	178.82	654.08	541.8	597.94	79.3939	-0.113658	0.860156	-0.0543112	0.916222	-0.168057	0.748763
TKV_RS09930	type I methionyl aminopeptidase	map	876.42	1162.84	1019.63	202.53	1032.5	640.3	836.4	277.327	1093.83	902.96	998.395	134.965	-0.0232519	0.965215	0.0632124	0.900641	0.042664	0.94413
TKV_RS09935	adenylate kinase		1164.7	1360.87	1262.78	138.713	1057.37	690.82	874.095	259.19	1191.42	988.66	1090.04	143.373	-0.239971	0.632386	0.123359	0.780881	-0.123201	0.801541
TKV_RS09940	preprotein translocase subunit SecY	secY	669.29	719.81	694.55	35.723	525.56	366.04	445.8	112.798	572.18	541.37	556.775	21.786	-0.338874	0.423468	0.128639	0.751703	-0.217779	0.606076
TKV_RS09945	50S ribosomal protein L15	rplO	533.57	714.92	624.245	128.234	631.86	333.2	482.53	211.185	678.41	642.48	660.445	25.4063	-0.101217	0.888274	0.257024	0.592869	0.151613	0.782773
TKV_RS09950	30S ribosomal protein S5	rpsE	643.92	711.26	677.59	47.6166	555.62	335.01	445.315	155.995	640	642.38	641.19	1.68291	-0.30478	0.547877	0.32848	0.428089	0.0122285	0.979175
TKV_RS09955	50S ribosomal protein L18	rplR	1012.12	1145.63	1078.88	94.4058	998.04	600.89	799.465	280.827	1130.88	991.21	1061.05	98.7616	-0.148986	0.795149	0.212299	0.627294	0.0598935	0.910216
TKV_RS09960	50S ribosomal protein L6	rplF	689.03	792.01	740.52	72.8179	842.04	440.9	641.47	283.649	912.77	751.87	832.32	113.773	0.0505078	0.938895	0.179939	0.726683	0.240824	0.58942
TKV_RS09965	30S ribosomal protein S8	rpsH	692.39	708.78	700.585	11.5895	669.69	420.37	545.03	176.296	783.05	651.09	717.07	93.3098	-0.0803083	0.894136	0.197942	0.645302	0.119209	0.798848
TKV_RS09970	type Z 30S ribosomal protein S14		400.5	552.26	476.38	107.311	485.09	233.38	359.235	177.986	452.16	393.44	422.8	41.5213	-0.131252	0.863145	0.048237	0.942717	-0.0905888	0.884781
TKV_RS09975	50S ribosomal protein L5	rplE	874.18	938.52	906.35	45.4953	840.61	495.28	667.945	244.185	986.15	833.29	909.72	108.088	-0.154034	0.782123	0.246925	0.576417	0.0900951	0.84992
TKV_RS09980	50S ribosomal protein L24	rplX	1114.38	863.78	989.08	177.201	826.16	517.94	672.05	217.944	835.18	661.71	748.445	122.662	-0.245461	0.616173	-0.0346642	0.949853	-0.285	0.458284
TKV_RS09985	50S ribosomal protein L14	rplN	1125.77	1168.17	1146.97	29.9813	916.09	576.62	746.355	240.042	1090.93	958.34	1024.63	93.7553	-0.317296	0.503827	0.258961	0.529615	-0.0681531	0.88929
TKV_RS09990	30S ribosomal protein S17	rpsQ	968.31	815.42	891.865	108.11	749.39	455.23	602.31	208.003	808.75	641.3	725.025	118.405	-0.257376	0.604641	0.0735719	0.888366	-0.190203	0.652657
TKV_RS09995	50S ribosomal protein L29	rpmC	885.17	823.22	854.195	43.8053	826.44	473.73	650.085	249.404	929.07	776.59	852.83	107.82	-0.104832	0.866811	0.194722	0.68578	0.0910606	0.842429
TKV_RS10000	50S ribosomal protein L16	rplP	796.23	779.07	787.65	12.134	665.85	423.73	544.79	171.205	825.92	684.84	755.38	99.7586	-0.234098	0.626566	0.270836	0.505958	0.0317787	0.946455
TKV_RS10005	30S ribosomal protein S3	rpsC	594.97	527.78	561.375	47.5105	370.03	235.21	302.62	95.3321	512.43	432.08	472.255	56.816	-0.56165	0.140322	0.435651	0.241347	-0.144118	0.734198
TKV_RS10010	50S ribosomal protein L22	rplV	911.45	1003.73	957.59	65.2518	764.73	469.68	617.205	208.632	914.12	846.61	880.365	47.7368	-0.330456	0.503827	0.313395	0.440443	-0.0297993	0.952284
TKV_RS10015	30S ribosomal protein S19	rpsS	983.15	863.65	923.4	84.4993	629.71	452.92	541.315	125.009	860.46	707.23	783.845	108.35	-0.452562	0.213554	0.329985	0.3584	-0.131738	0.763546
TKV_RS10020	50S ribosomal protein L2	rplB	1369.22	1393.94	1381.58	17.4797	897.51	579.85	738.68	224.62	1301.51	1079.09	1190.3	157.275	-0.579458	0.126765	0.480221	0.1709	-0.119184	0.796363
TKV_RS10025	50S ribosomal protein L23	rplW	605.98	529.84	567.91	53.8391	306.6	235.62	271.11	50.1904	442.2	315.67	378.935	89.4702	-0.72947	0.0224039	0.273816	0.498758	-0.465973	0.223718
TKV_RS10030	50S ribosomal protein L4	rplD	850.88	695.5	773.19	109.87	467.87	383.23	425.55	59.8495	660.71	491.72	576.215	119.494	-0.538647	0.0788601	0.231633	0.523246	-0.310789	0.417495
TKV_RS10035	50S ribosomal protein L3	rplC	1445.19	1288.99	1367.09	110.45	883.49	610.43	746.96	193.083	1356.78	964.58	1160.68	277.327	-0.549224	0.1163	0.423414	0.250018	-0.136278	0.768425
TKV_RS10040	30S ribosomal protein S10	rpsJ	1089.99	777.06	933.525	221.275	569.13	403.3	486.215	117.26	915.74	638.1	776.92	196.321	-0.596952	0.0993941	0.460192	0.212216	-0.150815	0.760168
TKV_RS10045	elongation factor Tu	tuf	588	614.19	601.095	18.5191	392.7	279.38	336.04	80.1293	577.9	509.63	543.765	48.2742	-0.523571	0.148149	0.488706	0.120803	-0.0509646	0.917824
TKV_RS10050	elongation factor G	fusA	1723.03	1719.97	1721.5	2.16375	1156.99	740.42	948.705	294.559	1779.52	1212.98	1496.25	400.604	-0.538795	0.15596	0.442107	0.261644	-0.111027	0.823772
TKV_RS10055	30S ribosomal protein S7	rpsG	1040.5	995.36	1017.93	31.9188	661.5	384.84	523.17	195.628	989.27	621.98	805.625	259.713	-0.622754	0.124845	0.404204	0.376973	-0.23852	0.616141
TKV_RS10060	30S ribosomal protein S12	rpsL	1034.75	1051.05	1042.9	11.5258	637.49	429.45	533.47	147.106	1061.62	767.37	914.495	208.066	-0.638801	0.0810485	0.560102	0.115237	-0.0978575	0.842429
TKV_RS10065	ribosomal L7Ae/L30e/S12e/Gadd45 family protein		396.54	437.79	417.165	29.1682	265.16	159.75	212.455	74.5361	364.68	224.62	294.65	99.0374	-0.6316	0.144751	0.257905	0.619146	-0.397692	0.409797
TKV_RS10070	DNA-directed RNA polymerase subunit beta'	rpoC	627.33	544.91	586.12	58.2797	441.41	365.3	403.355	53.8179	438.64	397.79	418.215	28.8853	-0.236756	0.520494	-0.137799	0.684466	-0.371175	0.261022
TKV_RS10075	DNA-directed RNA polymerase subunit beta	rpoB	613.5	535.47	574.485	55.1755	347.48	313.79	330.635	23.8224	360.42	326.14	343.28	24.2396	-0.48239	0.0944281	-0.138029	0.66793	-0.619133	0.0357231
TKV_RS10080	50S ribosomal protein L7/L12	rplL	238.87	138.51	188.69	70.9652	119.18	96.93	108.055	15.7331	218.68	123.07	170.875	67.6065	-0.444806	0.338191	0.430703	0.347538	-0.0288655	0.965092
TKV_RS10085	50S ribosomal protein L10	rplJ	1145.91	895.29	1020.6	177.215	401.72	302.23	351.975	70.3501	821.41	522.53	671.97	211.34	-1.16828	2.40632e-05	0.702532	0.0413232	-0.479688	0.231544
TKV_RS10090	50S ribosomal protein L1	rplA	1876.66	1577.79	1727.22	211.333	1388.09	1094.45	1241.27	207.635	2046.96	1363.99	1705.47	482.933	-0.175913	0.66382	0.248304	0.528927	0.0736639	0.888974
TKV_RS10095	50S ribosomal protein L11	rplK	1698.66	1640.39	1669.53	41.2031	1784	1270.76	1527.38	362.915	2647.55	1925.42	2286.49	510.623	0.142784	0.76322	0.372514	0.303301	0.521177	0.140713
TKV_RS10100	transcription termination/antitermination protein NusG	nusG	1932.56	1454.91	1693.74	337.75	1093.68	1029.29	1061.49	45.5306	1871.42	1529.95	1700.68	241.456	-0.354295	0.284116	0.470166	0.0800289	0.110133	0.801423
TKV_RS10105	preprotein translocase subunit SecE	secE	1044.78	652.89	848.835	277.108	432.5	440.86	436.68	5.91141	632.43	552.6	592.515	56.4483	-0.596815	0.108053	0.235331	0.498758	-0.377629	0.367887
TKV_RS10110	50S ribosomal protein L33	rpmG	1565.1	942.52	1253.81	440.231	662.72	807.52	735.12	102.389	947.45	819.39	883.42	90.5521	-0.410677	0.360198	0.060224	0.895883	-0.36239	0.401416
TKV_RS10115	elongation factor Tu	tuf	413.01	414.1	413.555	0.770746	312.84	218.58	265.71	66.6519	469.44	413.38	441.41	39.6404	-0.335024	0.415299	0.525285	0.0976441	0.181028	0.667437
TKV_RS10125	RNA polymerase sporulation sigma factor SigH	sigH	1020.94	843.24	932.09	125.653	425.05	573.68	499.365	105.097	551.7	570.43	561.065	13.2441	-0.551935	0.139078	-0.0306433	0.952981	-0.599635	0.0552024
TKV_RS10130	NYN domain-containing protein		116.45	110.47	113.46	4.2285	73.48	68.32	70.9	3.64867	118.59	94.46	106.525	17.0625	-0.36263	0.38284	0.37582	0.308203	0.00368946	0.996668
TKV_RS10135	23S rRNA (guanosine(2251)-2'-O)-methyltransferase RlmB	rlmB	274.74	269.4	272.07	3.77595	266.72	232.41	249.565	24.2608	324.32	226.89	275.605	68.8934	0.151351	0.734931	-0.0568055	0.901379	0.101549	0.840474
TKV_RS10140	ribonuclease III domain-containing protein		169.72	189.37	179.545	13.8946	194.27	186.12	190.195	5.76292	201.25	158.85	180.05	29.9813	0.335589	0.429304	-0.270482	0.449542	0.0833051	0.882551
TKV_RS10145	cysteine--tRNA ligase	cysS	116.01	115.85	115.93	0.113137	96.31	83.87	90.09	8.79641	165.07	95.58	130.325	49.1369	-0.0749752	0.883595	0.311104	0.476326	0.235009	0.654982
TKV_RS10150	serine O-acetyltransferase	cysE	199.98	177.65	188.815	15.7897	167.69	173.4	170.545	4.03758	390.47	252.42	321.445	97.6161	0.139385	0.75416	0.680413	0.0406815	0.815275	0.0241365
TKV_RS10155	glutamate--tRNA ligase	gltX	320.37	301.08	310.725	13.6401	241.3	198.68	219.99	30.1369	400.64	325.94	363.29	52.8209	-0.201156	0.616583	0.514208	0.0680658	0.308983	0.402922
TKV_RS10160	hypothetical protein		54.99	42.34	48.665	8.9449	24.31	17.96	21.135	4.49013	14.82	5.5	10.16	6.59024	-0.739551	0.194592	-1.01637	0.176691	-1.75575	0.00410527
TKV_RS10165	proline--tRNA ligase		207.95	174.59	191.27	23.5891	192.97	125.75	159.36	47.5317	194.49	168.77	181.63	18.1868	0.0216766	0.962965	-0.000459162	0.999004	0.0283144	0.950278
TKV_RS10170	2-C-methyl-D-erythritol 2,4-cyclodiphosphate synthase	ispF	33.62	30.36	31.99	2.30517	43.43	32.18	37.805	7.95495	63.04	32.13	47.585	21.8567	0.466933	0.36939	0.11458	0.869729	0.591798	0.301523
TKV_RS10175	alpha/beta hydrolase		58.95	36.69	47.82	15.7402	36.29	28.95	32.62	5.19016	58.91	40.78	49.845	12.8198	-0.221367	0.674533	0.394035	0.32915	0.162685	0.776408
TKV_RS10180	2-C-methyl-D-erythritol 4-phosphate cytidylyltransferase	ispD	133.28	119.81	126.545	9.52473	85.37	78.08	81.725	5.15481	145.55	123.54	134.545	15.5634	-0.318775	0.413219	0.506775	0.0976441	0.179821	0.685773
TKV_RS10185	PIN/TRAM domain-containing protein		638.58	558.98	598.78	56.2857	476.25	421.3	448.775	38.8555	263.6	263.52	263.56	0.0565685	-0.11855	0.7705	-0.937874	7.35786e-05	-1.04044	0.000138199
TKV_RS10190	hypothetical protein		994.64	1068.52	1031.58	52.241	911.05	970.21	940.63	41.8324	979.44	1257.35	1118.39	196.512	0.142164	0.760997	0.0593057	0.901342	0.207084	0.676302
TKV_RS10195	DNA repair protein RadA	radA	116.64	120.06	118.35	2.41831	110.59	111.8	111.195	0.855599	176.89	159.15	168.02	12.5441	0.184	0.674119	0.388267	0.178138	0.574245	0.0961739
TKV_RS10200	Nramp family divalent metal transporter		2.18	1.05	1.615	0.799031	0.2	0.68	0.44	0.339411	1.2	1.33	1.265	0.0919239	-0.635455	0.429513	0.778473	0.452003	-0.154172	0.900294
TKV_RS10205	iron dependent repressor, metal binding and dimerization domain protein		1	3.45	2.225	1.73241	1.11	3.36	2.235	1.59099	1.47	2.66	2.065	0.841457	0.0921125	0.928642	-0.186007	0.885158	-0.0307863	NA
TKV_RS10210	ATP-dependent Clp protease ATP-binding subunit		188.31	238.02	213.165	35.1503	217.14	179.51	198.325	26.6084	227.7	213.93	220.815	9.73686	0.152465	0.769263	-0.0362463	0.928602	0.126615	0.808533
TKV_RS10215	protein arginine kinase		273	313.3	293.15	28.4964	287.5	256.99	272.245	21.5738	345.13	278.14	311.635	47.3691	0.158603	0.746374	-0.00326987	0.992456	0.163343	0.738549
TKV_RS10220	UvrB/UvrC motif-containing protein		240.83	239.33	240.08	1.06066	216.02	188.55	202.285	19.4242	253.84	207.75	230.795	32.5906	0.0345423	0.94339	-0.00686124	0.98757	0.0334776	0.946685
TKV_RS10225	CtsR family transcriptional regulator		299.86	353.32	326.59	37.8019	249.86	254.28	252.07	3.12541	278.67	260.16	269.415	13.0885	-0.0882707	0.876983	-0.0984798	0.795152	-0.181926	0.712822
TKV_RS10230	hypothetical protein		138.37	144.26	141.315	4.16486	127.82	120.56	124.19	5.1336	109.18	69.05	89.115	28.3762	0.0875874	0.892522	-0.640917	0.146767	-0.531107	0.313786
TKV_RS10235	malic enzyme-like NAD(P)-binding protein		106.09	121.06	113.575	10.5854	126.23	99.87	113.05	18.6393	107.57	71.26	89.415	25.675	0.247893	0.596117	-0.519198	0.147602	-0.251449	0.620517
TKV_RS10240	elongation factor G	fusA	350.06	416.15	383.105	46.7327	599.27	393.39	496.33	145.579	221.13	310.99	266.06	63.5406	0.585297	0.144751	-1.02397	0.003696	-0.400157	0.40229
TKV_RS10245	phosphoenolpyruvate--protein phosphotransferase	ptsP	335.86	259.03	297.445	54.327	290.01	235.76	262.885	38.3605	312.07	328.08	320.075	11.3208	0.112354	0.79939	0.0932511	0.809145	0.212682	0.599593
TKV_RS10250	sensor domain-containing diguanylate cyclase		189.39	58.88	124.135	92.2845	120.23	155.03	137.63	24.6073	88.51	109.04	98.775	14.5169	0.413607	0.533151	-0.645379	0.0681145	-0.143096	0.851487
TKV_RS10255	vitamin B12-dependent ribonucleotide reductase		114.46	85.5	99.98	20.4778	87.88	57.29	72.585	21.6304	133.65	86.49	110.07	33.3472	-0.15535	0.765522	0.384478	0.367858	0.228145	0.63025
TKV_RS10260	thioredoxin family protein		33.94	20.6	27.27	9.4328	9.45	13.66	11.555	2.97692	11.41	9.71	10.56	1.20208	-0.732239	0.220228	-0.292026	0.706916	-1.0894	0.0503945
TKV_RS10265	aspartate aminotransferase family protein		137.81	132.84	135.325	3.51432	86.77	74.41	80.59	8.73984	140.09	100.11	120.1	28.2701	-0.435948	0.1996	0.362636	0.299934	-0.0786492	0.880351
TKV_RS10270	DUF1614 domain-containing protein		267.03	168.55	217.79	69.6359	186.25	181.73	183.99	3.19612	239.5	204.23	221.865	24.9397	0.0640552	0.906903	0.0697829	0.861173	0.139659	0.78459
TKV_RS10275	hypothetical protein		130.02	69.31	99.665	42.9285	90.78	77.05	83.915	9.70858	114.77	72.94	93.855	29.5783	0.0584727	0.937247	-0.0371701	0.956618	0.0306606	0.967452
TKV_RS10280	coenzyme F420-0:L-glutamate ligase		38.32	33.83	36.075	3.17491	19.38	24.04	21.71	3.29512	28.83	26.9	27.865	1.36472	-0.383439	0.48744	0.151136	0.793833	-0.250774	0.653783
TKV_RS10285	N-acetylmuramoyl-L-alanine amidase		26.71	13.01	19.86	9.68736	3.55	5.12	4.335	1.11016	4.94	6.38	5.66	1.01823	-1.43785	0.00688201	0.15169	0.872195	-1.43344	0.00973142
TKV_RS10290	DNA/RNA nuclease SfsA	sfsA	522.82	353.68	438.25	119.6	340.29	231.57	285.93	76.8766	643.46	274.03	458.745	261.226	-0.291491	0.531852	0.43853	0.410022	0.146928	0.82629
TKV_RS10295	6-carboxytetrahydropterin synthase QueD	queD	510.49	308.15	409.32	143.076	259.18	219.3	239.24	28.1994	474.38	225.34	349.86	176.098	-0.426285	0.312588	0.315829	0.541995	-0.11137	0.872416
TKV_RS10300	2-amino-4-hydroxy-6- hydroxymethyldihydropteridine diphosphokinase	folK	483.03	337.67	410.35	102.785	393.58	278.68	336.13	81.2466	742.47	382.63	562.55	254.445	0.0104163	0.981032	0.50701	0.261644	0.514858	0.284039
TKV_RS10305	dihydropteroate synthase	folP	288.55	196.57	242.56	65.0397	205.18	142.73	173.955	44.1588	389.67	217.86	303.765	121.488	-0.165746	0.750597	0.570205	0.172199	0.39949	0.409878
TKV_RS10310	GTP cyclohydrolase I FolE	folE	693.24	529.17	611.205	116.015	305.62	277.57	291.595	19.8343	738.28	398.76	568.52	240.077	-0.728009	0.0107017	0.717416	0.0580555	-0.00918079	0.988202
TKV_RS10315	lysine--tRNA ligase	lysS	945.77	801.67	873.72	101.894	654.37	608.43	631.4	32.4845	1755.63	824.74	1290.18	658.239	-0.16627	0.65658	0.771131	0.0593014	0.599713	0.208212
TKV_RS10320	transcription elongation factor GreA	greA	696.64	399.05	547.845	210.428	346.76	337.76	342.26	6.36396	811.74	479.78	645.76	234.731	-0.332351	0.465578	0.677755	0.0550093	0.32699	0.52774
TKV_RS10325	NAD(P)H-binding protein		129.16	200.82	164.99	50.6713	26.08	35.03	30.555	6.32861	45.85	41.77	43.81	2.885	-1.88294	7.80151e-07	0.301662	0.503721	-1.70604	7.69148e-06
TKV_RS10330	hypothetical protein		63.31	91.71	77.51	20.0818	9.14	18.41	13.775	6.55488	26.74	23.9	25.32	2.00818	-1.80715	7.0326e-05	0.602295	0.297228	-1.42039	0.000468322
TKV_RS10335	helix-turn-helix transcriptional regulator		23.04	48.77	35.905	18.1939	3.02	7.06	5.04	2.85671	7.5	6.2	6.85	0.919239	-1.77401	0.00192508	0.184545	0.858963	-1.93405	0.000618341
TKV_RS10340	IS30 family transposase		13.97	12.97	6.735	1.119	2.96	5.69	2.1625	0.880998	11.6	9.04	5.16	0.944881	-0.916245	0.193659	0.845488	0.272211	-0.244922	0.769616
TKV_RS10345	hypothetical protein		14.92	13.95	14.435	0.685894	0.19	0.38	0.285	0.13435	1.88	3.36	2.62	1.04652	-1.84495	0.0032591	0.847172	NA	-1.51061	0.0622546
TKV_RS10350	Ger(x)C family spore germination protein		12.46	28.12	20.29	11.0733	7.86	4.29	6.075	2.52437	4.86	4.58	4.72	0.19799	-1.12795	0.0573754	-0.479585	0.498758	-1.72847	0.00213216
TKV_RS10355	spore germination protein		10.66	20.89	15.775	7.2337	6.82	4.52	5.67	1.62635	4.88	2.15	3.515	1.9304	-0.970446	0.090062	-0.769946	0.253571	-1.76301	0.00244801
TKV_RS10360	endospore germination permease		17.26	5.48	11.37	8.32972	4.75	4.16	4.455	0.417193	18.54	7.35	12.945	7.91252	-0.721552	0.296897	1.14532	0.055215	0.259405	0.781672
TKV_RS10365	type III pantothenate kinase		954.96	633.72	794.34	227.151	961.87	993.24	977.555	22.1819	815.9	652.44	734.17	115.584	0.573003	0.0875051	-0.599943	0.0250812	0.00131717	0.997985
TKV_RS10370	ECF transporter S component		2342.86	1735.91	2039.39	429.178	2932.89	3260.47	3096.68	231.634	2243.28	1907.38	2075.33	237.517	0.858602	0.00287474	-0.759984	0.0030281	0.130961	0.761957
TKV_RS10375	DUF2118 domain-containing protein		151.74	163.06	157.4	8.00445	261.4	162.38	211.89	70.0177	281.36	126.05	203.705	109.821	0.632577	0.139078	-0.244093	0.686541	0.401916	0.49121
TKV_RS10380	sodium pump decarboxylase subunit gamma		143.42	115.84	129.63	19.502	305.84	187.83	246.835	83.4457	313.44	117.67	215.555	138.43	1.09235	0.00408096	-0.368492	0.563255	0.722987	0.212974
TKV_RS10385	carboxyl transferase domain-containing protein		116.47	111.19	113.83	3.73352	223.2	126.65	174.925	68.2712	258.29	105.86	182.075	107.784	0.811809	0.0385608	-0.137891	0.844023	0.683963	0.187302
TKV_RS10390	cobalamin-dependent protein		33.3	43.29	38.295	7.064	97.9	62.61	80.255	24.9538	114.27	58.6	86.435	39.3646	1.10597	0.0242067	-0.0875827	0.904376	1.08006	0.0503945
TKV_RS10395	hypothetical protein		1657.03	1179.79	1418.41	337.46	2374.48	1946.13	2160.31	302.889	2551.94	2350.07	2451.01	142.744	0.85703	0.00316434	-0.010057	0.980191	0.871066	0.00319706
TKV_RS10400	PAS domain-containing sensor histidine kinase		399.82	255.33	327.575	102.17	494.29	409.41	451.85	60.0192	500.59	426.82	463.705	52.1633	0.720604	0.0295882	-0.153938	0.649256	0.593506	0.0970798
TKV_RS10405	ATP-dependent zinc metalloprotease FtsH	ftsH	479.28	375.27	427.275	73.5462	389.78	337.92	363.85	36.6706	753.67	449.77	601.72	214.89	0.0624646	0.893953	0.499082	0.172279	0.55862	0.165282
TKV_RS10410	hypoxanthine phosphoribosyltransferase	hpt	207.04	174.45	190.745	23.0446	106.32	121.11	113.715	10.4581	226.86	141.63	184.245	60.2667	-0.416693	0.271807	0.46422	0.25017	0.0415957	0.94413
TKV_RS10415	tRNA lysidine(34) synthetase TilS	tilS	130.85	114.65	122.75	11.4551	90.82	98.01	94.415	5.0841	157	103.17	130.085	38.0636	-0.0775528	0.876983	0.244557	0.552115	0.167768	0.736807
TKV_RS10420	vWA domain-containing protein		3.25	2.71	2.98	0.381838	3.36	2.71	3.035	0.459619	2.59	1.44	2.015	0.813173	0.177937	0.866682	-0.567197	0.57573	-0.302422	0.796363
TKV_RS10425	stage II sporulation protein E	spoIIE	22.67	5.56	14.115	12.0986	25.28	24.09	24.685	0.841457	23.33	18.92	21.125	3.11834	0.902473	0.129077	-0.410856	0.231708	0.635263	0.35819
TKV_RS10435	class I SAM-dependent methyltransferase		82.44	99.07	90.755	11.7592	82.39	63.68	73.035	13.23	119.34	87.93	103.635	22.2102	-0.0383086	0.947907	0.294783	0.489928	0.252239	0.636728
TKV_RS10440	DMT family transporter		15.12	9.1	12.11	4.25678	7.74	6.31	7.025	1.01116	30.57	12.42	21.495	12.834	-0.385395	0.577966	1.24118	0.0241331	0.79972	0.209621
TKV_RS10445	RNA polymerase sigma factor SigX		331.8	232.77	282.285	70.0248	291.42	330.82	311.12	27.86	305.47	176.11	240.79	91.4713	0.420089	0.271735	-0.556192	0.160409	-0.119642	0.836787
TKV_RS10450	DUF2275 domain-containing protein		792.04	608.5	700.27	129.782	675.38	699.52	687.45	17.0696	586.24	444.48	515.36	100.239	0.262409	0.47585	-0.602916	0.0311467	-0.324332	0.390831
TKV_RS10455	ABC transporter ATP-binding protein		638.68	462.74	550.71	124.408	535.75	542.67	539.21	4.89318	484.81	406.98	445.895	55.0341	0.260425	0.501752	-0.463083	0.0903919	-0.185664	0.660091
TKV_RS10460	ABC transporter permease		547.55	368.56	458.055	126.565	418.27	511.77	465.02	66.1145	376.85	295.31	336.08	57.6575	0.311636	0.47585	-0.653182	0.0335108	-0.318518	0.433525
TKV_RS10465	DUF1284 domain-containing protein		28.15	20.91	24.53	5.11945	12.08	8.62	10.35	2.44659	41.09	24.58	32.835	11.6743	-0.748164	0.213554	1.30748	0.0131183	0.463264	0.468131
TKV_RS10470	pyruvate:ferredoxin (flavodoxin) oxidoreductase	pfor2	9.13	16.76	12.945	5.39522	16.29	8.02	12.155	5.84777	3.01	2.93	2.97	0.0565685	0.119581	0.888274	-2.04541	6.39857e-07	-1.82929	9.22605e-05
TKV_RS10475	alcohol dehydrogenase catalytic domain-containing protein		36.83	39.96	38.395	2.21324	65.85	56.01	60.93	6.95793	132.25	193.77	163.01	43.5012	0.862394	0.0207474	1.18081	0.000632435	2.03494	1.89273e-08
TKV_RS10480	solute carrier family 23 protein		1379.9	611.47	995.685	543.362	908.83	721.27	815.05	132.625	84.33	1141.04	612.685	747.207	0.0328355	0.954242	-0.255095	0.842923	-0.203495	0.866756
TKV_RS10485	DUF4914 family protein		151.06	82.74	116.9	48.3095	88.2	82.09	85.145	4.32042	61.61	159.38	110.495	69.1338	-0.12675	0.822181	0.191413	0.78048	0.0702681	0.93687
TKV_RS10490	phage holin		0.37	1.29	0.83	0.650538	1.11	0	0.555	0.784889	0	0.31	0.155	0.219203	-0.0456016	NA	-0.211475	NA	-0.307983	NA
TKV_RS10495	N-acetylmuramoyl-L-alanine amidase		0	0	0	0	2.22	1.31	1.765	0.643467	0.39	0	0.195	0.275772	0.923127	0.138453	-1.38829	0.134938	0.191667	NA
TKV_RS10505	folate family ECF transporter S component		418.73	253.16	335.945	117.076	209.04	204.45	206.745	3.24562	451.54	206.16	328.85	173.51	-0.356262	0.407861	0.425444	0.391119	0.0663384	0.929893
TKV_RS10515	IS607 family transposase		119.97	110.51	115.24	6.68923	109.18	96.06	102.62	9.27724	140.66	94.44	117.55	32.6825	0.113099	0.817216	-0.00621753	0.988742	0.112789	0.835794
TKV_RS10525	nucleotidyltransferase domain-containing protein		50.36	39.19	44.775	7.89838	17.35	28.31	22.83	7.74989	26.78	33.54	30.16	4.78004	-0.548776	0.357461	0.179874	0.80516	-0.414431	0.475321
TKV_RS10530	hypothetical protein		1.26	3.97	2.615	1.91626	2.49	0.31	1.4	1.54149	0.61	2.05	1.33	1.01823	-0.233593	0.803474	-0.0982598	0.942717	-0.440406	NA
TKV_RS10535	ATP-binding protein		64.29	65.66	64.975	0.968736	37.68	33.98	35.83	2.6163	47.03	43.2	45.115	2.70822	-0.536294	0.136343	0.133607	0.737588	-0.412066	0.297345
TKV_RS10540	ABC transporter permease		329.09	392.63	360.86	44.9296	275.69	606.36	441.025	233.819	532.19	925.98	729.085	278.452	0.494546	0.398756	0.482907	0.418434	1.02985	0.0207313
TKV_RS10545	ABC transporter ATP-binding protein		226.74	295.81	261.275	48.8399	231.43	472.79	352.11	170.667	373.7	696.58	535.14	228.311	0.611681	0.258053	0.375951	0.544215	1.03363	0.030058
TKV_RS10555	DEAD/DEAH box helicase family protein		247.16	292.65	269.905	32.1663	144.55	150.01	147.28	3.8608	266.23	360.47	313.35	66.6377	-0.552685	0.134608	0.869281	0.00651557	0.294239	0.557796
TKV_RS10565	DUF2442 domain-containing protein		51.3	46.1	48.7	3.67696	25.74	23.67	24.705	1.46371	35.04	41.45	38.245	4.53255	-0.572225	0.321965	0.399282	0.523246	-0.212679	0.76562
TKV_RS10570	DUF4160 domain-containing protein		71.83	65.02	68.425	4.8154	39.29	50.03	44.66	7.59433	68.88	71.63	70.255	1.94454	-0.274792	0.665123	0.423315	0.419188	0.128966	0.840474
TKV_RS10575	hypothetical protein		2.31	5.87	4.09	2.5173	1.54	2.06	1.8	0.367696	1.69	1.51	1.6	0.127279	-0.437139	0.623749	-0.224336	0.857823	-0.763089	0.436838
TKV_RS10580	hypothetical protein		2.21	3.65	2.93	1.01823	1.64	0.17	0.905	1.03945	1.19	0.95	1.07	0.169706	-0.613068	0.457501	0.0380459	0.976576	-0.926829	0.29848
TKV_RS10585	hypothetical protein		0.83	1.8	1.315	0.685894	0.15	0	0.075	0.106066	0	0.51	0.255	0.360624	-0.541764	NA	0.153408	NA	-0.584558	NA
TKV_RS10590	RAMP superfamily CRISPR-associated protein		1.67	1.8	1.735	0.0919239	1.52	1.12	1.32	0.282843	0.98	0.48	0.73	0.353553	-0.0607398	0.947907	-0.736919	0.452003	-0.74532	0.435315
TKV_RS10595	hypothetical protein		0.81	1.63	1.22	0.579828	0.84	0.4	0.62	0.311127	0	0.15	0.075	0.106066	-0.299019	0.754729	-1.09141	NA	-1.35694	NA
TKV_RS10600	CRISPR-associated protein Csx11		0.81	0.87	0.84	0.0424264	0.2	0.2	0.2	0	0	0.11	0.055	0.0777817	-0.663752	0.402498	-0.480004	NA	-1.29406	NA
TKV_RS10605	RAMP superfamily CRISPR-associated protein		0.15	0.26	0.205	0.0777817	0	0	0	0	0	0.25	0.125	0.176777	-0.127129	NA	0.204697	NA	-0.0801099	NA
TKV_RS10610	IS1182-like element ISTte1 family transposase		8.24	9.21	8.725	0.685894	4.45	2.55	3.5	1.3435	16.09	10.55	13.32	3.91737	-0.829615	0.148305	1.56637	0.000909956	0.624723	0.255452
TKV_RS10615	hypothetical protein		2.36	2.71	2.535	0.247487	2.63	1.98	2.305	0.459619	3.82	3.85	3.835	0.0212132	0.0804229	0.938895	0.398321	0.692839	0.472629	0.642624
TKV_RS10620	IS110 family transposase		15.5	13.18	14.34	1.64049	18.32	11.34	14.83	4.93561	24.75	21.52	23.135	2.28395	0.288507	0.639169	0.426391	0.381159	0.741078	0.084937
TKV_RS10630	hypothetical protein		7.33	2.57	4.95	3.36583	2	4.23	3.115	1.57685	6.35	3.9	5.125	1.73241	-0.154461	0.887983	0.343738	0.75384	0.110406	0.931316
TKV_RS10635	hypothetical protein		6.1	2.27	4.185	2.70822	1.47	4.67	3.07	2.26274	1.33	1.61	1.47	0.19799	-0.0470583	0.9574	-0.66203	0.541881	-0.674127	NA
TKV_RS10640	helix-turn-helix transcriptional regulator		237.41	140.95	189.18	68.2075	124.24	90.82	107.53	23.6315	353.43	266.28	309.855	61.6244	-0.456017	0.333174	1.28092	1.95556e-05	0.783314	0.0449328
TKV_RS10660	Ppx/GppA phosphatase family protein		485.92	307.03	396.475	126.494	407.11	317.54	362.325	63.3356	897.94	576.91	737.425	227.002	0.164331	0.746374	0.792755	0.0146577	0.949868	0.00976217
TKV_RS10665	S1 domain-containing RNA-binding protein		925.68	772.32	849	108.442	895.6	819.52	857.56	53.7967	1527.9	1057.3	1292.6	332.764	0.295134	0.383467	0.377022	0.262241	0.673157	0.0483727
TKV_RS10670	septum formation initiator family protein		173.45	75.39	124.42	69.3389	118.27	99.14	108.705	13.527	103.19	85.71	94.45	12.3602	0.113921	0.882457	-0.381023	0.342034	-0.232118	0.73269
TKV_RS10675	spore cortex biosynthesis protein YabQ	yabQ	25	22.04	23.52	2.09304	5.22	7.5	6.36	1.6122	19.8	8.51	14.155	7.98324	-1.22649	0.0263283	0.763932	0.317653	-0.546514	0.449366
TKV_RS10680	putative manganese-dependent inorganic diphosphatase		338.79	375.9	357.345	26.2407	205.48	194.18	199.83	7.99031	372.94	259.54	316.24	80.1859	-0.524657	0.12459	0.444806	0.165906	-0.0909939	0.865291
TKV_RS10685	MtnX-like HAD-IB family phosphatase		89.37	90.77	90.07	0.989949	53.23	44.14	48.685	6.4276	124.13	95	109.565	20.598	-0.558317	0.14715	0.93688	0.00246866	0.352322	0.41682
TKV_RS10690	sporulation protein YabP	yabP	5.85	2.68	4.265	2.24153	7.8	7.84	7.82	0.0282843	3.99	1.91	2.95	1.47078	0.653723	0.420828	-1.13566	0.191396	-0.216226	NA
TKV_RS10695	SpoIID/LytB domain-containing protein		102.07	135.18	118.625	23.4123	175.73	53.87	114.8	86.168	23.57	17.31	20.44	4.42649	0.157705	0.85285	-2.38548	5.73296e-07	-2.29116	8.20593e-11
TKV_RS10700	RNA-binding S4 domain-containing protein		34.82	12.96	23.89	15.4574	15	12.97	13.985	1.43543	43.38	25.13	34.255	12.9047	-0.296663	0.746374	0.952113	0.124771	0.534834	0.505222
TKV_RS10705	HU family DNA-binding protein		1356.21	815.1	1085.65	382.623	1083.16	764.35	923.755	225.433	1379.35	1496.49	1437.92	82.8305	0.0678311	0.906903	0.439145	0.198704	0.508462	0.207745
TKV_RS10710	nucleoside triphosphate pyrophosphohydrolase	mazG	90.36	65.95	78.155	17.2605	40.25	37.14	38.695	2.1991	104.5	68.9	86.7	25.173	-0.666471	0.043378	0.923577	0.00350134	0.239917	0.620171
TKV_RS10715	tetratricopeptide repeat protein		207.61	146.65	177.13	43.1052	100.6	105.78	103.19	3.66281	128.42	121.52	124.97	4.87904	-0.442952	0.212652	0.077167	0.849248	-0.370981	0.324391
TKV_RS10720	MFS transporter		313.14	287.23	300.185	18.3211	215.94	210.03	212.985	4.179	303.81	349.31	326.56	32.1734	-0.193859	0.616716	0.415329	0.18132	0.219835	0.606959
TKV_RS10725	[FeFe] hydrogenase H-cluster maturation GTPase HydF	hydF	127.46	117.41	122.435	7.10642	64.86	78.17	71.515	9.41159	154.31	176.88	165.595	15.9594	-0.446186	0.240696	0.980711	0.00111596	0.519416	0.155178
TKV_RS10730	aspartate ammonia-lyase		52.41	60.63	56.52	5.81242	32.5	31.96	32.23	0.381838	76.58	85.49	81.035	6.30032	-0.488871	0.236238	1.10256	7.79782e-05	0.578434	0.155698
TKV_RS10735	HAMP domain-containing sensor histidine kinase		25.43	26.76	26.095	0.940452	26.92	16.24	21.58	7.5519	33.36	29.72	31.54	2.57387	-0.000238489	0.999626	0.338931	0.489928	0.34278	0.472635
TKV_RS10740	response regulator transcription factor		36.24	39.71	37.975	2.45366	33.33	28.99	31.16	3.06884	33.02	26.12	29.57	4.87904	-0.0059599	0.991587	-0.25964	0.585547	-0.254492	0.660091
TKV_RS10745	desulfoferrodoxin		373.01	416.19	394.6	30.5329	300.1	558.55	429.325	182.752	824.09	640.82	732.455	129.591	0.363	0.533353	0.522248	0.264758	0.929838	0.00553001
TKV_RS10750	IS1634 family transposase		48.47	45.77	47.12	1.90919	32.49	46.91	39.7	10.1965	90.08	59.52	74.8	21.6092	0.046882	0.938895	0.663852	0.100483	0.715429	0.0591415
TKV_RS10755	Spi family protease inhibitor		8.12	1.58	4.85	4.62448	8.06	5.93	6.995	1.50614	1.34	2.5	1.92	0.820244	0.444978	0.618954	-1.44863	0.0778619	-0.596044	NA
TKV_RS10760	hypothetical protein		12.47	2.03	7.25	7.38219	6.28	3.5	4.89	1.96576	6.03	7.48	6.755	1.0253	-0.0959207	0.926976	0.223694	0.851142	0.059342	0.959705
TKV_RS10765	C39 family peptidase		9.41	4.39	6.9	3.54968	5.08	11.4	8.24	4.46891	1.98	2.47	2.225	0.346482	0.347066	0.711773	-1.44169	0.0774167	-0.887297	0.340915
TKV_RS10770	hypothetical protein		8.63	4.37	6.5	3.01227	12.04	8.32	10.18	2.63044	5.2	2.76	3.98	1.72534	0.599951	0.453839	-1.19664	0.124771	-0.386441	0.727717
TKV_RS10780	type II toxin-antitoxin system VapB family antitoxin		49.53	35.44	42.485	9.96313	15.58	21.87	18.725	4.4477	12.43	10.56	11.495	1.32229	-0.662244	0.317925	-0.726576	0.357797	-1.45028	0.0177238
TKV_RS10785	PIN domain nuclease		37.43	14.36	25.895	16.313	17.53	20.53	19.03	2.12132	10.72	24.48	17.6	9.72979	-0.0778936	0.932665	-0.244527	0.771262	-0.300407	0.749878
TKV_RS10790	hypothetical protein		12.9	10.15	11.525	1.94454	18.8	23.48	21.14	3.30926	6.61	7.1	6.855	0.346482	1.03213	0.0181562	-1.69909	1.8089e-05	-0.565087	0.354992
TKV_RS10795	ABC-2 transporter permease		5.82	2.39	4.105	2.42538	3.22	4.66	3.94	1.01823	5.6	4.11	4.855	1.05359	0.160367	0.880598	0.0740148	0.946683	0.265896	0.800519
TKV_RS10800	ABC transporter ATP-binding protein		4.44	2.85	3.645	1.1243	5.01	3.36	4.185	1.16673	6.31	7.35	6.83	0.735391	0.332988	0.70506	0.450353	0.550673	0.826066	0.258964
TKV_RS10805	IS110 family transposase		16.73	15.28	16.005	1.0253	19.29	15.74	17.515	2.51023	24.4	26.04	25.22	1.15966	0.374816	0.462081	0.321715	0.46877	0.711299	0.101547
TKV_RS10810	hypothetical protein		0	2.14	1.07	1.51321	7.84	3.71	5.775	2.92035	0.46	3.04	1.75	1.82434	0.589199	0.40487	-0.885502	0.391119	0.142323	NA
TKV_RS10815	ThiF family adenylyltransferase		3.44	3.95	3.695	0.360624	3.82	1.99	2.905	1.29401	0.7	0	0.35	0.494975	-0.0186055	0.982446	-1.11173	0.248869	-0.977125	NA
TKV_RS10820	argininosuccinate lyase	argH	208.45	260.01	234.23	36.4584	470.93	376.76	423.845	66.5882	268.94	276.71	272.825	5.49422	1.03717	0.00192578	-0.803075	0.00207681	0.290173	0.525371
TKV_RS10825	argininosuccinate synthase		701.56	1120.27	910.915	296.073	1611.59	1311.89	1461.74	211.92	822.22	843.92	833.07	15.3442	0.837134	0.0464861	-0.97598	6.37049e-05	-0.0526618	0.938646
TKV_RS10830	carbamoyl-phosphate synthase (glutamine-hydrolyzing) large subunit	carB	1033.91	1445.8	1239.86	291.25	1926.51	1750.89	1838.7	124.182	917.65	756.65	837.15	113.844	0.762168	0.0458511	-1.30429	4.15086e-09	-0.465025	0.294912
TKV_RS10835	glutamine-hydrolyzing carbamoyl-phosphate synthase small subunit	carA	1086.66	1346.98	1216.82	184.074	1667.36	1637.87	1652.61	20.8526	757.47	523.36	640.415	165.541	0.664617	0.0615323	-1.52653	2.82164e-09	-0.804377	0.0358029
TKV_RS10840	acetylornithine transaminase		966.1	1070.26	1018.18	73.6522	1501.96	1438.47	1470.22	44.8942	647.29	386.02	516.655	184.746	0.762365	0.0124555	-1.65217	1.63682e-08	-0.849742	0.0298348
TKV_RS10845	acetylglutamate kinase	argB	986.93	1021.39	1004.16	24.3669	1068.54	1225.31	1146.92	110.853	539.6	311.51	425.555	161.284	0.450711	0.204819	-1.57289	6.32414e-07	-1.09141	0.00301728
TKV_RS10850	bifunctional glutamate N-acetyltransferase/amino-acid acetyltransferase ArgJ	argJ	1116.66	1097.62	1107.14	13.4633	1080.92	1341.73	1211.33	184.421	592.31	283.36	437.835	218.461	0.395462	0.302031	-1.59008	1.73307e-05	-1.17014	0.00410181
TKV_RS10855	N-acetyl-gamma-glutamyl-phosphate reductase	argC	1374.82	1330.2	1352.51	31.5511	1677.23	1937.48	1807.36	184.025	802.14	297.36	549.75	356.933	0.669812	0.0309164	-1.79398	1.89129e-05	-1.10986	0.0221674
TKV_RS10865	NADP-dependent isopropanol dehydrogenase		5012.62	4981.77	4997.19	21.8142	3816.85	5141.63	4479.24	936.761	6489.4	6955.65	6722.52	329.689	0.126627	0.806033	0.373398	0.311811	0.508391	0.13703
TKV_RS10870	NAD+-dependent NADPH:Fd oxidoreductase, NfnA subunit	nfnA	1192.91	908.47	1050.69	201.129	1057.51	1148.32	1102.91	64.2124	3037.82	2617.98	2827.9	296.872	0.354683	0.309597	1.1308	1.44298e-06	1.48499	5.96303e-09
TKV_RS10875	NAD+-dependent NADPH:Fd oxidoreductase, NfnB subunit	nfnB	974.88	832.14	903.51	100.932	813.46	872.28	842.87	41.592	2546.64	2139.33	2342.98	288.012	0.187906	0.625218	1.24418	7.85646e-08	1.42772	1.43415e-08
[truncated: 439 more rows]
