# Supplementary material for: A megatransposon drives the adaptation of Thermoanaerobacter kivui to carbon monoxide
Source: Nat Commun. 2025 May 6;16:4217. doi: 10.1038/s41467-025-59103-8 (PMC12056078; doi:10.1038/s41467-025-59103-8)
Supplement: Supplementary file 7 — Supplementary Data 4 [file 41467_2025_59103_MOESM7_ESM.xlsx]

## Sheet: S4
A megatransposon drives the adaptation of Thermoanaerobacter kivui to carbon monoxide.
Rémi Hocq, Josef Horvath, Maja Stumptner, Mykolas Malevičius, Gerhard G. Thallinger and Stefan Pflügl
Supplementary Data 4. Strains, plasmids and primers used in this study. Carboxydotrophy is defined here as the ability to grow on CO as sole carbon/energy source.
Strains / DNA	Relevant information		Reference or Source
Bacterial strains
T. kivui
DSM 2030	Wild type, non carboxydotrophic		DSMZ
G-1	Wild type derivative, non carboxydotrophic		This study
H-1	From ALE on 52% CO syngas, carboxydotrophic		This study
H-2	From ALE on 52% CO syngas, non carboxydotrophic		This study
CO-1	From ALE on 100% CO, carboxydotrophic		This study
CO-2	From ALE on 100% CO, carboxydotrophic		This study
CO-3	From ALE on 100% CO, carboxydotrophic		This study
CO-1 SPF-B017	CO-1 derivative, bears SPF-B017 plasmid, non carboxydotrophic		This study
ΔpyrE	Wild type derivative, uracile auxotroph non carboxydotrophic		Basen et al., this study
PyrEKI	ΔpyrE derivative, uracile prototroph (complementation with pyrE), non carboxydotrophic		This study
Ech2KI	ΔpyrE derivative, uracile prototroph (complementation with pyrE-Ech2), carboxydotrophic		This study
E. coli
DH10B	Cloning strain		Thermo Scientific
CopyCutter	Cloning strain, plasmid copy number inducible		Epicentre
Plasmids
General use
pMini2.0	PCR cloning vector, AmpR, pUC ori		NEB
SPF-B017	BsaI AD fusion sites, thermoKanR, pB6A ori, ColE1 ori, construction through 1234 assembly		This study
BB2_12_linker_AD	FS-12, BbsI, FS-AD recipient linker		Sarkari et al.
BB2_pMU131	E. coli / T. kivui shuttle vector, pB6A ori		Hocq et al.
PCR_23_pB6A_ori	PCR from BB2_pMU131, pB6A ori with FS-23 (BbsI) and shortened to remove a BsaI site		This study
BB2_34_thermoKanR	pMU131 thermoKanR cassette (synthesis), FS-34 (BbsI)		This study
BB2_41_ColE1	FS-41, BbsI, ColE1 origin of replication		Sarkari et al.
ΔpyrE	pyrE homology arms (synthesis)		Basen et al., this study
PyrEKI	pyrE homology arms with pyrE CDS cargo, construction though A4D assembly		This study
BB3_AD	FS-AD recipient linker (BsaI), pUC ori		Erian et al.
BB2_A4_pyrE_up	pyrE upstream arm + pyrE, PCR from gDNA cloned in pMini2.0, FS-A4 (BsaI)		This study
BB2_4D_pyrE_down	pyrE downstream arm, PCR from gDNA cloned in pMini2.0, FS-4D (BsaI)		This study
BB3_pyrE_Esp3I	SPF-B017 derivative, pyrE homology arms with pyrE CDS and fusion sites for cargo overexpression (pSlay, FS-23 (Esp3I), tF0F1), construction through ABCD assembly		This study
SPF-B017	see above, FS-AD (BsaI)		This study
BB2_AB_pyrE_up	pyrE upstream arm with pyrE and BBa_B1001 terminator, FS-AB (BsaI) (synthesis)		This study
BB2_BC_pSlay_23_tF0F1	S-layer promoter, FS-23 linker recipient cassette (Esp3I), F0F1 ATPase terminator, FS-BC (BsaI) (synthesis)		This study
BB2_CD_pyrE_down	pyrE downstream arm, PCR from gDNA cloned in pMini2.0, FS-CD (BsaI)		This study
Ech2KI	BB3_pyrE_Esp3I derivative, Ech2 operon including TKV_RS12155, construction through 23 assembly		This study
PCR_23_Ech2	PCR from T. kivui gDNA, Ech2 operon including TKV_RS12155 with FS-23 (Esp3I)		This study
Primers
Genotyping
P1	CTTGTGTATGGTACTGCTGG	Fig. 1, 4, 5	This study
P2	GCTCCCCTTTTTCTATATCC	Fig. 1, 4, 5	This study
P3	CACTTCCATTCACTCATGTC	Fig. 1, 4, 5	This study
P4	AGGGGCGATATTTAAGATGG	Fig. 1, 4, 5	This study
pyrE_fwd	TACCGTCGGATACGATGTCC	Fig. 4, S4	This study
pyrE_rev	CGTGATTGCGGGTTTGTCTG	Fig. 4, S4	This study
pyrE_2_fwd	GTCGTATTTGCAGAAGCAGA	Fig. 7	This study
pyrE_2_rev	TGTCTTGTATGCGCTTGC	Fig. 7	This study
neoR_fwd	GGTGGGAGAAAATGAAAACC	Fig. 5	This study
neoR_rev	GCTCTTGATCCGGCAAACAA	Fig. 5	This study
CO1_fwd	CCCGTATGAATTTTACTGTG	Fig. 5	This study
CO1_rev	GCCTATTACAGATATCTTGCTC	Fig. 5	This study
Cloning
FS2_pB6A_ori_fwd	TGATGAAGACGCCATGAATTGACAAAGTTTTCTATTTGTGTTAAC		This study
FS3_pB6A_ori_rev	AGATGAAGACGCAAGCGAGTCCCCCTCAAGTCC		This study
FSA_pyrE_up_fwd	ATGGTCTCCGATCAGTGAAAAAAGATGGTGGTTTTG		This study
FS4_pyrE_up_rev	TAGGTCTCCAGCGTTAAAATTTCCTGCTTCCCG		This study
FS4_pyrE_down_fwd	CGAAGGTCTCCCGCTTTAAGGTATAAGCATATTTATAACTCTC		This study
FSD_pyrE_down_rev	TGACGGTCTCCAGCTAGAATTAGAGGGCCTTCC		This study
FSC_pyrE_down_fwd	CGAAGGTCTCCAATTTTAAGGTATAAGCATATTTATAACTCTC		This study
FS2_ech2_fwd	ATCCGTCTCCCATGAGTGACATGAGTGAATGG		This study
FS3_ech2_rev	AAACGTCTCTAAGCTTAAAGTCTTCTACATTTAGGAC		This study
Linear HR Template
KI_fwd	AGTGAAAAAAGATGGTGGTTTTGAG		This study
KI_rev	AGAATTAGAGGGCCTTCC		This study
References
Basen, Mirko, et al. "A genetic system for the thermophilic acetogenic bacterium Thermoanaerobacter kivui." Applied and Environmental Microbiology 84.3 (2018): e02210-17.
Sarkari, Parveen, et al. "An efficient tool for metabolic pathway construction and gene integration for Aspergillus niger." Bioresource technology 245 (2017): 1327-1333.
Hocq, Rémi, et al. "A fluorescent reporter system for anaerobic thermophiles." Frontiers in Bioengineering and Biotechnology 11 (2023): 1226889.
Erian, Anna Maria, Martin Gibisch, and Stefan Pflügl. "Engineered E. coli W enables efficient 2, 3-butanediol production from glucose and sugar beet molasses using defined minimal medium as economic basis." Microbial Cell Factories 17 (2018): 1-17.
