# Supplementary material for: A megatransposon drives the adaptation of Thermoanaerobacter kivui to carbon monoxide
Source: Nat Commun. 2025 May 6;16:4217. doi: 10.1038/s41467-025-59103-8 (PMC12056078; doi:10.1038/s41467-025-59103-8)
Supplement: Supplementary file 8 — Supplementary Data 5 [file 41467_2025_59103_MOESM8_ESM.xlsx]

## Sheet: S5
A megatransposon drives the adaptation of Thermoanaerobacter kivui to carbon monoxide.
Rémi Hocq, Josef Horvath, Maja Stumptner, Mykolas Malevičius, Gerhard G. Thallinger and Stefan Pflügl
Supplementary Data 5. Overview of the sequencing files generated and used within the study.
Sample #	Sample	Related to	Technology	DNA/RNA	Provider	#Reads	N50 (bp)	#Bases	Coverage (X)	Sample Acc.	Run Acc.
1	CO-1	Table 1	Illumina (PE)	DNA	Microsynth	23876428	72.7334	1736613650	724.257	SAMEA116132631	ERR13801786
2	CO-2	Table 1	Illumina (PE)	DNA	Microsynth	22154756	72.8119	1613128901	672.758	SAMEA116132632	ERR13801787
3	CO-3	Table 1	Illumina (PE)	DNA	Microsynth	21840358	72.8471	1591006750	663.532	SAMEA116132633	ERR13801788
4	WT	Table 1	Illumina (PE)	DNA	Microsynth	15250948	72.921	1112113765	463.809	SAMEA116132634	ERR13801789
5	CO-1	Figure 3	Illumina (PE)	DNA	Microsynth	22190544	149.988	3328322440	1388.08	SAMEA116132631	ERR13801790
6	CO-1	Figure 3/4	ONT	DNA	PlasmidSaurus	390315	5697	967148214	403.351	SAMEA116132631	ERR13801791
7	CO-2	Figure 3	ONT	DNA	PlasmidSaurus	250725	2458	335851152	140.067	SAMEA116132632	ERR13801792
8	CO-3	Figure 3	ONT	DNA	PlasmidSaurus	268736	3233	468775333	195.503	SAMEA116132633	ERR13801793
9	H-1	Figure 3	ONT	DNA	PlasmidSaurus	130093	3985	369247982	153.995	SAMEA116132635	ERR13801794
10	H-2	Figure 3	ONT	DNA	PlasmidSaurus	212368	4770	691405056	288.351	SAMEA116132636	ERR13801795
11	G-1	Figure 4	ONT	DNA	PlasmidSaurus	315011	5812	739834977	308.549	SAMEA115289240	ERR12721546
12	CO-1-G7C1	Figure 4	ONT	DNA	PlasmidSaurus	241876	7197	631268441	263.271	SAMEA116132637	ERR13801796
13	CO-1-G8	Figure 4	ONT	DNA	PlasmidSaurus	139112	7518	490229135	204.451	SAMEA116132638	ERR13801797
14	CO-1-G11	Figure 4	ONT	DNA	PlasmidSaurus	204697	1385	177704581	74.1119	SAMEA116132639	ERR13801798
15	CO-1-G10C6	Figure 4	ONT	DNA	PlasmidSaurus	366089	7125	1065304970	444.287	SAMEA116132640	ERR13801799
16	CO-1 SPF-B017	Figure 5	ONT	DNA	PlasmidSaurus	575125	3737	1010586351	421.466	SAMEA116132641	ERR13801800
17	G-1-(H2CO2)-1	Figure 6 / Table 2	Illumina (PE)	RNA	Microsynth	22151408	144.785	3207195775	1337.57	SAMEA116132642	ERR13801801
18	G-1-(H2CO2)-2	Figure 6 / Table 2	Illumina (PE)	RNA	Microsynth	22729226	144.99	3295501503	1374.39	SAMEA116132643	ERR13801802
19	G-1-(H2CO2)-3	Figure 6 / Table 2	Illumina (PE)	RNA	Microsynth	24487644	144.148	3529833104	1472.12	SAMEA116132644	ERR13801803
20	CO-1-(H2CO2)-1	Figure 6 / Table 2	Illumina (PE)	RNA	Microsynth	29012992	133.811	3882267750	1619.11	SAMEA116132645	ERR13801805
21	CO-1-(H2CO2)-2	Figure 6 / Table 2	Illumina (PE)	RNA	Microsynth	37906006	134.488	5097892940	2126.08	SAMEA116132646	ERR13801806
22	CO-1-(H2CO2)-3	Figure 6 / Table 2	Illumina (PE)	RNA	Microsynth	20963728	133.052	2789268486	1163.27	SAMEA116132647	ERR13801807
23	CO-1-(CO)-1	Figure 6 / Table 2	Illumina (PE)	RNA	Microsynth	25476510	146.389	3729473462	1555.38	SAMEA116132648	ERR13801808
24	CO-1-(CO)-2	Figure 6 / Table 2	Illumina (PE)	RNA	Microsynth	24660058	144.622	3566379163	1487.36	SAMEA116132649	ERR13801809
25	CO-1-(CO)-3	Figure 6 / Table 2	Illumina (PE)	RNA	Microsynth	25873198	144.824	3747065699	1562.72	SAMEA116132650	ERR13801810
26	Ech2KI	Figure 7	Illumina (PE)	DNA	PlasmidSaurus	1602730	159	254834070	106.279	SAMEA116132651	ERR13801811
27	Ech2KI	Figure 7	ONT	DNA	PlasmidSaurus	135120	4200	366233552	152.738	SAMEA116132651	ERR13801812
28	G-1-(30% CO syngas)-1	Figure 6 / Table 2	Illumina (PE)	RNA	Microsynth	23593922	145	3414986827	1424.23	SAMEA117602122	ERR14151017
29	G-1-(30% CO syngas)-2	Figure 6 / Table 2	Illumina (PE)	RNA	Microsynth	24570886	145.5	3572885999	1490.08	SAMEA117602123	ERR14151020
30	G-1-(30% CO syngas)-3	Figure 6 / Table 2	Illumina (PE)	RNA	Microsynth	22269092	145	3216586390	1341.48	SAMEA117602124	ERR14151022
31	CO-1-(30% CO syngas)-1	Figure 6 / Table 2	Illumina (PE)	RNA	Microsynth	41331136	139	5726004007	2388.04	SAMEA117602125	ERR14151024
32	CO-1-(30% CO syngas)-2	Figure 6 / Table 2	Illumina (PE)	RNA	Microsynth	18198276	132	2408455102	1004.45	SAMEA117602126	ERR14151025
33	CO-1-(30% CO syngas)-3	Figure 6 / Table 2	Illumina (PE)	RNA	Microsynth	20718228	130	2681579993	1118.36	SAMEA117602127	ERR14151027
34	PyrEKI-(25% CO syngas)-1	Figure 7 / Supplementary figure S2	Illumina (PE)	RNA	Microsynth	10495910	142	1486076389	619.77	SAMEA117602128	ERR14151028
35	PyrEKI-(25% CO syngas)-2	Figure 7 / Supplementary figure S2	Illumina (PE)	RNA	Microsynth	13260332	140	1851693434	772.251	SAMEA117602129	ERR14151029
36	Ech2KI-(25% CO syngas)-1	Figure 7 / Supplementary figure S2	Illumina (PE)	RNA	Microsynth	13521250	139	1883623718	785.568	SAMEA117602130	ERR14151037
37	Ech2KI-(25% CO syngas)-2	Figure 7 / Supplementary figure S2	Illumina (PE)	RNA	Microsynth	13778272	139	1916684974	799.356	SAMEA117602131	ERR14151040
38	CO-1-(25% CO syngas)-1	Figure 7 / Supplementary figure S2	Illumina (PE)	RNA	Microsynth	13522488	139	1877618815	783.064	SAMEA117602132	ERR14151044
39	CO-1-(25% CO syngas)-2	Figure 7 / Supplementary figure S2	Illumina (PE)	RNA	Microsynth	13002934	139	1800672468	750.973	SAMEA117602133	ERR14151045
