# Supplementary material for: A megatransposon drives the adaptation of Thermoanaerobacter kivui to carbon monoxide
Source: Nat Commun. 2025 May 6;16:4217. doi: 10.1038/s41467-025-59103-8 (PMC12056078; doi:10.1038/s41467-025-59103-8)
Supplement: Supplementary file 10 — Source Data [file 41467_2025_59103_MOESM10_ESM.xlsx]

## Sheet: Fig. 1b
Biomass formation of adapted populations and clones after 3 days in serum bottles (chemically defined mineral medium without yeast extract and vitamins) under various gas mixtures, starting from OD660 = 0.01.
Plotted using MS Excel Professional Plus 2021 and Inkscape v1.3.
Bar plot 1 (Populations)							Bar plot 2 (Clones)
		Plotted							Plotted
Gas mixture (H2:CO2:CO)	Population	OD660 Rep 1	OD660 Rep 2	AVG	SD		Gas mixture (H2:CO2:CO)	Population	OD660 Rep 1	OD660 Rep 2	AVG	SD
3 days, 8:20:00	WTpop	0.244	0.253	0.2485	0.00636396		3 days, 8:20:00	G-1	0.279	0.265	0.272	0.00989949
2 days, 11:10:31	WTpop	0.21	0.258	0.234	0.0339411		2 days, 11:10:31	G-1	0.189667	0.109333	0.1495	0.0568042
1 day, 1:25:50	WTpop	0.053	0.057	0.055	0.00282843		1 day, 1:25:50	G-1	0.024	0.025	0.0245	0.000707107
0:0:100	WTpop	0.006	0.0266667	0.0163333	0.0146135		0:0:100	G-1	0.018	0.019	0.0185	0.000707107
3 days, 8:20:00	30Spop	0.262	0.147	0.2045	0.0813173		3 days, 8:20:00	H-1	0.253	0.132	0.1925	0.0855599
2 days, 11:10:31	30Spop	0.164	0.257	0.2105	0.0657609		2 days, 11:10:31	H-1	0.168	0.162	0.165	0.00424264
1 day, 1:25:50	30Spop	0.199	0.221	0.21	0.0155563		1 day, 1:25:50	H-1	0.32	0.341	0.3305	0.0148492
0:0:100	30Spop	0.019	0.017	0.018	0.00141421		0:0:100	H-1	0.255	0.47	0.3625	0.152028
3 days, 8:20:00	52Spop	0.245	0.14	0.1925	0.0742462		3 days, 8:20:00	H-2	0.196	0.171	0.1835	0.0176777
2 days, 11:10:31	52Spop	0.189	0.195	0.192	0.00424264		2 days, 11:10:31	H-2	0.211	0.189	0.2	0.0155563
1 day, 1:25:50	52Spop	0.236	0.278	0.257	0.0296985		1 day, 1:25:50	H-2	0.22	0.222	0.221	0.00141421
0:0:100	52Spop	0.15	0.11	0.13	0.0282843		0:0:100	H-2	0.01	0.088	0.049	0.0551543
3 days, 8:20:00	COpop	0.206	0.257	0.2315	0.0360624		3 days, 8:20:00	CO-1	0.26	0.182	0.221	0.0551543
2 days, 11:10:31	COpop	0.321	0.32	0.3205	0.000707107		2 days, 11:10:31	CO-1	0.206	0.115	0.1605	0.0643467
1 day, 1:25:50	COpop	0.321	0.339	0.33	0.0127279		1 day, 1:25:50	CO-1	0.209	0.21	0.2095	0.000707107
0:0:100	COpop	0.146	0.202	0.174	0.039598		0:0:100	CO-1	0.365	0.488	0.4265	0.0869741

## Sheet: Fig. 2a-b
Biomass (OD600) and acetate formation on syngas (a) and CO (b).
Plotted using GraphPad Prism 10.
a) Syngas						b) CO
Plotted						Plotted
Time [h]	OD660 Rep 1	OD660 Rep 2	Acetate [g L-1] Rep 1	Acetate [g L-1] Rep 2		Time [h]	OD660 Rep 1	OD660 Rep 2	Acetate [g L-1] Rep 1	Acetate [g L-1] Rep 2
0	0.1	0.09	0.35	0.32		0	0.07	0.03	0.45	0.48
3.3	0.14	0.11	0.48	0.46		3.3	0.09	0.04	0.51	0.63
6.5	0.27	0.19	0.92	0.84		6.5	0.15	0.12	0.49	0.81
8.1	0.39	0.27	1.01	1.22		8.1	0.19	0.16	0.86	1
9.6	0.53	0.41	1.57	1.38		9.6	0.24	0.24	0.68	0.93
11	0.67	0.54	2.29	2.23		11	0.27	0.31	0.85	1.17
12.3	0.81	0.68	2.72	2.51		12.3	0.32	0.41	1.01	2.51
13	0.87	0.78	3.83	3.33		13	0.51	0.7	1.72	2.3
15	1.1	1.03	3.06	4.38		15	0.7	0.9	1.53	2.32
16.3	1.3	1.52	5.55	5.37		16.3	0.81	0.97	2.93	3.29
17.4	1.46	1.71	5.93	4.53		17.4	1.4	1.46	2.17	2.25
19	1.66	1.95	6.85	7.44		19	2.01	1.86	5.29	5.06
20.3	1.83	1.79	6.85	7.26		20.3	1.86	2.12	5.45	5.91
24.8	2.42	2.17	7.88	8.64		24.8	2.75	3.12	5.08	8.51
29.6	2.71	2.38	10.96	11.39		29.6	3.82	3.73	12.17	11.27
38.2	3.4	2.38	16.88	16.19		38.2	4.84	4.85	20.28	15.7
65.3	1.72	1.12	20.83	17.82		65.3	2.59	3.62	27.39	32.01
76.3	1.52	0.86	21.94	17.86		76.3	2.25	4.04	27.43	37.53

## Sheet: Fig. 2c-d
Gas uptake (positive) and production (negative) rates on syngas (c) and CO (d).
Plotted using GraphPad Prism 10.
a) Syngas								b) CO
Plotted								Plotted
Time [h]	H2 [mmol L-1 h-1] Rep 1	H2 [mmol L-1 h-1] Rep 2	CO [mmol L-1 h-1] Rep 1	CO [mmol L-1 h-1] Rep 2	CO2 [mmol L-1 h-1] Rep 1	CO2 [mmol L-1 h-1] Rep 2		Time [h]	H2 [mmol L-1 h-1] Rep 1	H2 [mmol L-1 h-1] Rep 2	CO [mmol L-1 h-1] Rep 1	CO [mmol L-1 h-1] Rep 2	CO2 [mmol L-1 h-1] Rep 1	CO2 [mmol L-1 h-1] Rep 2
0.285278	-0.463694	-1.17947	2.35299	0	-3.63157	-6.26048		0.120833	-1.04449	0.109363	12.1901	75.7801	-7.29529	-0.158088
0.943056	-2.32511	1.03958	2.20017	2.03155	-8.70743	-4.25502		0.778611	-2.17425	-0.775832	9.46027	61.7311	-7.72655	-4.41103
1.60111	-4.43733	3.96134	2.41105	7.88296	-9.33053	-2.58499		1.43667	-4.0422	-1.39024	-25.3026	49.999	-5.87545	-5.27323
2.25889	-2.86295	-2.28759	0.4207	0	-5.88061	-0.552934		2.98861	-4.9005	-0.847376	-55.7821	0	-6.76586	-4.29416
2.49556	-2.83905	5.96362	1.41793	11.8238	-6.78018	-2.7508		3.64667	-4.09104	-1.31449	-91.3517	0	-5.70697	-6.69112
3.15306	-0.739365	-8.53854	1.10994	0	-4.78496	-2.20209		4.30444	-3.34621	-0.880703	-46.9321	0	-6.11439	-5.00634
3.81111	1.03748	1.80748	1.0212	5.38237	-2.45046	-4.09727		4.96222	-1.62145	-0.788742	-42.1277	0	-5.93333	-4.84904
4.46889	3.23519	-0.0159405	6.35717	9.16864	-0.574633	-3.59527		5.62	-1.01975	-0.615055	-16.6635	4.76775	-7.00985	-4.18692
5.12667	3.96235	0.934968	13.0056	13.3066	-2.26039	-3.14966		6.27778	-2.6365	-0.746376	-34.4904	0	-7.12549	-4.76806
5.78444	6.49837	4.87285	16.1309	21.3035	-1.97297	-3.33349		6.93556	-5.09054	-4.48527	-10.9634	0	-7.84636	-7.56712
6.44222	8.06619	3.35955	16.9771	18.2887	-2.40474	-2.79429		7.59361	-4.69356	-8.32714	-14.2615	0	-8.03558	-11.6509
7.10028	9.52783	5.80974	19.4978	20.46	-2.48777	-3.62552		8.90944	-6.80588	-9.59455	-11.3574	0	-8.68631	-13.4095
7.75806	10.036	9.35186	19.2004	23.991	-2.22483	-3.79446		10.2461	-7.20537	-11.4283	-5.59218	0	-11.1074	-16.4877
8.41583	11.0194	11.2542	20.4263	20.3749	-1.63989	-1.87345		10.9039	-6.76996	-9.29802	-12.0265	0	-10.4039	-13.9989
9.07389	11.849	12.6595	21.8993	26.8177	-1.56693	-2.6995		11.5619	-7.35239	-8.12238	12.1282	5.24173	-11.3583	-12.685
9.75278	12.5235	13.6485	23.5575	27.9062	-1.03498	-2.39268		12.22	-6.96843	-6.14827	22.4247	42.4645	-10.3597	-10.2586
10.4106	12.5098	13.9532	22.6646	27.7801	-1.58099	-3.40175		12.8781	-6.73558	-5.88065	41.1231	54.0672	-11.4083	-10.8831
11.0686	12.47	13.1383	21.8603	25.4535	-2.27271	-3.36626		13.5358	-7.13828	-3.70469	54.1693	71.0193	-11.1522	-11.1659
11.7267	12.9213	15.3919	23.5839	30.19	-2.6537	-3.11643		14.1936	-6.06314	-2.62564	65.5249	74.6697	-11.7319	-12.2225
12.3844	14.4024	15.9687	27.0146	31.2083	-0.530202	-2.1317		14.8517	-3.53489	-2.1655	71.3077	77.0737	-13.3966	-12.4131
13.7003	16.7458	16.8775	31.4366	33.3634	0.533337	-0.86954		15.5097	-2.53543	-1.80232	77.1116	81.7748	-15.5342	-12.4712
14.3581	17.8611	19.0067	34.5893	38.5849	1.25358	-0.193057		16.1675	-2.32686	-1.55723	78.517	88.3225	-16.8859	-11.2554
15.0161	18.2792	19.1486	35.0773	38.797	1.42997	-0.0811953		16.8256	-2.16063	-1.71277	80.5245	88.1138	-17.5205	-12.1825
15.6742	18.3093	19.3652	34.53	39.2337	0.33968	-0.137633		17.4833	-2.07081	-1.79695	82.6819	86.4111	-17.613	-13.6368
16.3319	18.4418	20.0665	35.0009	40.9343	-0.288538	-1.53136		18.1414	-1.94575	-1.92709	87.7951	85.1878	-17.9806	-14.4507
16.99	18.6382	19.4817	35.6354	39.6636	-0.874909	-2.16839		18.7992	-1.92186	-1.49161	88.435	95.4302	-17.2669	-11.4831
17.6478	18.8257	19.4523	35.9429	39.912	-1.17242	-2.49947		19.4572	-1.70475	-1.36746	91.3457	98.2308	-18.2446	-11.0389
18.3058	19.0031	20.6525	36.939	43.2855	-0.733473	-1.74504		20.1153	-1.84558	-1.37506	88.4291	96.3482	-19.6201	-11.8721
18.9636	19.6635	20.9794	38.079	44.4537	-0.522835	-0.250802		20.7733	-2.07823	-1.53524	86.259	88.0414	-22.6536	-13.5571
19.6219	19.9711	20.4527	38.2505	43.6291	0.0567423	-2.36646		21.4314	-2.00291	-1.56673	78.0614	81.0249	-22.2779	-14.3828
20.28	19.9427	15.8623	38.2704	33.5085	-0.644919	-4.33934		22.0894	-2.37925	-1.6076	77.4325	77.0867	-23.5872	-14.8754
20.9378	19.2875	18.3453	37.7307	38.5611	-1.28368	-4.79459		22.7475	-2.39544	-1.67563	74.8962	74.2782	-21.9837	-15.6526
21.5958	18.9681	16.3798	36.3927	33.5545	-1.2844	-2.05479		23.4053	-2.27861	-2.06124	78.9962	62.9805	-22.3141	-18.6361
22.2539	18.9811	18.1326	35.9619	37.7305	-1.71524	-4.37209		24.0633	-2.56292	-2.09891	83.897	62.0058	-23.6036	-19.6916
22.9119	19.9729	12.1193	37.3405	23.7678	-0.646288	-3.74341		24.7214	-2.73785	-1.89604	87.7837	69.7643	-22.8169	-17.9608
23.5697	20.0882	17.6649	39.4606	37.4237	-0.919553	-3.22577		25.3794	-2.26286	-1.34741	92.9115	85.0029	-22.2686	-13.2643
24.2278	20.148	17.2293	38.8812	36.6939	-2.44697	-1.39441		26.0375	-1.99275	-1.13976	92.5468	87.5257	-19.1472	-11.6889
24.8858	20.5092	16.4985	37.833	35.2578	-2.91838	-0.729719		26.6956	-1.6924	-1.03345	93.1519	89.2084	-19.2083	-10.6149
25.5439	19.4348	18.1385	37.9808	38.6949	-4.01027	-0.157792		27.3536	-1.92009	-1.10265	91.4136	86.9231	-20.0683	-11.2522
26.2019	19.6569	17.2923	38.3247	36.6943	-0.852976	0.534201		28.0117	-2.70499	-1.16125	93.9507	85.6807	-24.425	-11.1076
26.86	19.2159	17.9634	38.1794	38.3861	-0.45877	-0.433178		28.6697	-2.85131	-1.35418	93.0813	79.5798	-24.4873	-13.1678
27.5181	19.2399	15.3958	37.1147	32.7526	-0.147986	-1.4695		29.3278	-2.69178	-1.2438	95.9009	82.4593	-24.7603	-12.4225
28.1761	18.3602	15.1838	34.7076	32.5317	-0.971817	-3.21017		29.9861	-2.77961	-1.35755	98.0499	78.1213	-24.9703	-13.4047
28.8342	18.1695	15.4265	35.351	33.3652	-1.0537	-2.14024		30.6442	-2.76543	-1.29435	97.9823	79.9903	-24.5533	-12.8944
29.4925	18.6385	16.6011	36.0624	36.1823	-0.570212	-1.20629		31.3022	-2.47416	-1.29736	97.1352	78.9726	-23.9579	-12.2658
30.1506	19.9085	15.5844	37.9541	34.2878	1.33936	-1.18588		31.9603	-2.94149	-1.18792	98.0756	83.5268	-26.0834	-10.6776
30.8086	20.389	16.6179	40.941	36.0744	1.67339	-0.986983		32.6183	-3.41406	-1.16718	97.6398	83.723	-28.2137	-10.6995
31.4667	20.4046	15.1167	40.6853	32.5151	1.30244	-1.04264		33.2764	-3.62173	-1.22075	96.6493	81.4668	-28.6408	-11.1465
32.1247	19.6513	16.3016	38.7411	35.4611	-0.469375	-0.813378		33.9344	-3.97438	-1.23308	97.3238	80.6251	-29.736	-10.9141
32.7828	19.402	16.4647	37.6355	36.1626	-0.936415	0.297462		34.5925	-4.26443	-1.40023	97.0809	75.6791	-29.1959	-11.7246
33.4408	19.2327	15.4991	37.4697	34.4888	-1.91242	-0.0869915		35.2506	-4.17855	-1.37341	97.5941	78.0818	-29.6732	-11.3345
34.0989	19.4174	16.0171	37.0666	35.8562	-1.61674	0.0704194		35.9086	-4.38978	-1.42143	98.841	79.3092	-31.3787	-11.7053
34.7569	18.9478	15.5819	38.2253	35.4569	-1.92114	-0.10849		36.5667	-4.78569	-1.36948	94.5978	81.8372	-32.2002	-11.2007
35.415	18.8407	15.1753	37.8954	35.3359	-1.91557	-0.864094		37.225	-4.97746	-1.48187	95.7332	79.1096	-41.457	-11.8599
36.0731	18.6543	14.604	37.1158	34.9282	-2.04793	-2.59027		37.8831	-8.11978	-1.45795	97.572	81.0624	-42.1727	-11.4266
36.7314	18.3132	11.03	36.6979	29.3227	-2.5124	-4.20086		38.5411	-8.2291	-1.34035	100.413	85.6631	-35.4253	-10.2913
37.3894	18.3419	10.3608	36.405	30.1523	-2.28433	-4.55946		39.1994	-5.08269	-1.22176	102.114	92.4511	-26.1586	-9.34433
38.0475	18.445	13.3428	39.2146	37.4685	-1.33344	-1.79927		39.8578	-5.20604	-1.29807	105.023	94.3855	-25.2515	-9.42188
38.7056	18.8169	12.1082	40.8667	37.2434	-0.656542	-0.497002		40.5158	-5.93846	-1.37154	104.733	95.4196	-26.3969	-9.13213
39.3642	19.414	11.0681	42.349	36.9056	0.0568	-1.09047		41.1742	-6.88184	-1.42305	103.778	96.58	-26.643	-9.472
40.0222	19.0977	10.202	42.7736	37.0075	0.563742	0.016192		41.8322	-7.51593	-1.60457	102.705	95.9811	-25.8307	-9.91929
40.6803	18.565	10.1724	42.4526	39.2545	0.957048	0.0682752		42.4906	-8.27681	-1.7498	103.402	94.9705	-25.8158	-10.4221
41.3386	16.7679	6.61632	40.5649	36.1981	-1.73432	0.315122		43.1486	-9.51118	-1.96567	101.465	92.4554	-23.9155	-11.3028
41.9969	15.1985	7.70798	39.018	38.7787	-2.0395	0.713391		43.8067	-8.6921	-2.04904	98.3837	93.4255	-24.346	-11.1246
42.655	13.2135	6.99894	38.9754	38.1458	-3.29609	0.50213		44.4647	-11.4282	-2.35269	95.1857	91.3006	-24.3531	-11.8076
43.3131	12.2288	2.20708	39.3002	31.9421	-2.44136	-1.64734		45.1231	-15.5629	-2.5924	94.4039	89.9235	-27.9119	-12.4458
43.9711	10.6368	1.22353	39.3948	30.2287	-2.51973	-2.02356		45.7814	-17.3193	-3.10782	89.2409	86.934	-26.1944	-13.2727
44.6294	8.39139	2.59973	38.3683	31.2507	-3.8417	-1.75482		46.4394	-19.9153	-3.17947	90.4383	90.7491	-29.3718	-12.5021
45.2875	4.75325	1.92933	36.3119	29.5235	-6.25669	-0.289706		47.0975	-24.0566	-3.46395	90.9444	92.5905	-29.2613	-12.1891
45.9458	3.91128	5.84095	38.1486	34.0234	-5.30564	2.39956		47.755	-26.8404	-3.97872	90.6931	94.1354	-27.8195	-11.8992
46.6039	1.78993	7.28453	38.1658	35.2197	-4.90454	3.66449		48.4128	-22.2566	-5.13236	90.8085	91.44	-26.4352	-12.9616
47.2619	-1.974	4.88745	35.3315	30.9911	-8.28802	3.75738		49.0706	-23.368	-5.97377	90.8148	91.974	-26.9273	-13.2013
47.9194	-4.97082	5.94763	33.5869	31.6988	-10.1719	2.31134		49.7283	-27.3465	-7.44352	91.4349	90.0826	-30.0753	-14.0725
48.5772	-2.34703	3.28924	38.0848	26.7169	-5.82073	3.26782		50.3861	-29.3103	-8.43099	89.3128	91.1741	-30.0322	-14.2452
49.235	-0.375319	7.71224	40.8908	32.3567	-3.20757	3.49623		51.0439	-28.829	-10.5337	88.9722	88.7156	-29.5591	-15.3133
49.8928	-2.64117	4.49851	39.2846	26.1566	-5.53776	3.94552		51.7017	-27.1091	-11.748	90.2412	90.0291	-29.5819	-15.3092
50.5506	-5.19847	7.4256	37.6374	29.9182	-6.94951	5.20927		52.3594	-31.7342	-13.7341	92.0193	88.4005	-29.8817	-16.8359
51.2083	-4.96626	9.60018	38.1113	32.842	-6.36422	5.37553		53.0175	-30.5838	-13.3044	90.7954	93.5432	-29.5462	-15.1141
51.8661	-5.34052	4.60027	38.2872	23.7959	-6.58215	4.55466		53.6756	-27.8488	-14.5309	89.8245	93.5222	-30.1421	-15.7755
52.5239	-3.83042	5.44856	39.8781	24.566	-5.70745	4.07798		54.3333	-33.2067	-13.9015	92.5671	97.0108	-33.5734	-14.338
53.1819	-4.77415	8.24169	40.007	28.6924	-6.22477	4.0458		54.9911	-36.9061	-15.3082	92.7177	95.22	-31.3086	-15.4605
53.84	-3.31698	3.2325	40.9861	19.1432	-5.04678	3.98698		55.6489	-29.7478	-16.0692	92.5241	94.4408	-28.3709	-16.0806
54.4978	-4.40561	5.23749	40.4957	21.9919	-5.40411	4.31581		56.3069	-27.1297	-17.5958	95.2449	91.6071	-27.6253	-17.6613
55.1556	-3.59874	8.31991	40.9178	27.0219	-4.60496	5.72854		56.9647	-30.4816	-16.4991	97.0733	94.8384	-27.4503	-16.0189
55.8133	-5.31704	7.53463	39.9452	24.9429	-6.91636	6.33425		57.6225	-27.0188	-15.9921	95.6263	96.8965	-24.7186	-15.7383
56.4714	-5.76159	9.69077	39.7784	28.5368	-6.84329	6.4418		58.2806	-22.8451	-15.8603	95.5726	97.0885	-22.8896	-15.4602
57.1292	-5.39817	7.7975	40.2647	24.4402	-6.96495	6.34862		58.9386	-24.5521	-18.7528	97.0606	91.6921	-23.864	-18.0631
57.7872	-6.34622	7.26507	39.4791	22.942	-7.10595	6.08583		59.5964	-27.0913	-18.4106	97.7058	93.029	-24.8553	-17.7865
58.445	-7.6355	9.26156	38.6786	26.1666	-8.11849	6.39351		60.2544	-25.856	-19.3866	95.7727	92.1648	-24.5561	-18.5351
59.1031	-9.4845	7.26327	37.6076	22.077	-10.4799	5.75236		60.9122	-25.8499	-17.3915	95.6701	96.9238	-27.9551	-16.7605
59.7611	-7.14388	6.54929	39.1798	20.0928	-8.26621	5.22489		61.57	-32.6143	-19.1805	93.9816	94.7184	-30.9244	-18.568
60.4189	-6.8031	6.04092	40.0815	18.3323	-7.12487	5.41846		62.2281	-37.0124	-18.2708	88.6807	97.5315	-34.3776	-17.6762
61.0767	-8.01117	8.65792	39.2855	23.5439	-8.36884	5.76817		62.8861	-33.3175	-18.3867	83.5388	98.4002	-35.2497	-17.5076
61.7347	-12.089	7.00234	36.4154	19.8711	-12.1876	6.49784		63.5439	-39.6315	-17.6577	83.7682	100.433	-36.1593	-16.5116
62.3925	-13.1135	9.43846	35.9324	24.5815	-13.2997	6.55393		64.2019	-39.506	-19.346	85.2662	98.2494	-35.3283	-18.3144
63.0506	-9.57023	7.69682	38.7434	20.6618	-9.92247	6.45663		64.86	-33.9988	-24.0538	82.5632	91.3065	-31.2617	-22.4729
63.7083	-9.12164	8.38407	39.2259	21.6543	-9.8415	6.27498		65.5181	-32.147	-36.1269	84.0197	72.2494	-34.0167	-34.6973
64.3664	-6.9236	8.32209	40.7229	21.2051	-8.12982	7.84213		66.1758	-38.3786	-42.0763	83.1214	66.7731	-36.4586	-39.9187
65.0244	-9.27586	11.9368	39.5483	28.5936	-9.18932	8.39578		66.8339	-46.4989	-40.7074	83.5089	70.5872	-42.6432	-38.5715
65.6825	-10.3154	9.17476	40.1	23.0884	-10.3774	7.31014		67.4919	-46.455	-32.4563	81.5617	82.0518	-43.0745	-30.8822
66.3406	-12.3367	5.79219	40.4899	15.7336	-11.7118	5.81792		68.1497	-46.8363	-30.3084	79.0804	85.3887	-44.9907	-28.7673
66.9983	-10.4628	6.01534	41.8733	15.4291	-9.48612	4.59905		68.8078	-50.0682	-29.445	78.9128	86.4884	-54.0307	-27.3854
67.6564	-8.97213	4.99642	42.6972	13.1193	-8.71488	4.49577		69.4658	-67.3243	-34.966	77.2552	77.8381	-55.38	-33.0665
68.3142	-14.8848	5.62295	39.2604	14.3323	-14.2571	4.39396		70.1239	-60.3251	-35.8891	73.8621	76.2866	-53.47	-34.0284
68.9722	-17.5329	5.64024	36.8715	14.2791	-17.6914	4.86016		70.7819	-50.7313	-31.1099	80.0604	84.3364	-51.1064	-28.8612
69.6303	-22.5883	7.17535	33.7999	17.1763	-21.418	5.29256		71.4397	-61.2811	-27.8512	81.8007	88.7554	-45.1765	-26.1621
70.2883	-16.7018	6.75127	37.6236	16.0999	-16.6052	5.28129		72.0978	-45.6018	-27.9597	80.8468	88.0142	-46.9865	-26.8142
70.9464	-20.7403	6.21076	35.5723	14.9107	-18.8169	6.35133		72.7558	-45.5564	-34.2022	81.2358	74.569	-45.7312	-32.4554
71.6044	-21.9694	8.16775	34.0609	19.0358	-21.2841	5.94769		73.4139	-60.8489	-30.3406	83.3503	75.7794	-51.9349	-29.2474
72.2625	-18.6707	6.59272	36.2976	15.4527	-17.2375	6.01996		74.0717	-51.4259	-29.6309	78.6495	77.9946	-47.1619	-28.3274
72.9203	-10.6165	7.45014	41.4344	17.1422	-10.261	5.71317		74.7297	-49.5336	-25.9262	78.775	85.6211	-47.5831	-24.2644
73.5783	-9.48128	6.37903	41.836	14.6786	-9.61587	5.70016		75.3878	-52.7207	-26.8832	85.9859	84.4617	-51.7047	-25.62
74.2364	-12.8112	6.6701	39.519	15.3821	-12.2648	5.42412
74.8942	-17.1991	7.26144	36.4478	16.4071	-15.769	7.17014

## Sheet: Fig. 3c
Validation of the presence of TnCO-1 in CO-1 DNA by PCR. TnCO-1-specific junctions were amplified using P1/P2 and P3/P4 primers. NTC: no template control.
Uncropped gel - Ladder: Generuler 1kb Plus DNA Ladder (SM1331).

## Sheet: Fig. 4a
Semi-quantitative end-point PCR was performed on gDNA extracted from CO-1 and G-1 strains grown under different carbon sources. H: 2 bar H2/CO2 (80:20). G: 5 g/L glucose. C: 2 bar CO. Shown are a PCR targeting chromosomal DNA (pyrE gene), as well as both TnCO-1-specific junctions. NTC: no template control.
Uncropped gel - Ladder: Generuler 1kb Plus DNA Ladder (SM1331).

## Sheet: Fig. 4b
Adaptation to glucose and readaptation to CO was monitored using deep sequencing data (ONT). TnCO-1 presence was assessed by quantifying the abundance of TnCO-1-specific junction sequences.
Plotted as a heatmap using GraphPad Prism 10.
							Plotted
Sample # (Sup. Table S6)	Strain	C-source	Comment	#Bases_trimmed	P1/P2_Junction_#Reads	P3/P4_Junction_#Reads	Label	P1/P2 Junction (Reads per Gb)	P3/P4 Junction (Reads per Gb)
11	G-1	Glc	Glucose, directly from cryotube	737346150	0	0	G1-G	0	0
6	CO-1	CO	CO, directly from cryotube	965969490	301	267	CO1-C	311.604	276.406
12	CO-1	CO	7 subcultures glucose and 1 on CO	629026858	152	195	CO1-G7C	241.643	310.003
13	CO-1	Glc	8 subcultures glucose	489028534	0	0	CO1-G8	0	0
14	CO-1	Glc	11 subcultures glucose	176355650	6	6	CO1-G11	34.0222	34.0222
15	CO-1	CO	10 subcultures glucose and 6 on CO	1062160447	307	343	CO1-G10C6	289.034	322.927

## Sheet: Fig. 5b
Biomass formation of non-transformed and transformed CO-1 after 3 days at 55°C in serum bottles (mineral medium) under various gas mixtures.
Plotted using GraphPad Prism 10.
		Plotted
Gas mixture (H2:CO2:CO)	Strain	OD660 Rep 1	OD660 Rep 2	AVG	SD
3 days, 8:20:00	CO-1	0.295	0.271	0.283	0.0169706
1 day, 1:25:50	CO-1	0.323	0.306	0.3145	0.0120208
0:0:50	CO-1	0.31	0.215	0.2625	0.0671751
3 days, 8:20:00	CO-1 + SPF-B017	0.291	0.236	0.2635	0.0388909
1 day, 1:25:50	CO-1 + SPF-B017	0.047	0.036	0.0415	0.00777817
0:0:50	CO-1 + SPF-B017	0.013	0.013	0.013	0

## Sheet: Fig. 5c
PCR assay on DNA extracted from non-transformed and transformed CO-1. Shown are PCR targeting SPF-B017, a CO-1-specific deletion, as well as both TnCO-1-specific junctions. NTC: no template control.
Uncropped gel - Ladder: Generuler 1kb Plus DNA Ladder (SM1331).
									Lane #	DNA Template
									1	CO-1 + SPF-B017
									2	CO-1
									3	SPF-B017
									4	NTC
									5	CO-1 + SPF-B017
									6	CO-1
									7	G-1
									8	NTC
									9	CO-1 + SPF-B017
									10	CO-1
									11	G-1
									12	NTC
									13	CO-1 + SPF-B017
									14	CO-1
									15	G-1
									16	NTC

## Sheet: Fig. 6
Steady-state transcriptomics view of metabolism in G-1 and CO-1 strains.
Central metabolism comprising the WLP as well as genes involved in energy conservation are shown. Mean TPM values as well as fold changes from the differential expression analysis (DESeq2) for G-1 (H2/CO2) and CO-1 (CO) are described as a heat map.
Plotted using GraphPad Prism 10.
	Plotted
	G-1 (H2/CO2)					CO-1 (CO)					Differential Expression
Gene	TPM (Rep 1)	TPM (Rep 2)	TPM (Rep 3)	AVG	SD	TPM (Rep 1)	TPM (Rep 2)	TPM (Rep 3)	AVG	SD	Log2(FC)	adj. p-values
TKV_RS09715	1315.27	1282.1	1318.51	1305.29	20.1512	2269.69	2285.75	1551.26	2035.57	419.499	0.364416	0.091176
TKV_RS09720	1650.62	1624	1696.84	1657.15	36.8569	2937.4	3175.18	2180.92	2764.5	519.191	0.459604	0.0218092
TKV_RS09725	1407.8	1386.65	1449.22	1414.56	31.8275	2836.59	2817.13	1932.48	2528.73	516.462	0.554877	0.00688912
TKV_RS09730	1076.36	1048.28	1126.78	1083.81	39.7763	2223.32	2283.72	1553.72	2020.25	405.157	0.614083	0.00240664
TKV_RS09735	2102.71	2141.24	2058.48	2100.81	41.4127	3269.66	3705.96	2426.4	3134.01	650.477	0.301287	0.179425
TKV_RS09705	8528	8562.29	7631.61	8240.63	527.708	11595.2	11878.4	10333.7	11269.1	822.348	0.180613	0.295329
TKV_RS09695	1737.93	1753.2	1664.39	1718.51	47.4842	2634.96	2486.84	1958.88	2360.23	355.379	0.186014	0.358962
TKV_RS09690	4888.98	5046.13	4731.56	4888.89	157.285	6285.5	6554.22	5475.46	6105.06	561.56	0.051316	0.798236
TKV_RS09680	5602.22	6008.47	5714.76	5775.15	209.75	7923.7	8203.94	6586.9	7571.51	864.136	0.118967	0.555058
TKV_RS09685	4722.44	4824.73	4409.56	4652.24	216.304	5600.64	5635.58	4664.12	5300.11	551.063	-0.0781766	0.697218
TKV_RS09655	7118.01	6940.95	6740.38	6933.11	188.937	6490.19	6877.31	7378.18	6915.23	445.208	-0.268618	0.0522315
TKV_RS09660	9781.46	9411.57	8586.7	9259.91	611.648	8365.73	7811.38	9143.58	8440.23	669.217	-0.396624	0.00491307
TKV_RS09665	6589.13	6212.4	5973.19	6258.24	310.518	10281.6	10196.8	8933.22	9803.87	755.192	0.376049	0.00953979
TKV_RS09650	5724.25	5681.2	5380.97	5595.47	187.008	4978.16	5083.47	5775.8	5279.14	433.328	-0.348362	0.0139926
TKV_RS09790	787.37	833.8	891.71	837.627	52.2752	605.99	560.8	557.57	574.787	27.0711	-0.800058	3.50933e-08
TKV_RS09795	11130.9	11855.2	10517.5	11167.9	669.622	8956.88	8791.32	8335.52	8694.57	321.779	-0.620923	2.37051e-05
TKV_RS09800	5213.49	5532.31	4939.79	5228.53	296.546	3991.57	4172.32	4275.26	4146.38	143.612	-0.595716	3.28185e-05
TKV_RS09535	2337.73	2143.39	2052.86	2177.99	145.553	2635.83	2662.02	2162.19	2486.68	281.322	-0.07161	0.716914
TKV_RS09540	2941.91	2607.56	2325.46	2624.98	308.594	3395.65	3253.07	2637.39	3095.37	402.978	-0.0246953	0.912285
TKV_RS09545	2085.09	1896.08	1784.4	1921.86	151.993	2515.91	2772.53	2216.65	2501.7	278.212	0.114451	0.545519
TKV_RS09580	467.51	399.17	397.93	421.537	39.8189	1494.36	1619.52	1028.73	1380.87	311.317	1.4017	6.76337e-12
TKV_RS09585	435.14	384.61	337.69	385.813	48.7361	1472.02	1335.31	844.1	1217.14	330.217	1.3349	8.34001e-09
TKV_RS09590	631	548.73	460.05	546.593	85.495	2155.14	2183.73	1395.91	1911.59	446.824	1.48315	1.80446e-11
TKV_RS09595	328.23	264.13	241.44	277.933	45.0114	1346.87	1310.4	796.15	1151.14	307.971	1.71264	9.49734e-14
TKV_RS09600	545.04	446.52	425.48	472.347	63.8272	2894.14	2795.33	1758.27	2482.58	629.213	2.04924	2.54844e-21
TKV_RS09605	443.72	371.87	335.11	383.567	55.2417	2758.31	2569.15	1544.36	2290.61	653.153	2.20973	2.43753e-21
TKV_RS09610	466.34	435.11	407.11	436.187	29.6297	3921.38	3700.82	2154.88	3259.03	962.557	2.51532	1.33606e-27
TKV_RS09615	858.63	710.54	658.58	742.583	103.803	4952.15	4976.72	3223.48	4384.12	1005.22	2.21703	8.9419e-27
TKV_RS03140	2109.58	1984.28	1917.36	2003.74	97.5764	2275.6	2577.69	2137.3	2330.2	225.214	-0.0464868	0.806778
TKV_RS03135	3089.77	2911.47	2637.52	2879.59	227.805	3803.28	3710.41	3421.71	3645.13	198.984	0.0728817	0.676388
TKV_RS03130	2694.7	2516.32	2512.42	2574.48	104.132	3892.12	3899.19	3562.11	3784.47	192.605	0.28643	0.0331648
TKV_RS03125	2774.41	2619.24	2518.35	2637.33	128.985	3670.76	3705.2	3691.06	3689.01	17.3116	0.214969	0.0987671
TKV_RS03120	1792.61	1645.12	1585.22	1674.32	106.733	2503.91	2220.67	2108.12	2277.57	203.937	0.175613	0.272672
TKV_RS03115	1554.09	1481.9	1504.88	1513.62	36.8807	2205.63	2249.05	2163.71	2206.13	42.6722	0.273609	0.0307435
TKV_RS03110	3187.09	2976.46	3047.4	3070.32	107.169	4067.75	4221.97	4473.79	4254.5	204.966	0.201452	0.121298
TKV_RS03105	2649.27	2356.69	2271.25	2425.74	198.243	3233.16	3120.26	3172.16	3175.19	56.5111	0.122012	0.38384
TKV_RS06775	2056.12	1765.33	1585.46	1802.3	237.498	1438.3	1585.28	2222.24	1748.61	416.71	-0.300266	0.180793
TKV_RS06770	3900.5	3470	3300.55	3557.02	309.296	4519.88	5004.62	5048.95	4857.82	293.5	0.182259	0.219417
TKV_RS03880	5780.44	7037.45	5809.7	6209.2	717.438	1186.19	1428.14	1314.83	1309.72	121.056	-2.45264	5.97864e-45
TKV_RS03875	9762.39	12200.2	10422	10794.9	1260.96	3233.51	3434.37	3072.75	3246.88	181.18	-1.95718	4.39892e-30
TKV_RS10870	992.23	973.83	1006.67	990.91	16.4597	1942.42	1836.81	1922.52	1900.58	56.1185	0.663524	3.43247e-08
TKV_RS10875	827.67	816.83	778.72	807.74	25.7099	1587.23	1609.17	1607.12	1601.17	12.1187	0.710292	8.77577e-09
TKV_RS00615	1687.1	1538.95	1592.77	1606.27	74.9924	1814.07	1804.4	1697.36	1771.94	64.7718	-0.122263	0.379444
TKV_RS00620	1461.32	1326.85	1387.68	1391.95	67.3366	1580.05	1630.77	1439.3	1550.04	99.2	-0.107938	0.484353
TKV_RS00625	2611.73	2516.99	2440.88	2523.2	85.5941	2677.71	2803.37	2514.75	2665.28	144.711	-0.184915	0.216664
TKV_RS00630	1051.56	1079.5	1088.49	1073.18	19.2583	1315.25	1464.89	1199.96	1326.7	132.836	0.0374393	0.851818
TKV_RS00635	1519.19	1441.46	1374.92	1445.19	72.2073	1838.89	1939.09	1806.82	1861.6	68.9974	0.0976485	0.52596

## Sheet: Fig. 7c
Genome editing pipeline: direct selection of prototrophic cells, versus coupled selection of prototrophy and carboxydotrophy. The first bar plot shows OD660 after 1 month of selection without uracil at 66°C under 2 bar 50% CO. The second bar plot shows the carboxydotrophic growth of strain Ech2KI after 3 days in triplicate serum bottles fermentations under 50% CO in mineral medium, starting from …
Plotted using GraphPad Prism 10.
Bar plot 1 (CO + uracil prototrophy co-selection)						Bar plot 2 (Single clone fermentation, 50% CO)
	Plotted						Plotted
Population	OD660 (Rep 1)	OD660 (Rep 2)	AVG	SD		Population	OD660 (Rep 1)	OD660 (Rep 2)	OD660 (Rep 3)	AVG	SD
PyrEKIpop	0.04	0.039	0.0395	0.000707107		G-1	0.043	0.052	0.029	0.0413333	0.0115902
Ech2KIpop	0.071	0.091	0.081	0.0141421		CO-1	0.238	0.261	0.235	0.244667	0.0142244
						Ech2KI	0.168	0.177	0.19	0.178333	0.0110604
Uncropped gel - Ladder: Generuler 1kb Plus DNA Ladder (SM1331).

[truncated: 5 more sheets: Table 2, Supplementary Fig. 1, Supplementary Fig. 3, Supplementary Fig. 4, Supplementary Fig. 5b]
